# Supplementary material for: Crystal structure of an ordered [WOF5]− salt: (1,10-phen-H)[WOF5] (1,10-phen = 1,10-phenanthroline)
Source: Acta Crystallogr E Crystallogr Commun. 2020 Jul 24;76(Pt 8):1345–8. doi: 10.1107/S2056989020009767 (PMC7405552; doi:10.1107/S2056989020009767)
Supplement: Supplementary file 1 [file e-76-01345-sup1.cif]

##############################################################################
#                                                                            #
# This CIF contains the data in a paper accepted for publication in          #
# Acta Crystallographica Section E. It conforms to the requirements of       #
# Notes for Authors for Acta Crystallographica Section E, and has been       #
# peer reviewed under the auspices of the IUCr Commission on Journals.       #
#                                                                            #
# Full details of the Crystallographic Information File format               #
# are given in the paper "The Crystallographic Information File (CIF):       #
# a New Standard Archive File for Crystallography" by S. R. Hall, F. H.      #
# Allen and I. D. Brown [Acta Cryst. (1991), A47, 655-685].                  #
#                                                                            #
# The current version of the core CIF dictionary is obtainable from          #
# ftp://ftp.iucr.org/pub/cif_core.dic.                                       #
#                                                                            #
# Software is freely available for graphical display of the structure(s)     #
# in this CIF. For information consult the CIF software page                 #
# http://www.iucr.org/resources/cif/software.                                #
#                                                                            #
# This file may be used for bona fide research purposes within the           #
# scientific community so long as proper attribution is given to the journal # 
# article from which it was obtained.                                        #
#                                                                            #
##############################################################################
data_I
_audit_creation_method
;
Olex2 1.2
(compiled 2018.05.29 svn.r3508 for OlexSys, GUI svn.r5506)
;
_journal_date_recd_electronic     2020-07-09
_journal_date_accepted     2020-07-16
_journal_name_full     'Acta Crystallographica, Section E'
_journal_year     2020
_journal_volume     76
_journal_issue      8
_journal_page_first     1345
_journal_page_last     1348
_journal_paper_category     GM
_journal_paper_doi     10.1107/S2056989020009767
_journal_coeditor_code     CQ2038
_publ_contact_author_name     'Michael Gerken'
_publ_contact_author_address
;
Canadian Centre for Research in Advanced Fluorine Technologies and Department
of Chemistry and Biochemistry
University of Lethbridge
4401 University Drive West
Lethbridge, Alberta, Canada
T1K 3M4
;
_publ_contact_author_email     'michael.gerken@uleth.ca'
_publ_contact_author_fax     ?
_publ_contact_author_phone     '1-403-329-2137'
_publ_section_title
;
Crystal structure of an ordered [WOF~5~]^-^ salt: (1,10-phen-H)[WOF~5~]
(1,10-phen = 1,10-phenanthroline)
;
loop_
    _publ_author_name
    _publ_author_footnote
    _publ_author_address
    'Turnbull, Douglas' .
;
Canadian Centre for Research in Advanced Fluorine Technologies
Department of Chemistry and Biochemistry
University of Lethbridge
4401 University Drive West
Lethbridge, Alberta, Canada
T1K 3M4
;
    'Gerken, Michael' .
;
Canadian Centre for Research in Advanced Fluorine Technologies
Department of Chemistry and Biochemistry
University of Lethbridge
4401 University Drive West
Lethbridge, Alberta, Canada
T1K 3M4
;
_publ_section_synopsis
;
The crystal of structure of (1,10-phen-H)[WOF~5~], a rare example of a
[WOF~5~]^-^ salt in which the oxygen and fluorine atoms are ordered, is
reported.
;
_chemical_name_systematic
;
1,10-Phenanthrolinium pentafluoridooxidotungstate(VI)
;
_chemical_name_common     ?
_chemical_formula_moiety     'C12 H9 N2, F5 O W'
_chemical_formula_sum     'C12 H9 F5 N2 O W'
_chemical_formula_iupac     '(C12 H9 N2) [W O F5]'
_chemical_formula_weight     476.06
_chemical_melting_point     ?
_space_group_crystal_system     monoclinic
_space_group_name_H-M_alt     'P 1 21/n 1'
_space_group_name_Hall     '-P 2yn'
loop_
    _space_group_symop_operation_xyz
    'x, y, z'
    '-x+1/2, y+1/2, -z+1/2'
    '-x, -y, -z'
    'x-1/2, -y-1/2, z-1/2'
_cell_length_a     7.1664(2)
_cell_length_b     15.5088(4)
_cell_length_c     11.6516(4)
_cell_angle_alpha     90
_cell_angle_beta     101.202(3)
_cell_angle_gamma     90
_cell_volume     1270.31(7)
_cell_formula_units_Z     4
_cell_measurement_reflns_used     8493
_cell_measurement_theta_min     3.5610
_cell_measurement_theta_max     31.4330
_cell_measurement_temperature     112.0(3)
_exptl_crystal_description     needle
_exptl_crystal_colour     'clear colourless'
_exptl_crystal_size_max     0.268
_exptl_crystal_size_mid     0.119
_exptl_crystal_size_min     0.063
_exptl_crystal_density_diffrn     2.489
_exptl_crystal_density_meas     ?
_exptl_crystal_density_method     ?
_exptl_crystal_F_000     888
loop_
    _exptl_crystal_face_index_h
    _exptl_crystal_face_index_k
    _exptl_crystal_face_index_l
    _exptl_crystal_face_perp_dist
    -8 -10 -5 0.0437
    6 -4 -15 0.1310
    8 9 4 0.0190
    -7 9 -7 0.0644
    -6 -9 -9 0.0683
    2 -21 0 0.0398
    7 3 9 0.0215
    -6 -17 -2 0.0367
    6 16 3 0.0197
    -1 12 14 0.0891
    9 -4 4 0.0255
    1 21 -4 0.0475
    -4 10 -11 0.0705
_exptl_absorpt_coefficient_mu     9.155
_exptl_absorpt_correction_type     analytical
_exptl_absorpt_process_details
;
[Numeric absorption correction using a multifaceted crystal
model based on expressions derived by
Clark & Reid (1995) implemented in CrysAlisPro
(Rigaku OD, 2015). Empirical absorption correction
using spherical harmonics, implemented in SCALE3 ABSPACK]
;
_exptl_absorpt_correction_T_min     0.44708
_exptl_absorpt_correction_T_max     0.645
_diffrn_ambient_temperature     112.0(3)
_diffrn_source     'micro-focus sealed X-ray tube'
_diffrn_radiation_type     MoK\a
_diffrn_radiation_wavelength     0.71073
_diffrn_radiation_monochromator     mirror
_diffrn_measurement_device_type
                   'Rigaku SuperNova, Dual source (Mo and Cu), Pilatus 200/300K'
_diffrn_measurement_device     'four-circle diffractometer'
_diffrn_measurement_method     '\w scans'
_diffrn_detector     'CCD plate'
_diffrn_detector_area_resol_mean     ?
_diffrn_reflns_number     15835
_diffrn_reflns_av_R_equivalents     0.0330
_diffrn_reflns_av_unetI/netI     0.0214
_diffrn_reflns_theta_min     3.361
_diffrn_reflns_theta_max     27.484
_diffrn_reflns_theta_full     25.242
_diffrn_measured_fraction_theta_max     0.997
_diffrn_measured_fraction_theta_full     0.997
_diffrn_reflns_limit_h_min     -9
_diffrn_reflns_limit_h_max     9
_diffrn_reflns_limit_k_min     -19
_diffrn_reflns_limit_k_max     20
_diffrn_reflns_limit_l_min     -15
_diffrn_reflns_limit_l_max     13
_diffrn_radiation_probe     x-ray
_refine_special_details     ?
_reflns_number_total     2908
_reflns_number_gt     2652
_reflns_threshold_expression     'I > 2\s(I)'
_refine_ls_structure_factor_coef     Fsqd
_refine_ls_matrix_type     full
_refine_ls_R_factor_all     0.0189
_refine_ls_R_factor_gt     0.0162
_refine_ls_wR_factor_gt     0.0368
_refine_ls_wR_factor_ref     0.0376
_refine_ls_goodness_of_fit_ref     1.061
_refine_ls_restrained_S_all     1.061
_refine_ls_number_reflns     2908
_refine_ls_number_parameters     194
_refine_ls_number_restraints     0
_refine_ls_hydrogen_treatment     mixed
_refine_ls_weighting_scheme     calc
_refine_ls_weighting_details
              'w=1/[\s^2^(Fo^2^)+(0.0179P)^2^+0.7231P] where P=(Fo^2^+2Fc^2^)/3'
_atom_sites_solution_hydrogens     mixed
_atom_sites_solution_primary     dual
_atom_sites_solution_secondary     ?
_refine_ls_shift/su_max     0.002
_refine_ls_shift/su_mean     0.000
_refine_diff_density_max     0.971
_refine_diff_density_min     -0.830
_refine_ls_extinction_method     none
_refine_ls_extinction_coef     .
loop_
    _atom_type_symbol
    _atom_type_description
    _atom_type_scat_dispersion_real
    _atom_type_scat_dispersion_imag
    _atom_type_scat_source
    'C' 'C' 0.0033 0.0016
                         'International Tables Vol C Tables 4.2.6.8 and 6.1.1.4'
    'H' 'H' 0.0000 0.0000
                         'International Tables Vol C Tables 4.2.6.8 and 6.1.1.4'
    'F' 'F' 0.0171 0.0103
                         'International Tables Vol C Tables 4.2.6.8 and 6.1.1.4'
    'N' 'N' 0.0061 0.0033
                         'International Tables Vol C Tables 4.2.6.8 and 6.1.1.4'
    'O' 'O' 0.0106 0.0060
                         'International Tables Vol C Tables 4.2.6.8 and 6.1.1.4'
    'W' 'W' -0.8490 6.8722
                         'International Tables Vol C Tables 4.2.6.8 and 6.1.1.4'
_computing_data_collection
;
CrysAlisPro 1.171.38.43 (Rigaku OD, 2015)
;
_computing_cell_refinement
;
CrysAlisPro (Rigaku OD, 2015)
;
_computing_data_reduction
;
CrysAlisPro 1.171.38.43 (Rigaku OD, 2015)
;
_computing_structure_solution
;
ShelXT (Sheldrick, 2015a)
;
_computing_structure_refinement
;
ShelXL (Sheldrick, 2015b)
;
_computing_molecular_graphics
;
XP (Sheldrick, 2008)
;
_computing_publication_material
;
<i>OLEX2</i> (Dolomanov <i>et al.</i>,  2009)
and publCIF (Westrip, 2010)
;
loop_
    _atom_site_type_symbol
    _atom_site_label
    _atom_site_fract_x
    _atom_site_fract_y
    _atom_site_fract_z
    _atom_site_U_iso_or_equiv
    _atom_site_adp_type
    _atom_site_calc_flag
    _atom_site_occupancy
    _atom_site_disorder_assembly
    _atom_site_disorder_group
    W W1 0.45262(2) 0.57004(2) 0.26707(2) 0.01171(4) Uani d 1 . .
    F F1 0.4234(2) 0.44319(10) 0.29168(15) 0.0209(3) Uani d 1 . .
    F F2 0.4618(2) 0.57848(10) 0.42837(14) 0.0226(4) Uani d 1 . .
    F F3 0.7145(2) 0.54615(11) 0.29703(15) 0.0222(3) Uani d 1 . .
    F F4 0.4359(2) 0.53785(11) 0.11094(13) 0.0233(3) Uani d 1 . .
    F F5 0.1857(2) 0.56900(10) 0.24578(15) 0.0202(3) Uani d 1 . .
    O O1 0.4729(3) 0.67755(13) 0.24458(18) 0.0242(4) Uani d 1 . .
    N N1 0.1998(3) 0.35275(14) 0.41042(18) 0.0134(4) Uani d 1 . .
    H H1 0.286(4) 0.3659(19) 0.368(2) 0.014(7) Uiso d 1 . .
    N N2 0.4933(3) 0.24312(14) 0.39891(19) 0.0154(4) Uani d 1 . .
    C C1 0.0520(4) 0.40604(17) 0.4040(2) 0.0172(5) Uani d 1 . .
    H H1A 0.041718 0.455156 0.354409 0.021 Uiso calc 1 . .
    C C2 -0.0870(4) 0.39002(18) 0.4694(2) 0.0198(6) Uani d 1 . .
    H H2 -0.195569 0.426242 0.462155 0.024 Uiso calc 1 . .
    C C3 -0.0649(4) 0.32076(17) 0.5449(2) 0.0170(5) Uani d 1 . .
    H H3 -0.156152 0.310602 0.592588 0.020 Uiso calc 1 . .
    C C4 0.0917(4) 0.26498(17) 0.5518(2) 0.0151(5) Uani d 1 . .
    C C5 0.2231(3) 0.28172(16) 0.4800(2) 0.0129(5) Uani d 1 . .
    C C6 0.3802(3) 0.22474(16) 0.4765(2) 0.0133(5) Uani d 1 . .
    C C7 0.4049(3) 0.15380(17) 0.5530(2) 0.0153(5) Uani d 1 . .
    C C8 0.5628(4) 0.10033(18) 0.5500(2) 0.0189(5) Uani d 1 . .
    H H8 0.588937 0.052531 0.601602 0.023 Uiso calc 1 . .
    C C9 0.6790(4) 0.11795(18) 0.4715(2) 0.0204(6) Uani d 1 . .
    H H9 0.785780 0.082457 0.467828 0.024 Uiso calc 1 . .
    C C10 0.6365(4) 0.18924(17) 0.3973(2) 0.0190(5) Uani d 1 . .
    H H10 0.715470 0.199719 0.342053 0.023 Uiso calc 1 . .
    C C11 0.1198(4) 0.19063(17) 0.6274(2) 0.0181(5) Uani d 1 . .
    H H11 0.032761 0.178632 0.677319 0.022 Uiso calc 1 . .
    C C12 0.2702(4) 0.13793(18) 0.6272(2) 0.0187(5) Uani d 1 . .
    H H12 0.287124 0.089145 0.677491 0.022 Uiso calc 1 . .
loop_
    _atom_site_aniso_label
    _atom_site_aniso_U_11
    _atom_site_aniso_U_22
    _atom_site_aniso_U_33
    _atom_site_aniso_U_12
    _atom_site_aniso_U_13
    _atom_site_aniso_U_23
    W1 0.01223(6) 0.01049(6) 0.01259(6) -0.00060(3) 0.00287(4) 0.00057(4)
    F1 0.0272(8) 0.0131(8) 0.0256(8) -0.0023(6) 0.0129(7) -0.0004(6)
    F2 0.0277(9) 0.0254(9) 0.0147(8) -0.0001(7) 0.0044(7) -0.0030(6)
    F3 0.0153(8) 0.0213(8) 0.0298(9) 0.0018(6) 0.0037(7) 0.0017(7)
    F4 0.0282(9) 0.0284(9) 0.0145(7) -0.0049(7) 0.0071(6) -0.0014(7)
    F5 0.0121(7) 0.0233(9) 0.0249(8) 0.0003(6) 0.0027(6) -0.0025(6)
    O1 0.0249(10) 0.0152(10) 0.0320(11) -0.0003(8) 0.0043(9) 0.0021(8)
    N1 0.0137(10) 0.0133(10) 0.0140(10) -0.0023(8) 0.0051(9) -0.0005(8)
    N2 0.0162(10) 0.0131(11) 0.0179(11) -0.0016(8) 0.0058(9) 0.0000(9)
    C1 0.0209(13) 0.0119(12) 0.0185(13) 0.0018(10) 0.0029(11) 0.0012(10)
    C2 0.0179(13) 0.0183(14) 0.0238(14) 0.0031(11) 0.0056(11) -0.0047(11)
    C3 0.0167(12) 0.0166(12) 0.0191(13) -0.0019(10) 0.0065(10) -0.0060(10)
    C4 0.0151(12) 0.0154(13) 0.0143(12) -0.0044(10) 0.0017(10) -0.0038(10)
    C5 0.0131(11) 0.0107(12) 0.0142(11) -0.0015(9) 0.0007(9) -0.0036(10)
    C6 0.0127(11) 0.0126(12) 0.0143(11) -0.0022(9) 0.0018(9) -0.0027(9)
    C7 0.0158(12) 0.0133(12) 0.0151(12) -0.0025(10) -0.0011(10) -0.0013(10)
    C8 0.0210(13) 0.0139(12) 0.0189(13) 0.0024(11) -0.0035(11) 0.0010(11)
    C9 0.0185(13) 0.0168(14) 0.0250(14) 0.0034(10) 0.0023(11) -0.0042(11)
    C10 0.0152(12) 0.0200(14) 0.0231(13) -0.0010(10) 0.0072(11) -0.0036(11)
    C11 0.0220(13) 0.0174(13) 0.0167(12) -0.0040(10) 0.0083(11) -0.0001(10)
    C12 0.0232(13) 0.0176(13) 0.0143(12) -0.0047(11) 0.0008(10) 0.0018(10)
_geom_special_details
;
 All esds (except the esd in the dihedral angle between two l.s. planes)
 are estimated using the full covariance matrix.  The cell esds are taken
 into account individually in the estimation of esds in distances, angles
 and torsion angles; correlations between esds in cell parameters are only
 used when they are defined by crystal symmetry.  An approximate (isotropic)
 treatment of cell esds is used for estimating esds involving l.s. planes.
;
loop_
    _geom_bond_atom_site_label_1
    _geom_bond_atom_site_label_2
    _geom_bond_distance
    _geom_bond_publ_flag
    W1 F1 2.0048(15) ?
    W1 F2 1.8724(16) ?
    W1 F3 1.8779(15) ?
    W1 F4 1.8677(15) ?
    W1 F5 1.8809(15) ?
    W1 O1 1.698(2) ?
    N1 H1 0.89(3) ?
    N1 C1 1.334(3) ?
    N1 C5 1.359(3) ?
    N2 C6 1.357(3) ?
    N2 C10 1.326(3) ?
    C1 H1A 0.9500 ?
    C1 C2 1.389(4) ?
    C2 H2 0.9500 ?
    C2 C3 1.378(4) ?
    C3 H3 0.9500 ?
    C3 C4 1.407(4) ?
    C4 C5 1.400(4) ?
    C4 C11 1.441(4) ?
    C5 C6 1.438(4) ?
    C6 C7 1.405(4) ?
    C7 C8 1.409(4) ?
    C7 C12 1.437(4) ?
    C8 H8 0.9500 ?
    C8 C9 1.379(4) ?
    C9 H9 0.9500 ?
    C9 C10 1.400(4) ?
    C10 H10 0.9500 ?
    C11 H11 0.9500 ?
    C11 C12 1.353(4) ?
    C12 H12 0.9500 ?
loop_
    _geom_angle_atom_site_label_1
    _geom_angle_atom_site_label_2
    _geom_angle_atom_site_label_3
    _geom_angle_site_symmetry_1
    _geom_angle_site_symmetry_3
    _geom_angle
    _geom_angle_publ_flag
    F2 W1 F1 . . 84.80(7) ?
    F2 W1 F3 . . 89.33(7) ?
    F2 W1 F5 . . 88.24(7) ?
    F3 W1 F1 . . 84.73(7) ?
    F3 W1 F5 . . 167.69(7) ?
    F4 W1 F1 . . 83.59(7) ?
    F4 W1 F2 . . 168.37(7) ?
    F4 W1 F3 . . 90.06(7) ?
    F4 W1 F5 . . 89.89(7) ?
    F5 W1 F1 . . 83.04(7) ?
    O1 W1 F1 . . 178.86(8) ?
    O1 W1 F2 . . 95.67(8) ?
    O1 W1 F3 . . 96.31(8) ?
    O1 W1 F4 . . 95.93(9) ?
    O1 W1 F5 . . 95.94(8) ?
    C1 N1 H1 . . 117.1(19) ?
    C1 N1 C5 . . 122.7(2) ?
    C5 N1 H1 . . 120.1(19) ?
    C10 N2 C6 . . 116.2(2) ?
    N1 C1 H1A . . 119.9 ?
    N1 C1 C2 . . 120.3(2) ?
    C2 C1 H1A . . 119.9 ?
    C1 C2 H2 . . 120.5 ?
    C3 C2 C1 . . 119.0(3) ?
    C3 C2 H2 . . 120.5 ?
    C2 C3 H3 . . 119.8 ?
    C2 C3 C4 . . 120.5(2) ?
    C4 C3 H3 . . 119.8 ?
    C3 C4 C11 . . 122.8(2) ?
    C5 C4 C3 . . 118.3(2) ?
    C5 C4 C11 . . 118.9(2) ?
    N1 C5 C4 . . 119.2(2) ?
    N1 C5 C6 . . 119.2(2) ?
    C4 C5 C6 . . 121.6(2) ?
    N2 C6 C5 . . 117.5(2) ?
    N2 C6 C7 . . 124.7(2) ?
    C7 C6 C5 . . 117.7(2) ?
    C6 C7 C8 . . 116.6(2) ?
    C6 C7 C12 . . 120.0(2) ?
    C8 C7 C12 . . 123.5(2) ?
    C7 C8 H8 . . 120.3 ?
    C9 C8 C7 . . 119.5(2) ?
    C9 C8 H8 . . 120.3 ?
    C8 C9 H9 . . 120.7 ?
    C8 C9 C10 . . 118.6(2) ?
    C10 C9 H9 . . 120.7 ?
    N2 C10 C9 . . 124.4(2) ?
    N2 C10 H10 . . 117.8 ?
    C9 C10 H10 . . 117.8 ?
    C4 C11 H11 . . 120.0 ?
    C12 C11 C4 . . 119.9(2) ?
    C12 C11 H11 . . 120.0 ?
    C7 C12 H12 . . 119.1 ?
    C11 C12 C7 . . 121.7(2) ?
    C11 C12 H12 . . 119.1 ?
loop_
    _geom_hbond_atom_site_label_D
    _geom_hbond_atom_site_label_H
    _geom_hbond_atom_site_label_A
    _geom_hbond_site_symmetry_A
    _geom_hbond_distance_DH
    _geom_hbond_distance_HA
    _geom_hbond_distance_DA
    _geom_hbond_angle_DHA
    _geom_hbond_publ_flag
    N1 H1 F1 . 0.89(3) 1.88(3) 2.704(3) 154(3) yes
_shelx_space_group_comment
;
The symmetry employed for this shelxl refinement is uniquely defined
by the following loop, which should always be used as a source of
symmetry information in preference to the above space-group names.
They are only intended as comments.
;
_shelx_estimated_absorpt_T_min     ?
_shelx_estimated_absorpt_T_max     ?
_shelx_hkl_file
;
   0   0  -2 8743.77 251.053   2
   0   0  -2 8549.91 252.013   4
   0   0  -2 8330.75 252.488   3
   0   0  -3 1.77101 2.93532   4
   0   0  -3 1.32636 2.03484   2
   0   0  -4 14424.7 425.186   4
   0   0   4 14235.7 426.054   3
   0   0  -4 14580.6 426.616   3
   0   0  -5 0.87005 4.39625   3
   0   0  -5 5.77320 5.35374   4
   0   0  -5 5.04466 2.77125   5
   0   0   5 4.97731 5.02509   3
   0   0  -6 16251.4 465.991   2
   0   0   6 15730.8 470.950   3
   0   0  -6 15316.9 468.536   4
   0   0  -6 15758.7 462.383   5
   0   0   7 4.64138 7.17926   3
   0   0  -7 6.02504 3.62778   5
   0   0  -7 2.20160 5.56173   2
   0   0  -8 3860.61 119.827   5
   0   0  -8 4033.09 125.203   2
   0   0   8 3964.91 131.964   3
   0   0  -9 14.2759 10.1149   3
   0   0  -9 8.86155 7.58992   2
   0   0   9-1.47059 10.8282   3
   0   0  -9 5.00490 9.14519   4
   0   0  -9 1.78440 3.82201   5
   0   0  10 1140.08 52.2128   3
   0   0 -10 1148.05 53.6975   3
   0   0 -10 1204.84 50.1197   4
   0   0 -10 1178.16 45.4169   2
   0   0 -10 1081.55 37.9069   5
   0   0 -11 1.47011 3.01620   5
   0   0  11-5.37918 14.4974   3
   0   0 -11 1.45748 12.2076   4
   0   0 -11-4.09339 9.88337   2
   0   0 -11-1.94916 12.3061   3
   0   0 -12 74.4212 16.8078   4
   0   0  12 43.1548 16.3241   3
   0   0  12 43.8230 16.6413   1
   0   0 -12 71.8328 13.1572   2
   0   0 -12 36.4564 18.6360   3
   0   0 -13 7.70157 11.5467   2
   0   0 -13 30.2025 18.7884   3
   0   0  13 12.8942 18.1062   3
   0   0 -14 161.382 26.2058   3
   0   0 -14 169.330 17.6646   2
   0   1   2 30.5868 3.15256   2
   0  -1   2 24.0090 3.25330   1
   0   1  -2 32.2892 3.85861   3
   0  -1  -2 33.6925 3.55545   3
   0   1   2 34.6160 3.71614   3
   0  -1  -2 25.8641 3.11343   2
   0  -1  -2 32.2152 3.56762   4
   0   1   3 1918.71 60.1966   2
   0  -1  -3 1791.95 59.5838   2
   0   1  -3 1932.83 62.2292   3
   0   1   3 1972.30 61.6132   3
   0  -1   3 2096.74 62.5226   3
   0  -1  -3 1945.44 61.2604   4
   0  -1  -3 1668.92 60.6940   3
   0   1  -4 515.111 21.9011   4
   0  -1  -4 542.298 22.5552   4
   0   1  -4 525.069 23.3396   3
   0   1   4 485.675 22.7331   4
   0   1   4 523.934 22.8576   3
   0  -1   4 523.643 23.1742   3
   0  -1  -4 544.485 22.8977   3
   0  -1  -4 463.909 20.3385   2
   0   1  -5 5120.76 158.627   4
   0  -1  -5 5442.37 159.761   4
   0  -1  -5 5075.27 160.569   3
   0  -1  -5 4889.41 152.048   5
   0   1  -5 5406.36 162.128   3
   0   1   5 5379.12 160.709   3
   0  -1   5 5469.97 161.458   3
   0  -1   6 1021.35 41.7187   3
   0  -1  -6 995.074 32.7026   5
   0  -1  -6 1065.84 40.8376   4
   0   1  -6 1028.51 37.2784   2
   0  -1  -6 976.380 37.4025   2
   0   1  -6 985.246 42.1858   3
   0   1   6 987.519 41.0492   3
   0   1  -7 7095.66 209.851   5
   0  -1  -7 7285.39 212.665   2
   0   1   7 7232.14 218.159   3
   0  -1   7 7237.59 218.908   3
   0   1  -7 7277.01 212.189   2
   0  -1  -7 6583.78 205.535   5
   0  -1  -8 329.526 13.5478   5
   0  -1  -8 345.304 19.6466   2
   0   1  -8 371.189 21.9467   4
   0   1  -8 363.720 17.4012   5
   0  -1   8 369.297 24.2841   3
   0  -1  -8 323.336 23.6373   3
   0   1   8 359.411 24.5197   3
   0   1  -8 329.797 18.8910   2
   0  -1   9 3499.73 114.078   3
   0   1  -9 3424.41 101.794   5
   0   1   9 3466.28 113.388   3
   0  -1  -9 3325.19 113.488   3
   0  -1  -9 3489.31 106.037   2
   0  -1   9 3215.89 113.101   1
   0   1  -9 3346.68 114.512   3
   0   1  -9 3422.96 105.267   2
   0   1  -9 3479.75 109.991   4
   0  -1  10 361.738 27.5042   1
   0  -1 -10 385.068 26.7580   4
   0  -1 -10 406.518 23.1484   2
   0  -1 -10 393.033 28.7891   3
   0   1 -10 402.585 19.1007   5
   0   1 -10 436.010 27.4007   4
   0   1  10 419.628 29.1127   3
   0   1 -10 418.601 22.8755   2
   0   1 -10 417.718 29.9240   3
   0  -1  10 427.092 28.9907   3
   0   1 -11 2564.44 98.6658   3
   0  -1  11 2454.06 96.3585   1
   0   1 -11 2618.40 92.5033   4
   0  -1 -11 2563.36 87.4190   2
   0  -1 -11 2609.26 93.3827   4
   0  -1  11 2370.61 95.8660   3
   0  -1 -11 2584.38 97.8102   3
   0   1  11 2572.61 96.3704   3
   0   1 -11 2582.03 86.5992   2
   0   1 -11 2421.61 80.4347   5
   0   1 -12 1751.52 59.4215   5
   0  -1  12 2021.37 80.4738   1
   0  -1 -12 1851.91 68.5288   2
   0   1 -12 1908.39 74.1783   4
   0  -1 -12 1928.32 80.5264   3
   0   1  12 1876.06 78.5573   3
   0  -1 -12 2033.68 76.3845   4
   0   1 -12 1802.09 67.3238   2
   0   1 -12 2041.49 82.9406   3
   0  -1 -13 2960.93 103.619   2
   0   1 -13 3107.60 119.430   3
   0  -1 -13 3237.02 118.282   3
   0   1  13 3174.67 117.268   3
   0   1 -13 2987.58 102.621   2
   0  -1 -14 52.6177 13.2349   2
   0   1 -14 10.7814 11.3831   2
   0   1 -14 33.3915 18.7928   3
   0  -1 -14 38.8025 19.1439   3
   0  -2  -2 16387.9 484.882   4
   0   2   2 17440.5 485.407   3
   0  -2  -2 15873.0 484.457   2
   0   2  -2 16243.4 485.417   1
   0  -2   2 17128.5 485.085   1
   0   2  -2 16247.4 486.475   3
   0   2   2 16823.6 485.026   2
   0  -2  -3 14786.6 428.389   3
   0  -2  -3 14325.1 427.067   2
   0  -2  -3 14460.7 428.047   4
   0   2   3 13810.8 423.597   5
   0   2   3 15084.7 427.825   2
   0  -2   3 15203.9 428.553   1
   0   2   3 14848.2 428.509   3
   0   2  -3 15529.6 430.002   3
   0  -2   4 5258.48 147.888   3
   0   2  -4 4972.99 147.467   3
   0  -2  -4 5029.90 145.647   4
   0  -2   4 5245.18 146.551   1
   0  -2  -4 4743.66 143.658   2
   0   2   4 5104.01 146.388   3
   0   2   4 5166.42 145.108   2
   0  -2  -4 4948.13 145.946   3
   0   2   5 8788.41 269.549   3
   0   2   5 8897.57 268.005   2
   0   2  -5 8634.68 271.294   3
   0  -2  -5 8951.26 268.892   4
   0  -2   5 9229.14 271.378   3
   0  -2   5 9054.50 269.990   1
   0   2   6 3386.94 110.182   3
   0  -2   6 3421.18 111.210   3
   0  -2   6 3234.39 109.736   1
   0  -2  -6 3316.96 108.661   4
   0   2  -6 3332.12 111.901   3
   0  -2   7 4084.63 131.816   3
   0   2  -7 3829.02 127.090   4
   0   2   7 3903.19 130.192   3
   0  -2  -7 3976.59 125.546   2
   0  -2  -7 3970.64 128.651   4
   0  -2   7 3996.30 130.323   1
   0  -2   8 812.990 40.0322   1
   0  -2  -8 862.522 41.1270   3
   0   2  -8 882.260 38.4280   4
   0   2  -8 881.009 35.5237   2
   0  -2   8 905.047 42.0442   3
   0   2   8 874.316 40.8189   3
   0  -2  -8 872.056 36.3112   2
   0   2  -9 1512.17 54.9774   2
   0  -2   9 1567.24 62.9008   1
   0   2  -9 1612.45 59.7194   4
   0   2   9 1445.78 61.1855   3
   0   2  -9 1410.34 53.1447   5
   0  -2  -9 1510.94 62.1590   3
   0  -2   9 1566.25 63.1357   3
   0  -2  -9 1440.80 55.5461   2
   0  -2 -10 253.721 22.7253   4
   0  -2 -10 237.910 18.5018   2
   0   2  10 239.796 22.1692   3
   0  -2  10 291.660 23.7159   1
   0   2 -10 234.261 17.1407   2
   0  -2 -10 214.224 21.1158   3
   0   2 -10 285.501 25.3015   3
   0   2 -10 279.004 16.4389   5
   0   2 -10 228.896 20.1730   4
   0  -2 -11 661.125 39.7410   3
   0  -2 -11 754.027 34.5196   2
   0   2 -11 734.502 43.3629   3
   0   2 -11 755.963 38.1386   4
   0  -2 -11 647.350 37.7324   4
   0   2 -11 698.333 32.7298   2
   0  -2  11 730.314 40.6389   1
   0   2 -11 701.011 30.2478   5
   0   2  11 710.142 40.1762   3
   0   2 -12 143.988 23.0638   3
   0  -2 -12 123.783 15.5870   2
   0   2  12 120.642 20.2443   3
   0   2 -12 107.988 11.0293   5
   0  -2 -12 129.469 20.3847   4
   0   2 -12 120.341 14.6471   2
   0   2 -12 132.732 19.2956   4
   0  -2 -12 119.542 21.7452   3
   0  -2  12 80.5168 18.1095   1
   0   2 -13 142.596 16.0441   2
   0  -2 -13 164.990 17.7658   2
   0   2 -13 137.187 23.9952   3
   0   2  13 138.993 23.7011   3
   0   2 -13 163.517 22.3916   4
   0  -2 -13 172.506 24.5313   3
   0   2 -13 165.885 11.7079   5
   0  -2 -14-8.64625 12.7667   2
   0  -2 -14 37.9274 21.4805   3
   0   2 -14-6.27296 11.3567   2
   0   2 -14-5.26192 22.2857   3
   0  -3   0 4.86184 3.16069   2
   0  -3   0-1.82785 3.30947   7
   0   3   0 2.33117 4.49668   1
   0  -3  -1 95.2469 7.04662   2
   0   3   1 97.1725 5.23241   6
   0   3  -1 106.566 8.25208   1
   0  -3  -1 98.8549 5.40202   6
   0  -3   1 117.596 8.75845   1
   0  -3   2 749.211 28.6217   1
   0  -3  -2 847.277 28.5621   4
   0   3  -2 700.552 28.5093   1
   0  -3  -2 821.740 28.6638   2
   0  -3   3 960.029 35.1804   1
   0   3  -3 991.262 37.2140   3
   0  -3  -3 935.907 34.9410   4
   0  -3  -3 929.316 34.3477   2
   0   3   3 990.917 35.6107   3
   0   3   3 935.199 35.2328   2
   0   3  -3 1047.63 36.3558   1
   0  -3  -4 1534.89 54.4853   3
   0   3  -4 1628.80 56.7624   3
   0  -3  -4 1617.89 54.4286   4
   0   3   4 1593.05 55.0164   3
   0  -3  -4 1499.47 53.1186   2
   0   3   4 1599.61 54.4480   2
   0   3  -4 1489.61 54.5109   1
   0  -3   4 1625.36 54.7846   1
   0   3   4 1563.04 49.1756   5
   0  -3   5 906.797 35.3851   1
   0   3  -5 863.165 36.9752   3
   0  -3  -5 905.939 35.3334   4
   0   3   5 898.401 35.9011   3
   0   3   5 965.200 35.6141   2
   0   3   6 3749.64 122.102   2
   0   3   6 3779.82 123.500   3
   0  -3   6 3814.79 123.764   1
   0  -3  -6 3799.30 122.452   4
   0   3  -6 3779.31 125.400   3
   0  -3  -7 348.023 22.4061   3
   0   3  -7 391.880 21.3363   4
   0   3   7 341.390 21.3085   2
   0  -3  -7 379.918 20.1964   2
   0  -3   7 335.211 22.1763   1
   0   3   7 349.634 23.7515   4
   0   3   7 339.377 22.2303   3
   0   3  -7 312.770 23.0655   3
   0  -3  -7 405.293 22.7815   4
   0  -3  -8 3920.57 131.471   3
   0   3  -8 3995.27 127.786   4
   0   3   8 3851.42 130.861   3
   0  -3  -8 3815.92 129.018   4
   0  -3  -8 3875.76 125.681   2
   0  -3   8 3976.06 131.217   1
   0  -3  -9 345.019 21.1451   2
   0   3  -9 331.836 19.6959   2
   0  -3   9 375.731 25.6194   1
   0   3  -9 378.992 23.5660   4
   0   3   9 322.687 24.1623   3
   0  -3  -9 329.431 24.4296   3
   0   3 -10 3115.54 105.198   5
   0   3 -10 3146.15 105.299   2
   0   3  10 3078.18 113.670   3
   0  -3 -10 3213.08 107.639   2
   0  -3 -10 3191.90 114.750   3
   0   3 -10 3396.92 110.764   4
   0  -3  10 3324.98 114.882   1
   0   3 -10 3165.96 117.360   3
   0  -3 -11 448.860 26.9094   2
   0  -3 -11 518.341 33.9580   3
   0   3 -11 498.397 29.8815   4
   0   3 -11 437.751 24.3873   5
   0  -3  11 523.761 33.0613   1
   0  -3 -11 571.291 32.9694   4
   0   3 -11 457.496 25.3896   2
   0   3  11 512.018 33.5182   3
   0   3 -11 470.253 34.5852   3
   0  -3 -12 3291.55 113.661   2
   0   3 -12 3682.03 129.649   3
   0  -3 -12 3411.50 120.210   4
   0  -3 -12 3401.82 124.212   3
   0   3 -12 3191.55 109.418   5
   0  -3  12 3436.21 122.883   1
   0   3  12 3524.42 124.766   3
   0   3 -12 3369.52 111.279   2
   0   3 -12 3331.73 117.360   4
   0   3 -13 142.360 20.9227   4
   0  -3 -13 143.326 17.2930   2
   0   3  13 166.514 24.1574   3
   0   3 -13 123.610 15.2787   2
   0  -3 -13 162.900 24.4147   3
   0   3 -13 128.196 22.9269   3
   0   3 -13 146.881 13.6673   5
   0  -3 -14 2370.47 87.4362   2
   0   3 -14 2356.08 83.5981   2
   0  -3 -14 2627.46 101.484   3
   0   3 -14 2538.58 104.661   3
   0   4   0 1990.91 73.7546   1
   0  -4   0 2140.06 69.9207   2
   0  -4   0 2174.22 71.7857   7
   0   4   1 17093.6 517.397   7
   0   4   1 17835.3 518.539   4
   0  -4  -1 17567.7 514.790   6
   0   4   1 16249.2 514.311   6
   0  -4   1 20664.1 525.611   1
   0   4  -1 19455.6 523.937   1
   0  -4  -1 18948.1 519.560   2
   0   4   2 73.1999 5.42131   6
   0  -4   2 80.9613 7.69020   1
   0   4  -2 94.6849 8.05521   1
   0  -4  -2 105.301 7.83317   4
   0  -4  -2 73.9284 6.87901   2
   0   4   3 10597.4 309.347   3
   0   4   3 10619.4 309.534   2
   0   4  -3 10046.4 308.557   1
   0  -4  -3 10268.9 307.945   2
   0  -4  -3 10406.8 307.855   4
   0  -4   3 10168.8 308.391   1
   0   4  -4 485.484 25.2209   3
   0   4   4 520.484 24.1316   2
   0  -4  -4 514.857 23.1696   4
   0   4   4 500.344 19.5731   5
   0   4   4 468.058 22.8045   3
   0  -4   4 513.652 23.3147   1
   0  -4  -4 510.994 22.5722   2
   0   4   5 7106.26 213.352   3
   0   4   5 6996.07 212.849   2
   0  -4  -5 6904.25 211.816   4
   0  -4   5 7090.92 212.227   1
   0   4  -5 6714.30 215.243   3
   0   4   5 6802.06 204.925   5
   0  -4   6 575.655 27.1457   1
   0   4   6 532.591 27.8071   3
   0   4   6 495.154 18.8615   5
   0  -4  -6 550.143 26.7669   4
   0   4  -6 538.586 29.3030   3
   0   4   6 585.422 28.0356   2
   0  -4  -7 5751.89 184.138   4
   0  -4  -7 5956.60 181.599   2
   0  -4   7 5982.05 184.773   1
   0   4   7 5661.24 185.160   3
   0   4   7 5863.97 184.807   2
   0   4  -7 5801.20 181.635   4
   0  -4  -7 5961.92 185.423   3
   0   4  -7 5480.33 187.438   3
   0   4   7 6007.97 189.940   4
   0  -4  -8 51.7121 11.5322   3
   0  -4   8 32.2357 9.89938   1
   0  -4  -8 58.7845 9.96854   2
   0   4   8 17.9039 9.97626   3
   0  -4  -8 47.8498 11.7493   4
   0   4  -8 30.3037 9.34975   4
   0   4   8 37.4522 11.2940   2
   0  -4  -9 1864.42 67.9055   2
   0  -4   9 1846.54 71.9767   1
   0  -4  -9 1786.49 72.1287   3
   0   4  -9 1898.05 69.1656   4
   0   4   9 1899.41 73.5407   3
   0  -4  -9 1807.38 70.7214   4
   0  -4  10 256.182 22.3981   1
   0   4 -10 271.233 21.2141   4
   0   4  10 240.683 22.7223   3
   0   4 -10 277.082 26.4876   3
   0  -4 -10 253.756 22.7774   3
   0   4 -10 258.222 18.3664   2
   0  -4 -10 252.136 20.0013   2
   0   4 -11 667.769 34.0741   5
   0   4  11 742.147 41.4342   3
   0  -4  11 764.735 41.0933   1
   0   4 -11 745.419 34.0395   2
   0  -4 -11 768.530 42.3280   3
   0   4 -11 750.405 44.9782   3
   0  -4 -11 732.797 36.2423   2
   0   4 -11 761.689 38.3159   4
   0   4  12-1.98184 16.5123   3
   0   4 -12 24.9793 10.8485   2
   0   4 -12 25.2742 14.7899   4
   0   4 -12 12.0526 15.2269   3
   0  -4 -12 13.7905 14.8299   3
   0  -4 -12 11.6132 12.6828   2
   0   4 -12 21.9306 10.3267   5
   0   4 -13 67.4439 21.4235   3
   0  -4 -13 43.1542 13.8899   2
   0  -4 -13 64.0136 19.3193   3
   0   4 -13 62.2878 16.9461   4
   0   4 -13 62.6134 12.8821   2
   0   4 -13 65.1448 12.4800   5
   0   4 -14-3.03062 11.6567   2
   0  -4 -14 9.15756 19.3926   3
   0  -4 -14 6.90476 14.0589   2
   0   4 -14 13.9427 22.4084   3
   0   5   0-1.23871 6.05831   1
   0  -5   0 5.54842 5.35147   7
   0   5  -1 560.364 27.8972   1
   0  -5   1 565.346 29.3539   1
   0  -5  -1 527.783 23.7661   2
   0   5   1 495.180 22.7665   7
   0   5  -1 557.106 24.9500   2
   0   5   1 488.515 22.5981   4
   0   5  -2 19.5892 5.68095   1
   0   5   2 27.1181 3.62689   6
   0  -5   2 33.7138 6.53950   1
   0   5   2 20.4049 5.22788   4
   0  -5  -2 16.9200 5.04280   2
   0   5   3 1718.75 59.8236   2
   0   5  -3 1680.78 59.0224   1
   0  -5  -3 1629.38 57.6343   2
   0  -5   3 1676.64 58.9677   1
   0   5   3 1624.85 54.0552   6
   0  -5  -3 1709.15 57.5496   4
   0  -5   4 1319.18 48.7478   1
   0  -5  -4 1320.49 47.9901   4
   0   5  -4 1389.42 53.0462   3
   0   5   4 1256.96 49.5151   2
   0  -5  -4 1287.68 47.7496   2
   0   5   4 1296.55 49.1404   3
   0   5  -5 121.062 13.1358   3
   0   5   5 110.674 8.07282   5
   0   5   5 105.013 11.7771   2
   0  -5  -5 86.3343 10.1747   4
   0  -5   5 114.222 11.6586   1
   0   5   5 104.031 11.3924   3
   0  -5  -6 3327.73 107.881   4
   0  -5   6 3233.40 108.181   1
   0   5   6 3166.26 108.557   3
   0   5   6 3373.03 109.836   2
   0   5   6 3183.61 99.3981   5
   0   5  -6 3182.45 112.178   3
   0   5   7 1621.72 60.6405   2
   0  -5  -7 1543.26 56.1505   2
   0   5   7 1563.32 63.7975   4
   0   5   7 1558.65 59.9066   3
   0   5  -7 1538.74 62.9095   3
   0  -5   7 1502.75 58.4423   1
   0  -5  -7 1625.80 58.7931   4
   0   5   7 1374.12 47.0523   5
   0  -5  -8 2783.17 94.2019   2
   0   5   8 2727.53 98.2987   3
   0   5   8 2848.25 104.279   4
   0  -5   8 2684.62 96.8302   1
   0  -5  -8 2910.82 97.6540   4
   0   5  -8 2760.86 93.9453   4
   0   5   8 2807.63 98.6377   2
   0   5  -8 2495.02 100.474   3
   0   5   9 2291.22 86.4605   3
   0  -5  -9 2257.08 81.2063   2
   0   5  -9 2288.50 81.1152   4
   0  -5   9 2217.13 84.3231   1
   0   5   9 2288.84 86.0794   2
   0  -5  -9 2319.52 84.5636   4
   0   5  10 1332.31 59.6647   3
   0   5 -10 1318.53 54.0216   4
   0  -5 -10 1295.06 57.1513   4
   0  -5 -10 1341.31 54.6202   2
   0  -5  10 1351.95 58.2699   1
   0  -5  11 758.017 42.3684   1
   0   5 -11 842.719 40.2604   4
   0   5  11 825.078 45.0743   3
   0   5 -11 861.511 48.5418   3
   0  -5 -11 858.885 39.9796   2
   0   5 -11 796.623 36.4744   2
   0   5 -12 2509.09 91.6683   5
   0   5  12 2672.14 101.525   3
   0   5 -12 2524.83 105.007   3
   0   5 -12 2553.95 88.9970   2
   0  -5 -12 2655.93 93.7469   2
   0   5 -12 2650.77 94.7960   4
   0   5 -13 1131.94 46.2895   2
   0  -5 -13 1145.79 51.1678   2
   0   5 -13 1101.37 48.2914   5
   0   5 -13 1161.37 52.4964   4
   0   5 -13 1204.39 63.8376   3
   0  -5 -14 1738.56 69.1566   2
   0   5 -14 1732.65 83.2830   3
   0  -6   0 18729.4 559.498   7
   0   6   0 18980.5 565.245   1
   0   6  -1 8098.59 252.603   2
   0   6   1 7798.58 249.995   4
   0  -6   1 8980.71 261.427   1
   0   6  -1 8336.35 258.710   1
   0   6   1 8435.50 251.843   7
   0  -6  -1 8423.18 252.047   2
   0   6   2 7194.22 223.841   4
   0  -6   2 7733.09 228.488   1
   0   6   2 7201.30 217.514   6
   0  -6  -2 7266.10 223.440   2
   0   6  -2 7528.69 227.319   1
   0   6   2 7255.22 220.772   7
   0  -6   3 646.834 29.8894   1
   0   6   3 702.644 31.0190   4
   0  -6  -3 654.046 28.8930   2
   0   6   3 645.859 24.7268   6
   0  -6  -3 641.256 28.2695   4
   0   6  -3 575.981 29.1990   1
   0  -6   4 9540.12 288.974   1
   0  -6  -4 9245.71 287.367   2
   0   6   4 9715.74 289.746   3
   0   6   4 9656.60 291.039   2
   0   6   4 9626.65 283.834   6
   0  -6  -4 9347.46 287.175   4
   0   6   5 3242.97 105.462   2
   0   6   5 3023.61 103.394   3
   0  -6  -5 2758.64 100.007   2
   0  -6   5 3056.86 102.355   1
   0   6   5 3181.66 97.9234   5
   0   6  -5 3114.91 108.148   3
   0  -6  -5 3042.09 101.213   4
   0  -6  -6 5064.28 157.378   4
   0   6  -6 4880.53 163.502   3
   0   6   6 5010.81 159.831   3
   0  -6   6 4904.74 157.905   1
   0   6  -6 4927.86 159.790   1
   0   6   6 4978.51 160.529   2
   0   6   6 4818.38 150.448   5
   0  -6   7 1786.27 69.2944   1
   0   6   7 1888.21 75.2316   4
   0  -6  -7 1888.38 69.1328   4
   0  -6  -7 1857.14 67.6543   2
   0   6   7 1871.50 71.9775   2
   0   6   7 1799.38 59.6782   5
   0   6  -7 1908.42 75.1780   3
   0   6   7 1851.67 70.9033   3
   0  -6  -8 1621.87 61.2172   2
   0   6   8 1591.68 69.8745   4
   0  -6   8 1496.92 62.6896   1
   0   6   8 1622.43 65.0768   3
   0   6   8 1542.01 64.8572   2
   0  -6  -8 1704.55 63.8990   4
   0   6  -8 1425.98 66.4119   3
   0   6   9 417.424 29.1930   2
   0   6   9 357.090 30.4733   4
   0  -6  -9 424.590 25.8239   2
   0   6   9 396.643 27.8406   3
   0   6  -9 384.029 23.9823   4
   0  -6   9 389.596 26.8697   1
   0  -6  -9 389.799 26.6654   4
   0   6  10 688.482 39.8827   3
   0  -6 -10 763.763 39.8746   4
   0  -6  10 686.279 38.0997   1
   0  -6 -10 681.468 35.7284   2
   0   6 -10 714.476 35.2447   4
   0   6 -11 138.413 17.8842   4
   0   6 -11 105.743 22.2192   3
   0  -6  11 144.811 19.7551   1
   0  -6 -11 144.287 17.8512   2
   0   6  11 122.252 20.2014   3
   0   6 -12 272.980 31.2801   3
   0  -6 -12 280.472 23.7211   2
   0   6 -12 307.973 24.4833   4
   0   6 -12 276.515 20.6828   2
   0   6 -13 62.7484 17.3548   4
   0   6 -13 83.8047 24.8659   3
   0   6 -13 42.9837 12.0461   2
   0   6 -13 54.0574 15.1243   5
   0  -6 -13 52.5469 16.2718   2
   0   6 -14 9.00937 22.7544   3
   0  -6 -14 10.9390 14.9660   2
   0  -7   0 1.13731 5.83395   7
   0   7   0 4.81296 7.16265   1
   0   7  -1 799.394 39.3442   1
   0  -7  -1 832.488 34.8519   2
   0   7   1 781.989 34.1995   7
   0  -7  -1 785.936 28.2280   6
   0   7  -1 709.761 33.9751   2
   0  -7   1 808.272 37.0041   7
   0   7  -2 20.7030 8.45584   1
   0   7   2 18.4558 6.79854   4
   0   7   2 9.60429 3.55327   6
   0   7   2 9.94028 6.10922   7
   0   7  -2 12.1128 7.99530   2
   0  -7  -2 8.93389 6.08648   2
   0  -7   2 19.9389 8.72503   1
   0   7   3 995.553 36.3657   6
   0  -7  -3 1049.34 42.1362   2
   0  -7   3 1067.16 44.5701   1
   0   7   4 3.92980 7.39738   2
   0  -7  -4 1.00555 5.67855   2
   0  -7   4 6.80951 7.16553   1
   0  -7  -4-5.64222 5.99635   4
   0   7   4 3.67602 4.44440   6
   0   7   5 3534.18 120.683   2
   0   7   5 3594.41 112.185   6
   0  -7  -5 3514.82 115.808   4
   0  -7   5 3446.66 117.633   1
   0  -7  -5 3306.33 115.161   2
   0   7   5 3616.01 118.893   3
   0   7  -5 3704.57 125.425   3
   0   7   6 128.752 15.7522   2
   0  -7   6 124.469 13.7986   1
   0   7   6 124.953 14.5740   3
   0   7  -6 105.133 15.9822   3
   0   7   6 133.177 10.7598   5
   0   7  -6 131.969 15.0461   1
   0  -7  -6 100.460 13.2033   4
   0   7   6 118.163 15.6247   4
   0   7   7 4863.56 154.211   3
   0   7   7 4525.20 142.623   5
   0   7  -7 4677.29 153.685   1
   0  -7   7 4639.04 152.081   1
   0   7   7 4763.99 156.381   2
   0  -7  -7 4698.96 151.103   4
   0  -7  -7 4408.70 149.085   2
   0   7  -7 4542.72 158.921   3
   0   7   7 4658.17 159.062   4
   0  -7  -8 36.3915 12.0219   4
   0  -7  -8 32.3466 11.2148   2
   0   7   8 40.5394 14.2965   4
   0   7   8 41.1263 5.70128   5
   0  -7   8 21.3885 10.6296   1
   0   7  -8 56.9918 14.5783   3
   0   7   8 29.6038 12.7719   2
   0   7   8 34.7721 12.1870   3
   0   7  -9 2918.34 101.487   4
   0  -7  -9 2915.01 105.883   4
   0  -7  -9 3030.60 104.367   2
   0   7   9 2808.99 115.137   4
   0   7   9 3017.08 110.970   2
   0   7   9 3018.39 109.215   3
   0  -7   9 3154.76 107.741   1
   0   7 -10 49.9174 12.5226   4
   0  -7 -10 58.5609 13.8104   2
   0   7  10 53.5780 15.7497   2
   0  -7  10 64.9549 14.9778   1
   0  -7 -10 85.2301 16.9617   4
   0   7  10 68.7154 15.1217   3
   0  -7 -11 3811.67 132.029   2
   0   7 -11 3863.27 130.249   4
   0   7  11 4010.55 139.827   3
   0  -7  11 3913.71 136.336   1
   0   7 -12 5.68460 11.0737   2
   0  -7 -12 7.71971 14.9112   2
   0   7 -12 2.82094 13.8531   4
   0   7 -12-16.3695 20.0876   3
   0   7 -13 2476.42 93.1544   4
   0  -7 -13 2633.90 95.4921   2
   0   7 -13 2499.03 88.1660   2
   0   7 -13 2654.08 109.939   3
   0  -8   0 18508.9 549.024   6
   0   8   0 19122.8 565.807   1
   0   8   1 1514.83 62.8587   1
   0  -8  -1 1257.15 53.3307   2
   0  -8  -1 1347.67 46.7850   6
   0   8  -1 1414.68 60.8276   1
   0  -8  -2 18184.2 514.103   6
   0   8  -2 16782.9 527.957   1
   0  -8   2 17781.0 529.141   1
   0  -8  -2 17398.9 520.997   2
   0   8   2 16611.8 518.873   7
   0   8   3 754.045 28.9805   6
   0  -8  -3 692.599 34.0883   2
   0   8   3 767.756 32.2831   7
   0  -8   3 713.142 37.2730   1
   0   8   4 8373.38 264.839   2
   0   8   4 8336.42 263.968   4
   0  -8  -4 8391.58 259.912   2
   0  -8   4 8234.86 262.925   1
   0   8   4 8634.17 253.346   6
   0  -8  -5 1220.80 49.1523   4
   0   8   5 1291.64 54.6912   2
   0   8   5 1176.20 53.4296   4
   0   8   5 1198.91 44.4861   6
   0  -8  -5 1114.57 48.7217   2
   0   8  -5 1217.50 51.5107   1
   0  -8   5 1254.79 51.5891   1
   0   8   5 1136.51 50.4588   3
   0   8  -6 6107.86 197.090   1
   0   8   6 6133.23 188.193   6
   0   8   6 5855.18 200.300   4
   0   8   6 5802.54 188.568   5
   0   8   6 5960.19 195.285   3
   0  -8   6 6237.77 195.507   1
   0  -8  -6 6124.13 192.777   4
   0   8   6 6238.09 199.404   2
   0   8  -6 6466.61 204.938   3
   0   8  -7 412.574 27.8270   1
   0   8   7 506.131 32.0920   2
   0   8   7 438.093 32.1494   4
   0   8  -7 461.481 33.4029   3
   0   8   7 435.047 22.3917   5
   0  -8  -7 467.808 27.6743   4
   0   8   7 430.586 28.6431   3
   0  -8   7 434.370 28.0426   1
   0   8   8 2411.66 90.0872   3
   0   8   8 2161.62 95.2315   4
   0  -8   8 2337.63 87.4472   1
   0   8   8 2463.46 93.7998   2
   0  -8  -8 2411.28 86.2366   2
   0   8   8 2280.02 76.5942   5
   0   8  -8 2291.19 95.3454   3
   0  -8  -8 2447.35 87.6006   4
   0  -8  -9 143.891 18.7180   4
   0   8   9 164.206 20.2380   3
   0   8  -9 143.362 22.2159   3
   0  -8  -9 125.807 16.9536   2
   0   8   9 202.715 26.0218   4
   0  -8   9 171.761 19.9448   1
   0   8   9 170.904 22.1367   2
   0  -8 -10 850.206 44.6407   4
   0   8  10 829.986 46.1055   3
   0  -8  10 902.484 45.3492   1
   0   8  10 877.182 54.5304   4
   0   8  10 878.068 49.2838   2
   0  -8 -10 868.619 43.0846   2
   0   8 -10 837.802 39.6920   4
   0   8  11 216.169 25.5969   3
   0   8  11 253.746 28.2171   2
   0   8 -11 185.746 19.9668   4
   0  -8 -11 209.250 22.6197   2
   0   8 -12 243.768 22.8956   4
   0  -8 -12 284.048 25.8835   2
   0   8 -12 252.305 31.7541   3
   0   8 -13 3.08512 21.1602   3
   0   8 -13-8.08088 12.9997   2
   0  -8 -13-8.64681 16.2701   2
   0   8 -13-14.6322 14.6089   4
   0   9   0 17.1965 10.6544   1
   0  -9   0-1.42639 5.40381   6
   0   9   1 104.543 16.5087   1
   0   9  -1 142.016 17.5730   1
   0  -9  -1 114.604 9.76073   6
   0  -9  -2 756.318 37.4441   2
   0  -9  -2 802.776 31.7308   6
   0   9   2 850.802 37.5670   7
   0   9  -2 737.145 42.6838   1
   0  -9  -3 723.633 34.8870   2
   0   9   3 737.068 32.9013   7
   0  -9   3 689.725 38.8694   1
   0   9   3 691.904 28.4868   6
   0  -9  -4 195.747 17.0375   2
   0   9   4 218.357 13.4106   6
   0   9   4 185.423 18.6953   4
   0   9   4 209.196 15.5589   7
   0   9   4 168.749 18.9762   2
   0   9  -5 1953.05 75.0354   1
   0   9   5 1780.96 73.1535   3
   0   9   5 1951.28 77.9650   2
   0  -9  -5 1917.92 72.5221   2
   0  -9   5 1871.29 74.4338   1
   0   9   5 1824.48 77.3375   4
   0   9   5 2021.00 66.3761   6
   0  -9   6 987.434 46.7741   1
   0   9   6 988.794 50.1598   2
   0   9  -6 980.679 47.4087   1
   0   9   6 1007.46 40.0746   6
   0   9   6 901.364 49.7219   4
   0   9  -6 969.932 53.9369   3
   0   9   6 1023.90 47.0638   3
   0   9  -7 2156.57 89.9601   3
   0   9   7 1884.56 85.1583   4
   0   9   7 2033.74 80.1991   3
   0   9   7 2005.73 72.9337   5
   0   9   7 2156.37 85.8708   2
   0  -9  -7 2048.14 78.0598   4
   0   9   7 2053.90 73.3518   6
   0   9  -7 2137.55 82.3679   1
   0  -9   7 2160.31 80.6820   1
   0   9   8 1705.35 63.4179   5
   0  -9   8 1875.34 73.6542   1
   0  -9  -8 1766.59 70.8469   2
   0  -9  -8 1821.34 71.9887   4
   0   9  -8 1745.57 81.0662   3
   0   9   8 1895.05 75.1555   3
   0   9   8 1764.72 81.5246   4
   0   9   8 1915.59 79.9046   2
   0   9  -8 1824.99 74.7683   1
   0   9   8 1904.10 68.1604   6
   0   9   9 1363.88 70.1477   4
   0   9  -9 1353.83 69.0326   3
   0   9   9 1390.70 62.7857   3
   0  -9   9 1444.22 62.0708   1
   0  -9  -9 1354.54 60.2725   4
   0  -9  -9 1346.72 59.1399   2
   0   9   9 1482.84 68.3697   2
   0  -9 -10 1458.30 62.6367   2
   0   9 -10 1360.33 56.6692   4
   0   9  10 1481.04 75.8984   4
   0  -9  10 1522.56 65.0583   1
   0   9  10 1496.67 67.0282   3
   0   9  10 1363.53 68.7158   2
   0   9 -11 1288.74 53.5951   4
   0   9  11 1273.75 65.9610   2
   0  -9 -11 1264.56 58.2024   2
   0   9 -12 1281.77 54.5990   4
   0  -9 -12 1311.14 59.7167   2
   0   9 -12 1282.26 71.2003   3
   0  -9 -13 1064.00 53.1368   2
   0   9 -13 1037.95 64.6115   3
   0  10   0 2258.84 86.7726   2
   0 -10   0 2249.27 77.3071   6
   0  10   1 10168.8 310.580   1
   0  10  -1 9658.97 307.577   1
   0 -10  -1 9824.01 289.178   6
   0 -10  -2 2130.61 81.2137   2
   0  10   2 2149.26 89.3875   1
   0  10   2 2215.86 80.6230   7
   0 -10  -2 2183.96 72.9228   6
   0  10   3 8145.83 247.080   7
   0 -10  -3 7940.63 249.723   2
   0  10  -3 8149.83 250.439   2
   0 -10   3 8034.47 257.444   1
   0  10   3 7372.93 253.799   2
   0  10  -4 529.603 30.3891   2
   0 -10  -4 520.604 29.9114   2
   0 -10   4 443.407 31.5536   1
   0  10  -4 443.678 30.8436   1
   0  10   4 491.027 26.4016   7
   0  10   4 538.367 23.7838   6
   0  10   4 476.919 32.3645   2
   0  10   5 6965.32 202.969   6
   0  10   5 6469.89 205.507   7
   0  10  -5 6890.16 215.523   1
   0 -10   5 6645.71 215.860   1
   0 -10  -5 6246.54 210.087   2
   0  10   5 6497.55 218.567   2
   0  10   5 5958.72 216.002   4
   0  10  -5 6880.77 211.520   2
   0  10   6 740.719 44.1928   2
   0  10   6 733.350 39.5345   3
   0  10   6 627.018 41.6614   4
   0  10   6 741.457 32.2031   6
   0  10  -6 740.226 48.3157   3
   0 -10   6 747.222 40.4244   1
   0  10  -6 702.474 39.8241   1
   0  10   7 3331.16 131.376   4
   0  10   7 3614.74 124.659   3
   0  10  -7 3678.66 126.985   1
   0 -10   7 3513.51 124.164   1
   0  10   7 3525.87 130.480   2
   0  10  -7 3538.57 135.877   3
   0  10   7 3125.75 116.622   5
   0  10   7 3706.21 116.263   6
   0  10   8 156.740 15.6580   6
   0  10  -8 148.893 24.2111   3
   0  10   8 147.414 23.3096   4
   0 -10  -8 110.820 18.1391   2
   0  10   8 124.642 22.6081   2
   0  10   8 171.241 21.4397   3
   0  10  -8 123.993 18.9097   1
   0 -10   8 140.816 19.1630   1
   0  10   9 1521.19 75.0119   2
   0  10   9 1619.17 80.6343   4
   0  10   9 1602.04 62.8620   6
   0  10   9 1675.42 71.5884   3
   0  10  -9 1504.34 77.4062   3
   0 -10  -9 1641.25 68.0839   2
   0 -10   9 1620.04 69.6062   1
   0  10  10 6.34047 17.2967   3
   0  10  10 5.28868 18.4417   2
   0  10 -10-1.21083 12.0407   4
   0  10 -10 21.0842 20.6585   3
   0  10  10 6.60359 17.6898   4
   0 -10 -10 19.2930 16.5746   2
   0  10  11 905.304 55.8570   2
   0  10 -11 901.741 42.4681   4
   0 -10 -11 961.293 49.4599   2
   0  10 -12 10.6849 13.8055   4
   0 -10 -12-1.90761 17.5367   2
   0  10 -12 6.67674 23.2808   3
   0  11   0-7.02387 11.6290   2
   0  11   0 12.9984 11.9254   1
   0 -11   0 10.3302 6.19969   6
   0 -11  -1 47.1325 8.68613   6
   0 -11   1 36.3288 11.6611   7
   0  11   1 29.9553 12.4455   2
   0  11  -1 36.9664 13.4960   1
   0  11   1 31.9102 13.3901   1
   0 -11   1 36.0969 8.92255   6
   0  11   2 453.011 30.1008   4
   0  11   2 587.106 39.3540   1
   0 -11  -2 541.422 24.7938   6
   0  11   2 502.277 33.9699   2
   0 -11  -3 6.33432 10.4957   2
   0  11   3 17.2029 10.1051   7
   0  11  -3 23.6291 11.4355   2
   0  11   3 16.4702 12.0624   2
   0  11  -4 475.732 32.6347   1
   0 -11  -4 460.249 29.2034   2
   0  11   4 422.734 26.3348   7
   0  11   4 434.649 32.9332   2
   0  11  -4 451.374 29.2422   2
   0 -11   4 415.684 31.5430   1
   0  11  -5 103.274 16.4396   2
   0  11   5 118.095 11.4768   6
   0 -11  -5 92.1569 15.6407   2
   0 -11   5 101.397 17.7216   1
   0  11  -5 94.5061 16.7922   1
   0  11   5 108.901 19.6639   2
   0  11   5 101.649 13.2744   7
   0  11  -6 2685.14 96.8162   2
   0  11  -6 2582.64 110.904   3
   0  11   6 2621.88 92.1948   7
   0  11  -6 2641.31 101.276   1
   0  11   6 2616.45 99.4815   3
   0  11   6 2731.66 89.4226   6
   0  11   6 2454.27 104.642   2
   0 -11   6 2663.52 102.032   1
   0  11   7 19.4765 10.9503   5
   0  11  -7 2.06799 12.6593   1
   0 -11   7 5.92406 12.9571   1
   0  11  -7 6.06925 17.5603   3
   0  11  -7-1.48391 11.9252   2
   0  11   7 5.23676 14.9703   4
   0  11   7-9.98404 18.1059   2
   0  11   7 3.75336 12.5400   3
   0  11   7 6.16983 9.31913   6
   0  11   8 1587.75 70.1637   3
   0  11  -8 1539.25 70.6927   1
   0  11   8 1438.96 76.6017   4
   0  11   8 1569.76 76.7854   2
   0 -11   8 1667.53 71.0338   1
   0  11  -8 1587.58 80.2212   3
   0 -11  -8 1693.21 69.3455   2
   0 -11   9 43.0109 16.9811   1
   0  11   9 5.59728 17.5133   2
   0 -11  -9 25.3940 15.4739   2
   0  11  -9 38.7236 21.7704   3
   0  11   9 41.8452 17.2451   3
   0  11   9 28.5652 19.2400   4
   0  11  10 2673.79 113.227   2
   0  11 -10 2676.77 116.031   3
   0 -11 -10 2644.68 101.222   2
   0  11  10 2630.46 118.296   4
   0  11 -10 2609.27 92.0138   4
   0  11 -11 22.4924 13.4628   4
   0  11  11 34.4606 24.9040   4
   0 -11 -11 43.2489 19.8773   2
   0 -11 -12 2048.57 85.2697   2
   0 -12   0 1883.99 77.2905   7
   0 -12   0 2135.95 71.8591   6
   0  12   0 2086.26 87.3124   1
   0  12   0 1994.61 82.5930   2
   0  12   1 5070.20 171.300   1
   0 -12   1 4509.16 159.579   7
   0 -12  -1 4832.79 149.870   6
   0  12   1 4623.59 158.615   4
   0  12   1 4395.55 163.560   2
   0 -12   1 5030.29 152.972   6
   0 -12   2 1570.69 68.0795   7
   0  12   2 1585.19 75.2468   1
   0  12   2 1601.64 66.8981   4
   0  12   2 1493.52 69.7238   2
   0 -12  -2 1612.50 57.2057   6
   0  12  -3 4139.64 140.017   2
   0  12   3 4295.00 138.088   7
   0  12   3 3879.45 145.483   2
   0  12   3 3815.27 140.660   4
   0  12   3 3952.00 150.167   1
   0  12  -4 1518.37 68.7826   1
   0  12   4 1531.56 60.3895   7
   0  12   4 1322.35 67.5909   2
   0  12  -4 1565.11 63.7335   2
   0  12   4 1333.39 65.0152   4
   0 -12  -4 1413.35 62.8915   2
   0  12   5 3574.69 109.955   6
   0 -12   5 3296.18 126.041   1
   0 -12  -5 3164.79 119.262   2
   0  12  -5 3371.66 119.273   2
   0  12   5 3406.00 115.971   7
   0  12   5 3038.44 127.148   2
   0  12  -5 3470.26 125.752   1
   0  12  -6 2063.68 81.2059   2
   0  12   6 2371.06 75.1946   6
   0  12   6 2097.03 78.1213   7
   0  12   6 1922.18 90.3923   2
   0  12  -6 2130.85 87.4449   1
   0 -12   6 1783.53 84.6422   1
   0  12   6 2126.13 85.1906   3
   0  12   7 1268.59 71.0433   2
   0  12   7 1413.62 65.3192   3
   0  12  -7 1527.14 62.4638   2
   0 -12   7 1542.50 68.7972   1
   0  12   7 1365.88 62.2314   5
   0  12  -7 1560.53 69.7350   1
   0  12  -7 1379.22 76.0186   3
   0  12  -8 311.120 28.9985   1
   0  12  -8 284.950 24.2919   2
   0  12   8 241.839 31.2474   4
   0  12   8 302.837 28.3916   3
   0 -12   8 328.378 29.7779   1
   0 -12  -8 300.803 28.2176   2
   0  12  -8 288.530 35.3244   3
   0  12   8 282.196 33.4353   2
   0  12  -9 1099.50 67.3918   3
   0 -12  -9 987.102 52.9665   2
   0  12   9 995.313 62.5800   2
   0  12  -9 1162.62 58.9382   1
   0  12   9 1034.01 64.8419   4
   0 -12   9 1209.22 58.2859   1
   0  12  -9 1045.44 49.7817   2
   0  12 -10 481.869 31.3891   2
   0  12  10 487.382 46.7594   4
   0  12 -10 505.545 46.8174   3
   0 -12 -10 518.215 36.5602   2
   0  12  11 441.683 46.1520   4
   0 -12 -11 400.548 34.2645   2
   0  12 -11 413.036 28.6938   2
   0 -13   0 8.82444 7.97884   6
   0  13   0 7.78192 9.73008   4
   0  13   0 2.08927 13.3238   2
   0  13   0 9.57219 12.8220   1
   0  13   1 285.558 24.6525   4
   0 -13  -1 311.246 19.1935   6
   0  13   1 257.692 27.6800   1
   0 -13   1 325.526 21.0484   6
   0 -13   1 334.403 26.1639   7
   0  13   1 298.481 28.5920   2
   0  13  -1 342.191 23.8471   4
   0  13  -2 86.6369 17.3554   2
   0 -13  -2 100.956 11.4817   6
   0  13   2 94.6051 20.0875   1
   0 -13   2 86.5549 16.0564   7
   0  13   2 77.2933 19.0096   2
   0  13   2 121.646 17.8057   4
   0 -13   2 78.4778 12.7148   6
   0  13   3 441.049 31.9295   4
   0  13   3 458.683 36.2449   2
   0  13   3 453.007 37.9847   1
   0  13  -3 438.350 36.1546   1
   0 -13   3 416.318 32.0917   7
   0  13  -3 423.816 30.7280   2
   0  13   4 271.764 29.4766   2
   0  13  -4 361.512 27.9089   2
   0  13   4 343.355 25.6355   7
   0  13  -4 331.081 31.0874   1
   0  13   4 326.547 29.0949   4
   0  13  -5 293.296 28.7011   1
   0 -13   5 269.305 28.6610   1
   0  13   5 201.748 27.2290   2
   0  13   5 277.911 29.6601   4
   0 -13  -5 287.740 26.9361   2
   0  13   5 295.387 23.5845   7
   0  13  -5 323.998 26.2708   2
   0  13  -6 96.6708 17.2733   2
   0  13   6 90.0541 18.1324   3
   0  13  -6 69.7463 17.5067   1
   0 -13  -6 71.7340 19.3244   2
   0 -13   6 64.2396 18.4569   1
   0  13   6 55.4973 21.7754   2
   0  13   7 1316.66 72.6494   2
   0  13  -7 1348.16 59.6320   2
   0  13  -7 1215.00 73.6144   3
   0  13   7 1380.50 64.5009   3
   0 -13   7 1298.65 66.4703   1
   0  13  -7 1522.40 68.8296   1
   0 -13   8 806.683 51.5875   1
   0  13  -8 919.317 62.6977   3
   0  13   8 881.144 49.7277   3
   0  13  -8 976.853 47.1612   2
   0  13  -8 983.815 53.6222   1
   0 -13  -8 912.358 49.3360   2
   0  13  -9 1899.36 96.7266   3
   0  13  -9 1929.42 83.6929   1
   0  13  -9 1746.51 72.8551   2
   0 -13  -9 1862.63 80.2294   2
   0  13 -10 512.785 49.4900   3
   0  13  10 451.250 48.6235   4
   0  13 -10 546.543 33.5071   2
   0 -13 -10 538.792 39.2227   2
   0  13  11 1335.80 83.2913   4
   0 -13 -11 1312.46 65.1218   2
   0 -14   0 4978.74 154.329   6
   0  14   0 4868.88 161.581   4
   0 -14   1 45.3991 13.4561   7
   0  14   1 79.8494 18.9554   1
   0 -14  -1 87.2141 11.5989   6
   0  14  -1 101.316 15.5536   4
   0 -14   1 104.749 12.8472   6
   0  14   1 74.4846 15.8824   4
   0  14   1 33.2552 15.5990   2
   0  14  -2 5266.63 177.781   2
   0  14   2 4950.49 176.183   4
   0 -14   2 5383.19 168.980   6
   0  14   2 5115.91 183.431   2
   0  14   2 5340.67 187.656   1
   0 -14  -2 5298.69 163.804   6
   0 -14   2 4853.34 175.987   7
   0  14   3 59.5103 20.2908   2
   0  14   3 69.2432 19.5356   1
   0 -14   3 64.5859 16.7483   7
   0  14   3 48.4908 16.6844   4
   0  14  -3 58.4444 17.4914   2
   0  14  -3 88.1002 19.7514   1
   0 -14   4 4293.20 153.804   7
   0  14  -4 4240.34 148.319   2
   0  14   4 4009.89 158.013   2
   0  14   4 4492.03 164.260   1
   0  14  -4 4681.86 161.233   1
   0  14   4 3909.27 152.326   4
   0  14  -5 90.6817 20.4122   1
   0  14   5 56.7568 18.9688   4
   0  14  -5 73.6595 17.9887   2
   0  14   5 78.7345 22.2353   2
   0 -14  -6 2313.22 95.4829   2
   0  14   6 2182.15 105.274   2
   0  14   6 2474.15 97.6688   3
   0  14   6 2331.45 105.081   4
   0  14  -6 2582.65 102.665   1
   0  14  -6 2547.22 94.4034   2
   0  14  -7 84.3710 20.9605   1
   0  14  -7 68.5238 17.1603   2
   0  14   7 9.68816 20.4282   4
   0  14  -7 24.4171 22.0590   3
   0 -14   7 16.1807 17.5754   1
   0  14   7 55.6373 18.5774   3
   0  14  -8 1332.97 60.6936   2
   0 -14   8 1383.50 71.0758   1
   0  14  -8 1350.91 79.3061   3
   0  14  -8 1414.76 70.3892   1
   0 -14  -8 1373.52 66.7282   2
   0  14  -9 2.63316 17.1163   1
   0 -14  -9 22.6684 18.6605   2
   0  14  -9-1.66490 16.1482   2
   0  14  -9-16.4349 25.6801   3
   0  14 -10 585.968 53.7581   3
   0  14 -10 546.398 35.4008   2
   0 -14 -10 624.408 43.3028   2
   0 -15   0 3.28659 9.07150   6
   0  15   0 1.73324 11.9876   4
   0  15  -1 72.9700 14.8732   4
   0 -15  -1 80.0799 11.9236   6
   0  15   1 89.1282 22.0305   2
   0  15   1 57.3990 16.4356   4
   0 -15   1 70.9186 13.4962   6
   0  15   1 112.121 21.8200   1
   0 -15   1 56.2928 15.1365   7
   0  15   2 87.2173 22.6447   2
   0  15   2 89.8852 20.3058   1
   0  15  -2 60.1004 13.9762   4
   0 -15   2 76.9479 17.5352   7
   0  15  -2 84.4636 20.5493   2
   0 -15   2 35.3131 12.7973   6
   0  15   2 57.2103 16.3811   4
   0  15  -2 81.1034 21.7054   1
   0  15   3 378.282 36.8003   2
   0  15   3 352.427 35.2806   1
   0  15   3 362.461 33.2295   4
   0  15  -3 438.004 37.9858   1
   0 -15   3 326.443 30.2829   7
   0  15  -3 399.107 31.9212   2
   0 -15   3 394.436 26.9997   6
   0  15   4 25.0842 20.0295   1
   0  15   4 38.5344 19.3649   4
   0  15  -4 50.2467 17.9859   2
   0 -15   4 62.5070 17.6116   7
   0  15   4 18.5696 18.9829   2
   0  15  -4 49.5650 20.2006   1
   0  15  -5 1040.32 51.5808   2
   0  15  -5 1017.23 58.8797   1
   0  15   5 910.102 60.0392   1
   0 -15   5 946.307 55.3601   7
   0  15   5 878.634 56.8177   4
   0  15   6 157.568 23.6859   3
   0  15  -6 119.983 19.8799   2
   0  15  -6 152.669 25.9636   1
   0  15   6 106.990 26.2186   4
   0 -15   6 173.060 25.7778   7
   0  15  -7 1727.93 79.4169   1
   0  15  -7 1705.96 70.3717   2
   0  15  -7 1443.12 82.0499   3
   0  15   7 1463.75 82.2022   4
   0  15  -8 246.165 26.0601   2
   0  15  -8 253.880 30.0823   1
   0  15  -8 207.219 32.9301   3
   0  15   8 258.852 37.1978   4
   0 -15  -8 237.104 28.8197   2
   0 -15  -9 1572.96 74.5404   2
   0  15   9 1561.01 88.5107   4
   0  15  -9 1523.24 67.1764   2
   0  15  -9 1601.42 77.5038   1
   0  15  -9 1544.85 89.4851   3
   0 -16   0 2742.98 94.2179   6
   0  16   0 2684.47 102.781   4
   0  16  -1 1609.58 67.2929   4
   0  16   1 1608.46 78.5446   1
   0  16   1 1636.11 71.4895   4
   0 -16  -1 1711.04 61.0758   6
   0  16  -1 1456.65 73.4947   2
   0 -16   1 1619.32 63.1495   6
   0 -16   1 1455.04 68.3298   7
   0 -16   2 3393.89 127.194   7
   0  16  -2 3561.53 121.574   4
   0  16   2 3257.72 128.031   4
   0 -16   2 3675.25 120.754   6
   0  16  -2 3405.83 130.403   2
   0  16   2 3380.24 136.622   1
   0  16  -2 3530.98 137.439   1
   0  16   2 3407.57 136.643   2
   0 -16   3 2378.01 87.3784   6
   0  16   3 2201.24 102.027   1
   0  16  -3 2427.56 95.5797   2
   0  16  -3 2411.10 102.986   1
   0  16  -3 2240.65 84.8826   4
   0 -16   3 2179.89 93.4034   7
   0  16   3 2191.66 95.7686   4
   0  16  -4 1831.93 77.9874   2
   0 -16   4 1623.18 78.3233   7
   0  16   4 1778.94 88.3674   1
   0  16   4 1574.89 80.9024   4
   0  16   5 1178.16 67.4045   4
   0  16  -5 1304.88 69.7977   1
   0  16   5 1217.97 71.9230   1
   0  16  -5 1256.32 60.6539   2
   0 -16   5 1206.84 65.1516   7
   0  16  -6 1240.62 60.9188   2
   0  16   6 1373.63 77.8482   1
   0  16   6 1225.77 71.7533   4
   0 -16   6 1195.21 67.6228   7
   0  16  -6 1406.17 71.1844   1
   0  16   7 669.690 53.0316   1
   0  16  -7 535.561 48.6037   3
   0 -16   7 622.489 48.3728   7
   0  16  -7 751.410 50.0458   1
   0  16  -7 672.498 41.0074   2
   0  16   7 511.637 48.8672   4
   0  16  -8 791.664 45.4717   2
   0  16   8 744.408 59.7248   4
   0 -16   8 820.695 57.5421   7
   0  16  -8 701.357 57.9028   3
   0  16   9 253.935 40.2529   4
   0  16  -9 256.562 34.4983   1
   0  16  -9 256.830 26.2119   2
   0  17   0 3.85731 15.2090   4
   0 -17   0 3.53301 10.8264   6
   0  17  -1 32.3270 19.1048   1
   0  17  -1 10.5517 14.6485   4
   0 -17  -1-1.07374 10.1948   6
   0 -17   1 10.4087 12.1870   6
   0  17   1 16.9605 16.5044   4
   0  17  -2 263.911 23.6676   4
   0 -17   2 256.333 26.8647   7
   0 -17   2 259.663 22.8955   6
   0  17   2 229.875 27.2221   4
   0  17  -2 200.703 30.6111   1
   0  17   2 282.512 34.0480   1
   0  17   3 43.5044 23.4407   1
   0 -17   3 94.4486 20.0143   7
   0  17  -3 60.2473 15.3950   4
   0  17  -3 62.6342 22.7802   1
   0  17   3 56.5932 21.2440   4
   0 -17   3 40.5284 16.2723   6
   0  17  -4 426.977 40.3428   1
   0  17   4 342.990 37.0898   4
   0  17   4 321.356 37.7746   1
   0  17  -4 415.891 27.3484   4
   0 -17   4 438.048 31.4166   6
   0 -17   4 326.527 33.7697   7
   0 -17   5 237.552 29.8754   7
   0  17  -5 303.595 35.7341   1
   0  17   5 250.668 33.8537   4
   0  17   5 237.795 35.4065   1
   0  17   6 739.862 55.8425   4
   0 -17   6 834.710 54.1278   7
   0  17  -6 830.473 56.3035   1
   0  17   6 860.843 61.4086   1
   0  17   7 158.299 34.7638   1
   0 -17   7 166.139 28.4516   7
   0  17  -7 141.819 31.4032   3
   0  17  -7 130.894 27.6308   1
   0  17   7 190.436 34.9692   4
   0  18   0 16.1838 17.6989   4
   0 -18   0 3.60889 12.1062   6
   0 -18   1 4458.80 145.592   6
   0  18   1 4455.94 156.720   4
   0  18  -1 4256.48 165.078   1
   0 -18  -1 4320.64 141.551   6
   0  18  -1 4401.14 151.671   4
   0 -18   2 14.9357 14.3078   6
   0  18   2 3.06644 22.9115   1
   0  18   2 4.87881 20.7823   4
   0  18  -2 12.5291 20.5564   1
   0  18  -2 28.3445 16.0400   4
   0 -18   2 19.7972 15.2199   7
   0  18   3 1959.07 94.1287   1
   0  18  -3 1953.49 94.0242   1
   0 -18   3 1961.69 78.1439   6
   0  18   3 1964.96 89.0135   4
   0  18  -3 1973.31 76.5034   4
   0 -18   3 1839.62 83.9551   7
   0  18  -4 224.231 33.7785   1
   0  18  -4 198.927 20.7854   4
   0  18   4 190.727 31.7279   1
   0 -18   4 209.115 24.2696   6
   0  18   4 172.060 29.7263   4
   0 -18   4 211.338 29.2498   7
   0 -18   5 4174.31 139.630   6
   0  18  -5 3798.67 128.872   4
   0  18   5 3740.80 154.060   1
   0  18  -5 3968.92 154.184   1
   0  18   5 3634.40 150.691   4
   0 -18   5 3553.99 144.222   7
   0  18  -6 135.834 27.8174   1
   0  18   6 134.694 32.7527   1
   0 -18   6 138.604 27.4005   7
   0  18   6 80.0197 28.8996   4
   0  19   0 12.5935 17.5867   4
   0  19   0 21.9439 21.1374   1
   0  19  -1 11.5051 17.7101   4
   0  19   1-18.5027 19.3721   4
   0  19  -1 12.6973 21.9541   1
   0  19  -2 129.346 27.4759   1
   0  19   2 146.753 26.5919   4
   0  19  -2 109.802 20.1327   4
   0  19   3 9.81330 23.3656   1
   0  19   3 17.0162 21.6356   4
   0  19  -3-3.35171 22.3952   1
   0 -19   3-12.0212 17.8320   7
   0  19  -3-9.56914 14.8674   4
   0  19  -4 202.296 21.5772   4
   0  19   4 183.674 32.3255   4
   0  19   4 187.363 31.5432   1
   0  19  -4 231.840 35.2858   1
   0 -19   4 188.961 27.1642   7
   0  20   0 1608.57 72.7080   4
   0  20   0 1537.02 81.7808   1
   0  20   1 632.733 50.9319   1
   0  20  -1 702.461 42.4375   4
   0  20  -1 655.430 50.4509   1
   0  20   1 626.541 43.7720   4
   1   0 -15 1282.44 68.9585   3
   1   0 -15 1328.02 56.8989   2
   1   0 -14 2.60492 19.8723   3
   1   0 -14-5.79264 13.9265   2
   1   0 -13 5240.06 165.671   2
   1   0 -13 5636.49 181.800   3
  -1   0  13 5364.31 180.111   1
   1   0 -12-9.09020 15.3193   3
   1   0 -12 4.81914 6.67731   5
  -1   0  12-6.87908 15.0451   1
  -1   0  12-8.48997 15.0420   3
   1   0 -12-1.34691 11.2173   2
   1   0 -12 3.42349 14.6596   4
   1   0 -11 5378.48 183.515   3
   1   0 -11 5286.10 165.748   5
   1   0 -11 5307.22 173.190   2
  -1   0  11 5362.94 182.082   3
   1   0 -11 5714.50 178.611   4
   1   0 -10 11.0936 9.40542   2
  -1   0  10 1.79964 13.0556   3
   1   0 -10 6.10989 6.54375   5
   1   0  -9 5712.78 186.114   2
  -1   0   9 5875.23 192.626   3
   1   0  -9 6045.32 181.609   5
   1   0  -8 7.60934 8.03950   3
   1   0  -8 5.24083 7.36969   2
  -1   0   8 1.44473 8.36043   3
   1   0  -8 0.72922 5.78783   5
   1   0  -7 14494.6 430.953   4
  -1   0   7 14273.1 433.411   3
   1   0  -7 14280.0 424.813   5
   1   0  -7 14418.8 434.216   3
   1   0  -6 9.50485 4.45732   5
   1   0  -6-3.86705 6.63195   4
   1   0  -6 8.03360 6.56298   3
   1   0  -5 13819.6 413.466   3
   1   0  -4 0.79117 3.80421   3
   1   0  -3 6983.91 210.748   3
   1   0  -3 6838.77 208.639   5
  -1   0   3 7151.75 208.798   5
   1   0  -2-0.39383 2.33277   5
  -1   0   2 4.10082 2.22746   5
   1   0  -2-0.44899 2.59827   3
  -1   0  -1 526.252 18.9816   5
   1   0   1 560.821 19.1783   5
   1   0   2 1.38426 2.37341   4
  -1   0  -2 1.36380 2.60102   4
  -1   0  -2-0.92037 1.61767   5
  -1   0  -2 0.80146 2.14680   3
   1   0   3 30.3828 2.66733   2
  -1   0  -3 31.8742 4.35633   3
  -1   0  -3 20.8561 3.82709   4
   1   0   3 24.7736 4.00218   4
   1   0   4 3.15190 3.37728   4
   1   0   4-0.57746 3.49717   3
   1   0   5 340.819 18.4672   4
   1   0   5 320.668 17.7912   3
  -1   0  -5 356.563 14.2230   2
   1   0   6-0.99216 5.74113   4
  -1   0  -6 1.64198 3.64686   2
   1   0   6-4.46563 6.07319   3
  -1   0  -7 1949.06 63.3578   4
   1   0   7 1828.11 64.5561   3
  -1   0  -7 1901.61 57.0562   2
  -1   0  -7 2023.95 66.4149   3
   1   0   8-7.26700 7.33470   3
  -1   0  -8 2.83455 4.88168   2
  -1   0  -8-5.19940 8.44945   3
  -1   0  -8 1.87095 1.64351   5
  -1   0  -8 9.36729 8.41542   4
  -1   0  -8 2.27905 1.84280   5
   1   0   9 2028.36 76.4439   3
  -1   0  -9 1968.40 66.8354   2
  -1   0  -9 2054.70 73.9910   4
  -1   0  -9 2045.85 77.2166   3
  -1   0 -10-3.30625 11.6223   3
  -1   0 -10 0.68932 6.71404   2
  -1   0 -10-1.28005 11.0810   4
   1   0  11 1868.90 76.5682   1
  -1   0 -11 2067.32 79.8801   3
  -1   0 -11 2043.80 74.8369   4
  -1   0 -11 1825.95 64.9608   2
  -1   0 -12 12.1287 14.5795   4
  -1   0 -12-3.88042 8.51504   2
  -1   0 -12-2.00201 14.6316   3
  -1   0 -13 1549.68 57.2357   2
  -1   0 -13 1874.86 76.6828   3
  -1   0 -14 6.95571 17.8095   3
   1   1 -15 88.9361 25.3341   3
   1  -1 -15 71.8913 17.1770   2
   1  -1 -15 78.0266 25.2349   3
   1   1 -15 85.3637 18.4602   2
   1   1 -14 258.093 23.7505   2
   1   1 -14 297.240 33.5913   3
   1  -1 -14 373.482 35.3507   3
   1  -1 -14 352.569 26.7515   2
   1   1 -13 6.92368 11.6675   2
   1   1 -13 7.53740 19.5587   3
  -1   1  13 13.7902 19.0329   3
  -1   1  13 7.61310 18.1289   1
   1   1 -13 5.34729 8.04633   5
   1  -1 -13 30.6909 18.3786   3
  -1  -1  13 17.1243 18.0140   1
   1  -1 -13 12.9549 13.9047   2
   1   1 -12 20.7870 16.6274   3
   1  -1 -12 13.1778 15.6894   3
   1  -1 -12 18.9779 15.5589   4
   1   1 -12 2.69550 11.1613   2
  -1   1  12 6.39238 15.2215   3
  -1  -1  12-4.51093 15.4699   1
  -1  -1  12 21.2686 15.4289   3
   1  -1 -12 7.08576 5.59324   5
   1   1 -12-11.8482 16.1372   4
   1   1 -12 12.8554 8.59181   5
   1  -1 -12-1.38276 11.7144   2
   1  -1 -11 145.505 19.9916   4
  -1   1  11 200.268 23.4756   3
   1  -1 -11 170.269 17.5890   2
   1   1 -11 149.610 17.0985   2
   1   1 -11 195.552 20.8543   4
  -1  -1  11 178.869 22.9043   1
   1  -1 -11 154.410 11.6928   5
  -1  -1  11 150.618 21.1305   3
   1   1 -11 165.969 14.6788   5
   1  -1 -11 169.261 22.6535   3
   1  -1 -10 43.9889 7.33191   5
  -1   1  10 28.7180 13.9244   3
  -1  -1  10 14.9544 11.4976   1
   1   1 -10 32.0071 12.4428   4
  -1  -1  10 30.2162 13.9714   3
   1  -1 -10 41.7649 10.5230   2
   1   1 -10 53.9843 9.61388   5
   1   1 -10 43.8077 11.5536   2
  -1  -1   9 237.463 21.4266   3
   1  -1  -9 212.834 14.0011   5
  -1   1   9 243.893 21.7613   3
   1   1  -9 236.645 16.0511   5
   1  -1  -9 254.399 18.9628   2
  -1  -1   9 228.059 21.0748   1
   1   1  -9 234.277 18.2784   2
  -1  -1   8 1166.43 52.8092   1
   1   1  -8 1224.44 46.0296   5
   1   1  -8 1158.20 53.3273   3
   1  -1  -8 1284.58 44.0850   5
  -1  -1   8 1226.79 52.8526   3
   1  -1  -8 1204.91 50.6311   4
   1  -1  -8 1290.59 49.1770   2
  -1   1   8 1118.46 51.7799   3
   1   1  -8 1196.34 48.1641   2
   1   1  -7 561.809 31.1728   3
   1  -1  -7 563.296 24.0445   5
   1   1  -7 607.505 26.4602   5
   1  -1  -7 577.560 30.7583   3
  -1   1   7 539.616 30.0956   3
   1  -1  -7 573.114 29.1341   4
   1   1  -7 553.143 29.0040   4
  -1  -1   7 572.457 30.8965   3
   1  -1  -6 4805.98 147.225   5
  -1   1   6 4706.10 154.298   3
   1  -1  -6 4769.17 154.766   3
   1   1  -6 4803.96 155.368   3
   1   1  -6 4868.44 149.443   5
   1  -1  -6 4893.93 152.779   4
   1  -1  -5 1907.00 65.3682   2
   1  -1  -5 1995.12 68.3979   3
   1   1  -5 1992.46 68.7969   3
   1  -1  -5 2001.55 66.9479   4
  -1   1   5 1787.33 62.3671   5
   1   1  -4 7765.48 228.199   3
  -1   1   4 7497.60 223.637   5
   1   1  -4 7000.64 224.353   5
   1  -1  -4 7668.40 225.870   2
   1  -1  -4 7675.91 227.709   3
   1   1  -3 4102.39 125.560   5
   1  -1  -3 4115.97 125.852   2
   1  -1  -3 4178.94 126.746   3
  -1   1   3 4134.92 124.657   5
   1  -1  -3 3848.75 124.055   5
   1   1  -3 4227.99 127.188   3
   1  -1  -2 15815.8 438.208   5
   1   1  -2 14678.9 438.760   3
   1  -1  -2 14198.2 438.923   3
   1  -1  -2 15047.5 438.729   2
   1   1  -2 15107.6 438.742   5
  -1   1   2 14753.8 438.145   5
   1  -1  -1 6602.49 195.917   5
  -1   1  -1 916.732 30.5155   5
   1   1   1 956.071 32.1244   1
   1   1   1 896.969 29.6673   5
  -1  -1  -1 894.205 29.6868   5
   1   1   2 26031.0 737.962   4
  -1  -1  -2 25460.6 734.354   3
  -1  -1  -2 24862.5 733.986   5
   1   1   2 24595.9 734.351   3
   1  -1   2 24618.5 734.808   4
  -1   1  -2 25742.2 734.766   4
   1   1   2 25532.7 733.981   5
   1   1   2 25963.3 735.355   2
   1   1   3 2990.34 94.7689   4
   1   1   3 3011.86 91.1828   2
  -1  -1  -3 3000.66 93.9185   4
   1  -1   3 3170.75 92.7906   4
   1   1   3 3109.89 92.4163   3
   1  -1   4 6561.42 195.623   4
  -1  -1  -4 6338.51 195.899   4
   1   1   4 6286.61 197.309   4
   1   1   4 6575.81 195.219   3
   1   1   4 6564.26 192.952   2
  -1   1  -5 2763.34 84.2427   2
  -1  -1  -5 2762.75 85.9776   2
   1   1   5 2831.46 87.1537   2
   1   1   5 2804.52 90.2854   3
   1   1   5 2732.25 91.9893   4
  -1  -1  -6 7003.31 210.373   3
   1   1   6 7091.59 212.993   4
  -1   1  -6 6474.42 202.577   2
  -1   1  -6 6943.02 208.341   4
  -1  -1  -6 6879.87 204.418   2
   1   1   6 7134.64 210.198   3
  -1  -1  -7 1486.83 51.8873   2
  -1   1  -7 1634.53 60.3330   3
   1   1   7 1516.29 57.6130   3
  -1   1  -7 1618.01 56.6940   4
   1   1   7 1593.63 61.1000   4
  -1   1  -7 1485.71 50.5460   2
  -1  -1  -7 1582.62 58.6431   3
  -1   1  -8 4068.36 136.180   3
  -1   1  -8 4044.58 125.118   2
  -1   1  -8 4061.02 131.698   4
  -1  -1  -8 4103.32 133.190   4
  -1  -1  -8 4070.75 134.982   3
  -1  -1  -8 4075.79 126.643   2
   1   1   8 4191.25 134.577   3
   1  -1   8 4017.70 133.375   1
  -1  -1  -9 392.266 19.6511   2
  -1   1  -9 395.414 26.3054   3
  -1  -1  -9 414.606 26.2802   3
   1  -1   9 370.256 24.5781   1
  -1   1  -9 375.082 18.0486   2
  -1   1  -9 346.602 16.0382   5
  -1   1  -9 374.349 23.5335   4
   1   1   9 351.521 24.2675   3
  -1  -1  -9 422.543 25.2354   4
  -1  -1 -10 1388.52 58.0906   3
  -1   1 -10 1274.08 42.1800   5
  -1   1 -10 1320.40 46.3081   2
  -1   1 -10 1149.06 41.4373   5
   1  -1  10 1378.94 56.5123   1
  -1   1 -10 1498.18 55.3491   4
  -1  -1 -10 1419.38 55.6877   4
  -1   1 -10 1485.52 60.5745   3
  -1  -1 -10 1438.66 48.5279   2
   1   1  10 1366.99 56.7605   3
   1  -1  11 578.947 34.0810   1
  -1  -1 -11 607.796 34.1545   4
  -1   1 -11 570.264 32.1691   4
  -1   1 -11 509.383 24.0948   2
   1   1  11 535.953 33.7477   3
  -1  -1 -11 598.142 35.7396   3
  -1   1 -11 517.124 35.2423   3
  -1  -1 -11 547.503 26.0418   2
  -1  -1 -12 814.365 35.4518   2
  -1   1 -12 858.529 48.0367   3
  -1   1 -12 926.758 43.8434   4
  -1  -1 -12 970.882 44.9846   4
  -1   1 -12 791.936 33.3431   2
  -1  -1 -12 890.458 46.6626   3
  -1   1 -13 117.182 20.9747   4
  -1   1 -13 82.0530 11.5384   2
  -1  -1 -13 93.7994 13.0574   2
  -1   1 -13 132.518 23.0427   3
  -1  -1 -13 124.959 22.3587   3
  -1   1 -14 135.652 24.6280   3
  -1  -1 -14 150.205 24.2093   3
   1  -2 -14 2341.55 97.4822   3
   1  -2 -14 2205.47 84.7377   2
   1   2 -14 2181.42 83.2235   2
   1   2 -14 2399.77 100.270   3
   1  -2 -13 1330.26 57.8508   2
   1   2 -13 1327.61 51.7824   5
  -1   2  13 1462.91 68.6101   3
   1   2 -13 1371.23 69.1295   3
   1   2 -13 1359.19 56.9859   2
  -1  -2  13 1431.50 68.3017   1
   1  -2 -13 1404.01 67.8676   3
  -1  -2  12 1929.37 81.3104   3
   1  -2 -12 1859.01 80.4670   3
   1   2 -12 1882.79 67.1049   5
  -1  -2  12 1736.56 79.0154   1
   1   2 -12 1738.32 80.3309   3
   1  -2 -12 1797.01 71.2341   2
  -1   2  12 2009.25 81.8199   3
   1   2 -12 1818.44 74.5352   4
   1  -2 -12 1871.65 75.6627   4
   1   2 -12 1811.61 70.7462   2
  -1   2  11 3495.96 125.076   3
  -1  -2  11 3589.26 125.588   3
   1   2 -11 3500.27 112.625   5
   1   2 -11 3661.84 120.543   4
   1  -2 -11 3502.44 125.225   3
  -1  -2  11 3522.46 125.837   1
   1  -2 -11 3123.55 104.443   5
   1   2 -11 3463.40 115.984   2
   1  -2 -11 3492.85 116.996   2
   1   2 -10 4549.92 147.690   4
   1  -2 -10 4351.62 134.877   5
  -1   2  10 4516.06 152.597   3
   1  -2 -10 4256.98 150.963   3
   1  -2 -10 4408.01 144.829   2
  -1  -2  10 4336.99 152.399   1
   1   2 -10 4444.38 141.679   5
   1   2 -10 4455.45 144.291   2
  -1  -2  10 4435.38 152.020   3
  -1  -2   9 1685.64 67.5449   3
   1  -2  -9 1667.42 64.6438   4
   1  -2  -9 1558.81 54.0061   5
  -1   2   9 1669.67 68.2069   3
   1  -2  -9 1564.02 61.2054   2
   1   2  -9 1706.60 64.1329   4
  -1  -2   9 1581.75 66.9576   1
   1   2  -9 1599.61 61.2466   2
   1   2  -9 1595.14 59.3031   5
   1   2  -9 1578.97 68.3672   3
  -1   2   8 6001.24 195.635   3
   1  -2  -8 6345.13 190.986   2
   1  -2  -8 5994.00 192.643   4
   1   2  -8 6105.30 197.691   3
   1   2  -8 6132.69 188.697   5
  -1  -2   8 6151.02 196.010   3
  -1  -2   8 5804.20 196.686   1
   1  -2  -8 5993.08 183.265   5
   1  -2  -7 7636.65 231.088   4
   1  -2  -7 7581.19 223.007   5
  -1  -2   7 7491.44 233.154   3
  -1  -2   7 7472.56 233.704   1
   1   2  -7 7545.18 227.577   5
   1  -2  -7 6943.89 231.845   3
  -1   2   7 7157.86 232.958   3
   1   2  -7 7441.04 234.706   3
   1  -2  -6 3679.43 118.831   4
   1  -2  -6 3607.79 120.207   3
   1   2  -6 3811.40 122.192   3
  -1   2   6 3542.16 113.146   5
   1  -2  -6 3712.28 112.628   5
  -1  -2   6 3498.56 120.212   1
  -1   2   6 3624.81 120.800   3
   1  -2  -5 5436.65 166.143   4
  -1   2   5 5489.43 168.207   3
  -1   2   5 5251.34 162.055   5
   1   2  -5 5368.08 168.489   3
   1  -2  -5 5421.73 165.381   2
   1  -2  -5 5221.26 161.008   5
  -1  -2   5 5472.66 168.109   1
   1  -2  -5 5150.04 167.049   3
   1  -2  -4 2503.41 83.2869   2
  -1   2   4 2553.49 81.1715   5
   1  -2  -4 2489.93 84.4325   3
  -1  -2   4 2585.88 85.3635   1
   1  -2  -4 2684.37 83.9887   4
   1   2  -4 2572.24 85.3724   3
  -1   2   4 2519.30 85.1345   3
  -1   2   3 1460.14 49.9881   5
   1  -2  -3 1396.79 51.1250   2
   1   2  -3 1614.40 53.3307   1
   1   2  -3 1546.26 52.7674   3
   1  -2  -3 1603.58 51.7092   4
   1  -2  -3 1480.05 49.6093   5
   1  -2  -3 1522.18 52.4259   3
   1  -2  -2 4637.52 143.948   2
   1   2  -2 4766.22 145.294   1
   1  -2  -2 4795.98 143.178   5
   1  -2  -2 4805.76 143.333   4
  -1   2   2 4664.96 143.655   5
   1   2  -2 4807.15 144.283   3
   1   2  -1 1672.76 58.2626   1
   1   2  -1 1853.51 57.1532   3
  -1  -2   1 1855.11 58.1193   6
  -1  -2   1 1853.34 56.9897   3
   1  -2  -1 1805.05 57.4569   2
   1  -2   0 806.578 28.2638   2
  -1   2   0 875.979 31.7108   7
  -1  -2   0 850.242 29.8194   6
  -1   2   0 854.007 28.4095   2
   1   2   1 897.549 35.6832   1
  -1   2  -1 1020.26 32.3967   1
   1  -2   1 1015.04 30.8506   2
  -1   2  -1 920.220 30.4458   2
   1   2   2 50.8801 5.63701   2
   1  -2   2 53.0949 4.29559   1
   1   2   2 74.7703 4.34325   3
   1   2   2 59.0594 4.19222   5
  -1   2  -2 71.2905 4.43756   1
   1   2   3 28.8620 3.67722   3
  -1  -2  -3 41.0638 5.92431   4
   1   2   3 50.3078 6.14853   4
   1   2   3 42.5214 5.02214   2
   1  -2   3 32.2895 3.92108   1
   1  -2   4 7.30391 3.79190   1
   1   2   4 4.89689 4.05892   4
  -1  -2  -4-1.32256 4.41991   4
   1   2   4 1.00577 3.62186   2
  -1   2  -4 4.42258 4.31717   3
   1   2   4 5.82662 3.24438   3
  -1   2  -5 1337.86 51.2909   4
   1  -2   5 1514.59 52.3981   1
  -1  -2  -5 1528.66 54.1493   4
  -1  -2  -5 1500.20 50.6576   2
  -1   2  -5 1553.08 47.7992   2
   1   2   5 1576.05 57.0178   4
   1   2   5 1531.37 51.8814   2
   1   2   5 1589.48 53.2072   3
  -1  -2  -6 185.648 13.9295   3
   1   2   6 196.087 12.7504   2
  -1   2  -6 187.641 12.9466   4
  -1   2  -6 180.380 9.61207   2
   1  -2   6 185.436 13.3650   1
  -1  -2  -6 183.555 11.6963   2
   1   2   6 204.165 14.2772   3
   1   2   6 200.292 15.7023   4
  -1   2  -7 516.935 20.9273   2
  -1   2  -7 528.704 28.9387   3
  -1  -2  -7 547.134 23.5561   2
   1   2   7 524.955 29.7773   4
  -1   2  -7 561.160 25.9151   4
   1   2   7 494.358 26.3776   3
   1  -2   7 562.954 26.9954   1
  -1  -2  -7 514.404 26.8416   3
  -1  -2  -8 799.287 32.0180   2
   1   2   8 773.588 36.4114   3
   1  -2   8 804.496 36.5611   1
   1   2   8 795.246 40.5285   4
  -1   2  -8 774.956 29.2025   2
  -1  -2  -8 739.509 36.2704   3
  -1   2  -8 792.775 34.6101   4
  -1   2  -8 825.528 39.5035   3
  -1   2  -9 394.868 27.1422   3
  -1  -2  -9 431.779 26.4959   3
   1  -2   9 355.960 24.0777   1
  -1  -2  -9 417.245 25.6439   4
   1   2   9 397.841 25.4354   3
  -1   2  -9 369.604 18.1332   2
  -1  -2  -9 398.812 20.6645   2
  -1   2  -9 393.147 23.7530   4
  -1   2 -10 592.191 31.2711   4
   1  -2  10 598.466 33.1933   1
  -1   2 -10 558.857 24.2276   2
  -1   2 -10 548.155 23.9933   5
   1   2  10 611.096 33.7178   3
  -1   2 -10 627.503 36.3432   3
  -1  -2 -10 541.622 26.6991   2
  -1  -2 -10 616.807 33.6706   4
  -1  -2 -10 588.902 33.6834   3
  -1  -2 -11 1241.80 53.3593   4
  -1  -2 -11 1116.32 44.8621   2
  -1   2 -11 1075.65 41.5155   2
  -1   2 -11 1195.43 56.9688   3
   1  -2  11 1214.43 53.5727   1
  -1   2 -11 1158.37 40.7148   5
   1   2  11 1197.99 53.5505   3
  -1  -2 -11 1188.24 54.1747   3
  -1   2 -11 1213.20 50.7839   4
  -1   2 -12 1261.01 51.7376   4
  -1   2 -12 1196.54 58.0332   3
  -1   2 -12 1043.51 36.0122   5
  -1   2 -12 1038.71 39.9799   2
  -1  -2 -12 1252.29 55.5408   3
  -1  -2 -12 1081.93 43.9748   2
  -1  -2 -12 1287.82 54.3020   4
  -1   2 -13 1396.45 57.9407   4
  -1   2 -13 1212.51 45.7964   2
  -1  -2 -13 1310.58 50.5186   2
  -1  -2 -13 1298.27 61.8687   3
  -1  -2 -14 1752.99 74.9533   3
  -1   2 -14 1802.03 79.1347   3
   1   3 -14 21.2208 14.3470   2
   1  -3 -14 10.0927 19.7690   3
   1  -3 -14 1.57073 15.4910   2
   1   3 -14-28.1567 24.2446   3
   1   3 -13 24.7179 17.4928   4
   1  -3 -13 27.0568 14.8353   2
   1   3 -13 14.8472 11.4154   5
  -1  -3  13 13.8686 17.2766   1
  -1   3  13 9.39871 18.6558   3
   1   3 -13 17.0495 13.0734   2
   1   3 -13 39.1777 20.8663   3
   1  -3 -13 23.5401 19.5000   3
  -1   3  12 107.275 20.9057   3
   1  -3 -12 119.575 21.3023   3
   1   3 -12 111.000 18.8798   4
  -1  -3  12 158.354 21.7790   1
   1   3 -12 118.134 22.8610   3
   1   3 -12 140.790 18.1297   2
   1   3 -12 109.224 15.2828   5
   1  -3 -12 137.637 18.1434   2
   1   3 -11 8.30443 10.2721   5
   1  -3 -11-1.99473 13.0897   3
   1  -3 -11 9.65143 11.0817   2
   1   3 -11 9.15254 11.1997   2
  -1  -3  11-2.01803 13.9587   1
  -1   3  11 2.00788 14.1180   3
   1   3 -11 26.2547 13.0836   4
  -1  -3  11 6.09495 14.0529   3
  -1   3  10 5.59683 11.3009   3
   1   3 -10 10.1895 8.75868   5
   1   3 -10 2.86493 11.9328   4
   1   3 -10 14.9416 10.1929   2
   1  -3 -10 6.48807 10.5588   2
   1  -3 -10 12.6795 12.6345   3
  -1  -3  10 23.9798 13.7823   3
   1  -3 -10 21.2087 12.4735   4
  -1  -3  10-5.54369 12.1275   1
   1   3  -9 826.445 37.6612   5
   1   3  -9 895.444 41.0011   4
   1  -3  -9 817.637 40.9355   4
   1   3  -9 903.291 45.7556   3
  -1  -3   9 806.938 42.9539   1
  -1   3   9 820.945 42.8417   3
  -1  -3   9 852.149 43.9825   3
   1  -3  -9 885.383 39.6267   2
  -1  -3   8 17.9971 10.3914   3
  -1   3   8 18.3006 11.5712   3
   1  -3  -8 21.2884 8.74380   2
   1   3  -8 21.3119 9.72958   3
  -1  -3   8 30.0895 11.0132   1
   1  -3  -8 23.5089 5.72808   5
   1  -3  -8 16.5442 9.18246   4
   1  -3  -7 3612.85 111.374   5
  -1   3   7 3555.21 112.316   5
  -1   3   7 3683.79 122.758   3
   1  -3  -7 3690.85 119.977   4
   1   3  -7 3427.92 122.354   3
  -1  -3   7 3599.22 122.471   1
   1  -3  -6 164.756 10.1773   5
  -1   3   6 138.297 10.3511   5
  -1   3   6 175.404 15.5114   3
  -1  -3   6 140.096 14.4479   1
   1  -3  -6 158.451 14.0595   4
   1  -3  -6 169.176 14.6448   3
   1   3  -6 134.867 14.0631   3
  -1   3   5 6548.99 199.712   2
   1  -3  -5 6341.41 197.710   2
  -1   3   5 6474.35 201.188   3
  -1   3   5 6449.72 195.078   5
   1  -3  -5 6275.08 200.079   3
  -1  -3   5 6533.24 200.841   1
   1  -3  -5 6451.87 193.701   5
   1   3  -5 6338.43 201.557   3
   1  -3  -5 6641.32 198.903   4
  -1   3   4 23.6116 4.31834   5
   1   3  -4 16.3178 5.58547   1
   1  -3  -4 21.5509 5.09032   2
  -1   3   4 20.8471 5.48921   2
  -1   3   4 33.2981 6.70493   3
  -1  -3   4 25.4899 5.61100   1
   1   3  -4 25.3577 6.03047   3
   1  -3  -4 13.0412 5.41103   4
   1   3  -3 4684.09 139.904   3
  -1   3   3 4601.19 137.273   5
   1  -3  -3 4319.84 137.295   4
   1   3  -3 4474.93 140.265   1
   1  -3  -3 4323.46 138.078   2
   1   3  -2 934.853 36.3427   1
  -1   3   2 975.308 34.9738   4
   1  -3  -2 1018.22 34.5062   4
   1   3  -2 1015.96 36.0526   3
   1  -3  -2 972.219 35.4044   2
  -1   3   2 991.725 35.3244   5
   1   3  -1 14596.5 423.338   1
  -1   3   1 13996.3 419.199   4
   1  -3  -1 14397.9 420.818   2
   1  -3  -1 14388.9 418.793   4
  -1  -3   1 14483.0 421.599   6
  -1   3   0 5548.65 165.275   2
   1   3   0 5295.35 166.615   6
  -1  -3   0 5416.32 166.339   6
   1  -3   0 5826.88 162.319   4
  -1   3   0 5273.83 162.396   4
  -1   3   0 5751.03 170.844   7
   1  -3   0 5282.51 165.047   2
   1  -3   1 25342.0 737.938   2
  -1   3  -1 26104.2 742.548   1
   1   3   1 27195.1 744.328   2
   1   3   1 25476.8 745.206   1
   1   3   1 24716.2 739.767   6
  -1   3  -1 25477.7 737.201   2
  -1  -3  -1 24020.2 739.741   6
   1   3   2 2228.02 75.2276   2
   1   3   2 2179.01 74.1321   6
   1   3   2 2321.09 70.9493   3
  -1  -3  -3 168.609 11.3252   2
   1  -3   3 166.460 9.67011   1
   1   3   3 199.545 10.1338   3
  -1   3  -4 801.615 35.4443   3
  -1  -3  -4 867.738 34.4572   4
   1   3   4 899.140 32.5191   3
   1   3   4 917.854 33.9686   2
   1  -3   4 863.127 31.7713   1
  -1  -3  -5 13180.1 386.542   3
   1  -3   5 13242.1 385.760   1
  -1  -3  -5 12701.8 385.242   2
   1   3   5 13267.5 386.807   2
   1   3   5 12872.8 386.309   3
  -1  -3  -5 13084.9 388.613   4
  -1   3  -5 12868.2 384.648   4
  -1  -3  -6 880.554 36.5786   3
   1   3   6 905.411 36.4648   2
   1   3   6 891.067 36.7122   3
   1  -3   6 909.627 36.1596   1
  -1  -3  -6 890.031 34.7010   2
   1   3   6 967.496 41.8372   4
  -1   3  -6 946.251 35.5032   4
  -1  -3  -6 883.294 37.6527   4
   1   3   7 4894.70 160.149   3
   1  -3   7 5115.65 159.887   1
  -1  -3  -7 4972.31 156.839   2
  -1   3  -7 5201.85 158.494   4
  -1   3  -7 5165.16 153.233   2
  -1  -3  -7 5140.67 160.833   3
   1   3   7 4977.28 166.105   4
   1   3   7 4996.31 159.307   2
  -1   3  -8 19.5546 8.65375   4
  -1   3  -8 15.8614 5.25097   2
   1  -3   8 19.5507 7.95271   1
  -1  -3  -8 6.41980 6.50610   2
   1   3   8 6.76941 9.68745   4
  -1  -3  -8 21.0586 8.37060   3
   1   3   8 38.1249 9.63357   3
  -1   3  -8 16.4920 8.89273   3
   1   3   9 2082.79 76.8576   3
  -1   3  -9 2085.98 73.8996   4
  -1  -3  -9 2035.25 76.6278   4
  -1  -3  -9 2057.65 71.1993   2
   1   3   9 2049.25 83.3060   4
  -1  -3  -9 2150.63 77.8431   3
  -1   3  -9 1982.13 66.8325   2
   1  -3   9 2051.93 75.7756   1
  -1   3  -9 2190.58 81.6940   3
  -1   3 -10 22.3150 12.7593   3
  -1   3 -10 22.8549 6.91281   2
   1   3  10 15.8165 10.9758   3
  -1   3 -10 17.3846 11.0070   4
   1  -3  10 4.12608 9.52001   1
  -1  -3 -10 5.52994 8.15562   2
  -1  -3 -10 15.5044 13.2049   4
  -1  -3 -10 4.49505 10.5412   3
  -1   3 -11 1751.09 64.0200   4
  -1   3 -11 1506.25 53.8504   2
   1   3  11 1573.27 65.9542   3
  -1   3 -11 1711.23 72.0781   3
  -1  -3 -11 1601.76 65.7681   4
  -1  -3 -11 1575.38 59.0952   2
  -1   3 -11 1537.52 56.0046   5
  -1  -3 -11 1697.49 67.5264   3
  -1   3 -12 8.95133 16.7282   3
  -1   3 -12 18.6584 7.33440   2
  -1   3 -12 23.8866 7.53693   5
  -1  -3 -12 23.7352 11.1878   2
  -1  -3 -12 20.0073 14.2633   3
  -1   3 -12 23.5085 14.9312   4
  -1  -3 -13 563.216 28.9902   2
  -1   3 -13 562.745 39.7362   3
  -1   3 -13 535.431 33.6027   4
  -1   3 -13 471.591 22.1665   2
  -1  -3 -13 590.016 37.7765   3
  -1   3 -14 88.3234 25.4514   3
  -1  -3 -14 63.7101 20.8241   3
  -1  -3 -14 36.1512 13.2424   2
   1   4 -14 2999.55 122.501   3
   1   4 -14 2979.98 105.728   2
   1  -4 -14 2923.03 107.763   2
   1  -4 -14 3148.67 120.107   3
   1  -4 -13 84.9890 18.3329   2
   1  -4 -13 86.1022 21.8912   3
   1   4 -13 67.0401 21.6493   3
  -1  -4  13 65.9917 19.4936   1
   1   4 -13 71.5068 14.4158   5
   1   4 -13 57.0662 15.4269   2
   1   4 -13 80.7443 19.4344   4
   1  -4 -12 6496.79 214.491   3
   1  -4 -12 6381.88 204.851   2
   1   4 -12 6450.68 202.967   5
  -1  -4  12 6428.26 213.367   1
   1   4 -12 6297.12 206.667   4
  -1   4  12 6328.83 214.083   3
   1   4 -12 6234.63 202.899   2
   1   4 -11 840.381 42.0219   4
   1   4 -11 756.540 38.2861   5
   1  -4 -11 762.599 44.7893   3
   1   4 -11 776.101 39.0089   2
   1  -4 -11 872.062 41.2274   2
   1  -4 -11 868.970 44.1844   4
  -1  -4  11 836.783 45.4503   1
  -1   4  11 776.566 45.8339   3
  -1   4  10 4101.18 144.981   3
   1   4 -10 4278.40 137.699   5
   1   4 -10 4218.75 139.616   4
  -1  -4  10 4045.38 143.292   1
   1   4 -10 3703.71 144.748   3
   1  -4 -10 4182.46 140.777   4
   1  -4 -10 4259.84 138.509   2
   1  -4 -10 4139.42 144.015   3
   1  -4  -9 66.5847 12.2263   2
   1  -4  -9 64.3675 13.6328   4
  -1  -4   9 83.3113 13.5455   1
   1  -4  -9 107.225 15.3919   3
   1   4  -9 58.7386 14.3226   3
  -1   4   9 81.6811 14.6377   3
   1  -4  -8 6604.05 204.575   2
   1   4  -8 6425.91 211.527   3
   1  -4  -8 6746.57 206.607   4
  -1   4   8 6280.42 209.963   3
  -1   4   8 6463.28 196.858   5
  -1  -4   8 6485.61 208.818   1
   1   4  -7 743.706 36.9918   3
   1  -4  -7 646.040 32.7137   4
  -1  -4   7 661.300 34.5500   1
  -1   4   7 680.711 27.8048   5
  -1   4   7 625.543 34.1935   3
  -1   4   6 11653.3 343.676   2
   1   4  -6 11116.0 345.631   3
  -1  -4   6 11312.4 343.824   1
  -1   4   6 11271.2 344.700   3
   1  -4  -6 12119.9 342.421   4
  -1   4   6 11166.6 336.736   5
   1  -4  -6 10707.9 340.210   2
   1   4  -5 193.634 15.4607   1
   1   4  -5 183.667 14.9867   3
  -1   4   5 158.954 14.0757   3
   1  -4  -5 179.976 13.8787   4
   1  -4  -5 183.434 13.5894   2
  -1   4   5 167.148 11.6218   5
  -1  -4   5 177.998 14.4375   1
  -1   4   5 156.880 13.3425   2
  -1   4   4 2969.73 93.4725   5
   1  -4  -4 2914.12 95.1384   2
   1   4  -4 2822.40 97.4624   3
   1   4  -4 2906.14 97.9752   1
   1  -4  -4 2975.14 94.8443   4
  -1   4   4 2877.66 97.4563   3
  -1  -4   4 2924.08 96.6158   1
   1  -4  -3 271.287 14.7343   2
  -1  -4   3 259.683 15.5842   1
  -1   4   3 239.338 14.4082   4
  -1   4   3 256.929 14.1074   5
   1  -4  -3 244.156 13.6596   4
   1   4  -3 251.439 15.6090   1
  -1   4   3 254.157 15.9488   3
   1   4  -3 252.439 15.5009   3
  -1   4   2 1896.51 63.8248   4
   1  -4  -2 1966.12 64.7419   2
   1  -4  -2 1942.42 63.0190   4
   1   4  -2 1973.59 67.2200   1
   1   4  -2 2075.42 66.5208   3
   1  -4  -1 315.863 15.0641   2
   1  -4  -1 320.810 13.2146   4
  -1  -4   1 300.293 15.2204   6
  -1   4   1 320.859 13.7904   4
   1   4  -1 307.058 17.6197   1
  -1   4   1 302.851 15.9315   7
  -1   4   0 1139.79 44.5640   7
  -1  -4   0 1090.97 39.4071   6
  -1   4   0 1121.30 39.2327   2
   1  -4   0 1179.47 39.3124   2
   1   4   0 1086.18 39.7772   6
   1   4   0 1238.76 46.3952   1
  -1   4  -1 17.6897 6.57427   1
   1   4   1 17.3598 3.74565   6
  -1  -4  -1 15.7474 3.91370   6
   1  -4   1 11.6750 3.78960   2
  -1   4  -1 14.9473 3.85031   2
   1   4   1 18.4536 5.99032   1
   1   4   1 10.1547 5.60712   2
   1   4   2 82.7352 9.46866   2
   1   4   2 95.7149 8.18120   6
   1   4   3 135.242 9.01317   3
   1   4   3 122.755 11.0457   2
   1  -4   3 139.788 9.60651   1
  -1  -4  -3 124.682 10.6485   2
  -1   4  -4 11.7354 4.43692   1
   1   4   4 32.0777 6.74724   2
  -1  -4  -4 25.1483 7.34858   4
   1  -4   4 17.3930 4.79572   1
   1   4   4 9.73646 4.16462   3
  -1   4  -4 17.1621 4.19758   4
   1   4   5 7.43575 4.92536   3
   1   4   5 7.05316 6.19968   2
  -1   4  -5 5.56702 6.74368   3
  -1  -4  -5-0.90703 5.84138   4
  -1   4  -5 6.38448 4.08844   4
   1  -4   5 1.35807 4.24593   1
   1   4   6 1116.47 43.0700   3
  -1  -4  -6 1027.50 43.6973   4
   1   4   6 1102.87 43.7371   2
  -1  -4  -6 1093.04 41.9604   2
   1   4   6 1079.45 48.2053   4
  -1   4  -6 1139.55 40.8102   4
  -1  -4  -6 1098.14 42.7006   3
   1  -4   6 1104.34 42.1704   1
   1   4   7 14.4034 8.92649   4
   1   4   7 6.17668 6.69539   3
  -1  -4  -7 7.76976 8.35381   4
   1   4   7 10.6466 7.78432   2
  -1  -4  -7 13.0956 7.79260   3
  -1   4  -7 10.1993 7.04367   4
   1  -4   7 0.93937 6.33630   1
  -1  -4  -7 5.88006 6.27914   2
  -1   4  -8 807.333 31.0973   2
   1   4   8 776.682 43.2189   4
  -1   4  -8 885.624 35.9795   4
   1   4   8 847.958 38.2247   2
  -1   4  -8 897.405 42.7703   3
  -1  -4  -8 845.469 38.3960   3
  -1  -4  -8 806.250 34.9926   2
   1   4   8 815.038 37.8677   3
   1  -4   8 845.360 37.4106   1
  -1   4  -9 137.861 17.9322   3
   1  -4   9 157.720 15.7020   1
  -1   4  -9 130.822 13.9287   4
   1   4   9 200.423 22.3076   4
  -1   4  -9 144.522 11.0153   2
  -1  -4  -9 147.186 13.9834   2
  -1  -4  -9 139.455 16.0139   3
   1   4   9 138.107 15.9673   3
  -1   4 -10 1399.80 62.9368   3
  -1  -4 -10 1341.99 57.5778   3
   1   4  10 1329.64 57.4041   3
  -1  -4 -10 1324.97 52.5589   2
  -1   4 -10 1320.47 47.1832   2
  -1  -4 -10 1432.93 58.7509   4
  -1   4 -10 1386.24 54.2678   4
   1  -4  10 1458.43 57.0506   1
  -1   4 -11 58.2676 8.73547   2
  -1   4 -11 87.3295 19.3869   3
  -1  -4 -11 73.8567 12.5893   2
  -1  -4 -11 66.6238 14.8371   3
   1   4  11 58.6876 14.8301   3
  -1  -4 -11 59.1142 16.9768   4
  -1   4 -11 53.0422 13.5222   4
  -1   4 -12 2037.22 70.5393   5
  -1   4 -12 2247.53 88.8571   3
  -1   4 -12 2193.63 76.9281   4
  -1  -4 -12 2076.13 73.6858   2
  -1  -4 -12 2319.16 83.2918   3
  -1   4 -13 125.729 23.8670   3
  -1  -4 -13 62.4862 14.6455   2
  -1   4 -13 69.5948 9.17897   2
  -1   4 -13 87.3825 17.6807   4
  -1  -4 -13 102.162 20.5600   3
  -1  -4 -14 1595.94 62.5962   2
  -1   4 -14 1691.10 79.2527   3
   1  -5 -14 91.8172 19.3673   2
   1   5 -14 115.852 28.0957   3
   1   5 -14 102.531 18.4939   2
   1   5 -13 95.1450 17.3654   5
   1   5 -13 82.7728 16.3060   2
   1   5 -13 105.384 24.9024   3
   1  -5 -13 87.3846 18.2391   2
   1   5 -13 95.4838 20.2646   4
  -1  -5  12-4.19951 14.6436   1
  -1   5  12-9.15599 17.4628   3
   1   5 -12-11.3901 13.5740   2
   1   5 -12-5.85813 13.0118   5
   1  -5 -12 6.22262 14.3688   2
   1   5 -12-6.52635 16.8013   4
  -1   5  11 34.0458 16.2531   3
   1  -5 -11 38.9879 15.0051   4
   1   5 -11 32.1942 13.4767   5
  -1  -5  11 31.1460 14.6678   1
   1  -5 -11 28.1726 13.3955   2
   1   5 -11 7.68921 13.6171   4
   1   5 -10 52.1809 17.1559   3
   1  -5 -10 69.5989 13.8779   2
   1  -5 -10 64.0284 14.6330   4
  -1   5  10 41.1231 15.2783   3
  -1  -5  10 102.046 16.9636   1
   1   5 -10 99.1348 16.1002   4
  -1   5   9 428.839 30.6832   3
   1  -5  -9 457.997 27.3226   2
   1   5  -9 463.433 32.9540   3
   1  -5  -9 471.887 29.1819   4
  -1  -5   9 491.684 30.5442   1
  -1   5   8 26.2669 11.7734   3
  -1   5   8 32.2357 12.4556   2
   1  -5  -8 42.8685 11.5302   4
   1   5  -8 39.6570 12.5112   3
  -1   5   8 36.9456 7.05682   5
   1  -5  -8 40.0230 11.0932   2
  -1  -5   8 34.3246 11.8151   1
  -1   5   7 1878.19 65.5293   5
   1   5  -7 2043.83 76.6294   3
  -1   5   7 1822.51 73.7693   3
  -1   5   7 1962.51 73.9480   2
  -1  -5   7 1917.43 73.6461   1
   1  -5  -7 2016.05 71.9537   4
  -1   5   6 865.872 35.1346   5
   1  -5  -6 877.593 38.2766   2
   1  -5  -6 863.548 38.0065   4
   1   5  -6 932.051 42.4370   3
  -1  -5   6 892.023 40.3289   1
  -1   5   6 900.667 41.3827   3
  -1   5   6 896.411 40.6518   2
  -1   5   5 4235.27 140.194   2
  -1   5   5 4341.52 135.786   5
   1  -5  -5 4151.50 137.293   4
   1  -5  -5 4299.80 137.841   2
  -1   5   5 4441.03 141.859   3
   1   5  -5 4385.78 142.361   1
   1   5  -5 4473.99 142.959   3
  -1  -5   5 4394.09 140.420   1
  -1  -5   4 1856.79 65.2636   1
   1  -5  -4 1832.65 63.3215   2
  -1   5   4 1778.85 61.8738   5
   1   5  -4 1811.16 66.3102   3
  -1   5   4 1768.84 64.6037   4
   1   5  -4 1724.11 65.5100   1
   1  -5  -4 1818.64 62.5740   4
  -1   5   4 1826.98 66.4087   3
  -1   5   3 3356.43 108.478   5
   1  -5  -3 3528.64 108.937   2
   1  -5  -3 3368.74 106.817   4
   1   5  -3 3409.09 111.410   3
  -1   5   3 3375.09 108.928   4
   1   5  -3 3326.48 111.022   1
   1  -5  -2 2381.25 77.1342   4
   1  -5  -2 2351.34 79.3235   2
  -1   5   2 2508.34 79.0553   4
   1   5  -2 2505.52 83.5656   1
  -1   5   1 7066.17 210.471   2
  -1  -5   1 6960.77 209.696   6
   1  -5  -1 6882.39 206.230   4
   1   5  -1 7329.50 217.582   1
   1  -5  -1 6725.05 209.225   2
  -1   5   1 6864.27 211.876   7
   1  -5   0 3466.29 103.282   2
   1   5   0 3316.71 111.050   1
  -1  -5   0 3158.18 102.139   6
  -1   5   0 3346.59 103.284   2
   1   5   0 3099.75 102.395   6
  -1   5   0 3203.00 109.162   7
  -1   5  -1 5189.09 166.412   1
   1   5   1 5050.34 159.180   6
   1   5   1 5512.44 168.978   1
   1  -5   1 5507.80 160.972   2
  -1  -5  -1 4917.95 159.055   6
  -1   5  -1 5297.38 159.208   2
   1   5   2 2894.60 90.5219   6
   1   5   2 2765.10 86.6803   7
   1   5   2 2573.93 94.3627   2
   1  -5   2 3116.78 96.5018   1
  -1  -5  -3 5514.79 167.805   2
   1   5   3 5241.98 168.833   2
   1  -5   3 5552.03 167.447   1
   1   5   3 5207.74 165.183   6
  -1   5  -4 3725.90 114.045   2
   1  -5   4 3594.58 115.888   1
   1   5   4 3517.81 114.817   3
   1   5   4 3748.77 120.154   2
  -1   5  -4 3743.41 115.998   1
   1   5   5 1556.13 55.0527   3
  -1  -5  -5 1519.10 57.1428   4
  -1   5  -5 1498.81 60.1419   3
  -1   5  -5 1535.54 51.4640   4
   1  -5   5 1519.49 54.6400   1
   1   5   5 1563.28 58.4241   2
  -1   5  -5 1540.84 54.9356   1
  -1  -5  -6 2406.19 87.9773   4
   1   5   6 2572.03 89.1479   2
  -1  -5  -6 2600.06 86.6191   2
  -1   5  -6 2602.46 83.0426   4
   1  -5   6 2622.38 86.3209   1
   1   5   6 2493.73 86.5787   3
   1   5   6 2656.47 94.6662   4
  -1  -5  -7 3489.95 118.461   4
   1   5   7 3447.19 125.114   4
  -1   5  -7 3618.71 113.259   4
   1   5   7 3454.49 116.854   3
   1   5   7 3580.49 119.282   2
  -1  -5  -7 3625.14 115.939   2
   1  -5   7 3509.82 115.855   1
   1   5   8 983.521 44.5712   2
   1   5   8 944.915 49.9031   4
  -1  -5  -8 967.242 41.0500   2
  -1  -5  -8 989.400 44.5881   4
  -1   5  -8 983.028 39.6757   4
   1   5   8 981.307 43.1705   3
   1  -5   8 989.642 42.2957   1
   1   5   9 1543.48 63.7060   2
  -1   5  -9 1608.56 68.9326   3
   1   5   9 1644.37 64.1167   3
  -1   5  -9 1691.09 60.1378   4
  -1   5  -9 1570.80 54.4859   2
  -1  -5  -9 1575.31 60.2924   2
   1  -5   9 1629.75 62.7488   1
   1   5   9 1551.70 72.3516   4
   1   5  10 582.373 33.4512   3
   1   5  10 624.228 42.0697   4
   1  -5  10 596.451 32.3969   1
  -1   5 -10 632.271 30.7713   4
  -1   5 -10 578.936 37.6910   3
  -1  -5 -10 576.935 30.2926   2
  -1   5 -10 572.458 25.0438   2
  -1  -5 -11 956.261 41.9635   2
  -1   5 -11 864.555 34.2215   2
  -1   5 -11 970.673 42.2582   4
  -1  -5 -11 948.169 47.2671   4
  -1   5 -11 939.661 51.6331   3
  -1   5 -12 318.253 16.8275   2
  -1   5 -12 391.626 34.0874   3
  -1  -5 -12 348.499 24.2151   2
  -1   5 -12 350.780 25.2192   4
  -1   5 -13 439.627 19.9794   2
  -1  -5 -13 537.206 30.3988   2
  -1   5 -13 466.246 31.0178   4
  -1   5 -13 565.018 41.6482   3
   1   6 -14 659.717 49.8489   3
   1  -6 -14 761.646 42.4107   2
   1   6 -14 672.122 38.0567   2
   1   6 -13 2423.80 88.7989   2
   1   6 -13 2261.22 102.529   3
   1   6 -13 2302.90 90.0142   5
   1  -6 -13 2471.74 91.7709   2
   1   6 -13 2453.69 92.0625   4
   1   6 -12 1446.39 62.8653   4
   1  -6 -12 1479.58 62.8321   2
  -1   6  12 1412.59 69.5707   3
   1   6 -12 1545.49 63.8253   5
  -1  -6  12 1410.55 67.0291   1
   1  -6 -11 3433.21 121.571   4
  -1   6  11 3241.54 125.429   3
   1   6 -11 3367.05 118.731   4
   1  -6 -11 3404.49 118.901   2
  -1  -6  11 3520.89 124.853   1
   1   6 -10 1121.13 59.1689   3
   1  -6 -10 1218.24 53.1079   2
   1  -6 -10 1253.32 55.1648   4
  -1   6  10 1280.01 59.5060   3
  -1  -6  10 1166.26 56.2978   1
   1   6  -9 4894.45 175.959   3
   1  -6  -9 5129.34 167.887   2
  -1   6   9 4978.75 158.554   5
   1  -6  -9 5460.51 170.195   4
  -1   6   9 5239.84 174.626   3
  -1  -6   9 5422.48 173.495   1
   1   6  -8 1389.03 62.0532   3
   1  -6  -8 1333.78 55.5974   4
  -1   6   8 1290.92 48.4273   5
  -1   6   8 1307.45 58.6745   2
  -1  -6   8 1368.77 58.1113   1
  -1   6   8 1373.13 59.9312   3
   1  -6  -7 6852.56 210.470   4
   1   6  -7 6510.60 216.677   3
  -1   6   7 6671.16 205.043   5
  -1   6   7 6642.94 215.641   3
  -1  -6   7 6702.39 213.732   1
  -1   6   7 6648.28 213.943   2
   1  -6  -6 1840.71 68.8791   2
   1  -6  -6 1823.00 68.4663   4
  -1  -6   6 1918.58 71.9448   1
  -1   6   6 1904.26 66.4774   5
   1   6  -6 1951.56 74.8511   3
  -1   6   6 1930.92 73.4056   3
  -1   6   6 1926.28 72.6294   2
  -1   6   5 4358.84 148.472   3
  -1   6   5 4587.71 143.604   5
   1   6  -5 4667.97 150.800   3
   1   6  -5 4523.09 149.522   1
   1  -6  -5 4481.92 144.629   2
   1  -6  -5 4533.36 144.145   4
  -1  -6   5 4593.59 147.573   1
  -1  -6   4 866.593 38.4146   1
  -1   6   4 858.353 39.7560   3
   1   6  -4 877.600 39.5708   1
  -1   6   4 868.035 36.2506   5
   1  -6  -4 865.784 35.5516   4
   1  -6  -4 914.548 37.2185   2
   1   6  -4 972.939 41.2655   3
   1  -6  -3 4485.90 106.685   4
   1  -6  -3 4276.81 108.894   2
  -1   6   3 4479.92 110.452   4
   1   6  -3 4133.12 113.721   1
   1   6  -2 100.033 12.1263   1
  -1   6   2 93.7055 9.69458   7
   1  -6  -2 104.786 8.61827   4
   1  -6  -2 97.0974 9.47161   2
   1  -6  -1 5231.53 148.994   2
  -1  -6   1 4890.76 148.287   6
  -1   6   1 5105.10 150.128   2
  -1   6   1 4861.32 151.956   7
   1   6   0 122.410 14.1859   1
  -1   6   0 148.206 11.3341   2
   1  -6   0 135.849 13.5905   7
   1  -6   0 115.356 10.2729   2
  -1   6   0 159.952 14.6995   7
   1  -6   1 210.248 14.2063   2
   1   6   1 205.048 12.4334   6
   1   6   2 1.22068 6.16561   2
   1   6   2 1.55494 3.98127   7
   1   6   2 1.39917 3.79976   6
   1   6   3 16.7431 5.51410   6
  -1  -6  -3 14.2473 7.00742   2
  -1   6  -3 30.1945 6.30088   2
   1  -6   3 24.1361 8.50634   1
   1   6   3 25.5251 7.92563   2
  -1   6  -4 88.5714 9.51365   1
  -1   6  -4 88.9838 8.94946   2
   1   6   4 52.5892 10.3873   2
   1   6   4 65.0254 8.74913   6
   1  -6   4 96.0822 10.6235   1
   1   6   4 88.4167 9.31278   3
   1  -6   5 251.014 16.6229   1
   1   6   5 279.003 20.3331   2
   1   6   5 256.496 16.7190   3
  -1   6  -5 270.671 17.3417   1
   1  -6   6 16.4035 7.11593   1
   1   6   6 18.1363 7.69708   3
   1   6   6 12.5598 3.39979   5
  -1  -6  -6 15.6190 8.22094   2
   1   6   6 5.29262 8.19499   2
   1   6   6 27.8769 10.4435   4
  -1   6  -6 11.2040 6.07607   4
  -1   6  -6 20.3209 10.6369   3
   1   6   7 1180.60 50.8727   2
   1   6   7 1129.73 47.5633   3
   1   6   7 1138.72 55.4757   4
  -1  -6  -7 1156.60 49.6326   4
   1  -6   7 1164.88 47.1645   1
  -1  -6  -7 1193.30 47.9231   2
  -1   6  -7 1182.42 43.6490   4
   1   6   8 95.8134 15.4924   2
   1   6   8 89.7771 17.1380   4
  -1   6  -8 75.9792 10.2048   4
  -1  -6  -8 81.7474 12.6124   2
   1   6   8 71.7615 12.8023   3
  -1  -6  -8 106.569 15.1875   4
   1  -6   8 86.4312 12.6699   1
   1   6   9 1322.52 66.3419   4
  -1  -6  -9 1333.35 58.3192   4
   1  -6   9 1436.46 56.5701   1
  -1   6  -9 1405.24 63.5183   3
   1   6   9 1378.57 57.2125   3
  -1   6  -9 1374.10 52.5272   4
  -1  -6  -9 1405.87 55.3424   2
   1   6   9 1330.44 58.8340   2
   1   6  10 202.737 21.7090   2
  -1  -6 -10 234.422 20.1220   2
   1   6  10 230.144 21.3218   3
   1  -6  10 224.676 20.0481   1
   1   6  10 213.257 26.8586   4
  -1   6 -10 236.257 14.7253   2
  -1   6 -10 191.225 23.5275   3
  -1   6 -10 220.763 18.4561   4
  -1   6 -11 1840.18 80.2774   3
  -1   6 -11 1659.70 59.2995   2
  -1   6 -11 1870.22 66.9892   4
  -1  -6 -11 1825.53 68.8561   2
  -1   6 -12 454.084 37.1271   3
  -1  -6 -12 437.913 27.6581   2
  -1   6 -12 357.669 18.0127   2
  -1   6 -12 364.289 25.7141   4
  -1   6 -13 1760.99 81.8608   3
  -1   6 -13 1684.30 66.6598   4
  -1  -6 -13 1672.89 67.3485   2
   1   7 -14 282.920 26.1097   2
   1   7 -14 322.325 39.4076   3
   1  -7 -14 379.849 30.8818   2
   1  -7 -13 3.54401 15.7427   2
   1   7 -13-1.85971 15.5770   5
   1   7 -13-20.1418 16.8299   2
   1   7 -13 15.4520 17.6793   4
   1   7 -12-13.0152 16.4348   4
  -1   7  12 9.67582 17.8106   3
   1  -7 -12 1.69212 15.0331   2
   1   7 -12-1.87932 15.3794   5
  -1  -7  12-8.59093 15.6970   1
   1   7 -11 23.2040 14.4281   4
  -1   7  11 6.78747 17.5011   3
   1   7 -11 31.4225 18.4157   3
   1  -7 -11 25.7302 14.9294   2
  -1  -7  11-2.00955 14.5844   1
   1  -7 -10 194.542 20.5590   2
  -1   7  10 171.467 22.0788   3
  -1  -7  10 121.503 19.0500   1
   1  -7 -10 170.781 20.5855   4
   1   7 -10 185.577 23.8681   3
   1  -7  -9 40.0869 12.9603   2
  -1   7   9 35.2398 14.7249   3
  -1   7   9 77.9306 16.8627   2
   1  -7  -9 41.7960 14.2708   4
  -1   7   9 63.0123 9.00202   5
   1   7  -9 90.3571 18.5645   3
  -1  -7   9 85.0804 15.6742   1
  -1   7   8 596.557 35.8483   2
  -1  -7   8 555.199 33.5207   1
  -1   7   8 560.691 27.0274   5
   1   7  -8 556.213 36.9006   3
   1  -7  -8 604.921 32.7343   4
  -1   7   8 544.468 35.0630   3
  -1   7   7 342.089 20.6641   5
  -1  -7   7 405.045 26.5602   1
  -1   7   7 381.928 27.2659   3
   1  -7  -7 381.307 24.5309   4
   1   7  -7 384.693 29.1437   3
  -1   7   7 377.080 27.3370   2
  -1   7   7 408.882 28.5044   4
   1   7  -6 3414.55 119.494   3
  -1   7   6 3454.47 117.211   2
  -1   7   6 3245.18 116.423   4
  -1   7   6 3365.97 110.095   5
   1  -7  -6 3245.04 111.642   2
  -1   7   6 3396.78 117.039   3
  -1  -7   6 3242.73 114.406   1
   1  -7  -6 3281.66 111.074   4
  -1   7   5 142.518 13.3265   5
   1  -7  -5 144.905 13.6361   4
   1   7  -5 183.766 18.1871   3
  -1  -7   5 155.409 15.6420   1
   1  -7  -5 165.691 14.7732   2
  -1   7   5 151.248 16.1079   3
  -1   7   4 4402.73 132.146   6
   1  -7  -4 4360.02 139.687   4
   1   7  -4 4753.68 149.098   3
  -1  -7   4 4253.84 144.180   1
   1   7  -4 4409.24 146.329   1
   1  -7  -4 4497.22 142.034   2
   1  -7  -3 304.920 18.7434   2
   1  -7  -3 305.991 17.1804   4
   1   7  -3 335.611 22.3033   1
  -1   7   2 10993.4 339.583   7
   1  -7  -2 11347.3 335.333   4
   1  -7  -2 11228.3 338.433   2
   1   7  -2 11603.9 347.689   1
  -1   7   1 396.513 23.6248   7
   1  -7  -1 384.383 15.1503   6
   1   7  -1 425.862 27.8630   1
   1  -7  -1 417.319 21.6226   2
  -1   7   0 12532.1 379.699   4
   1   7   0 13204.3 394.436   1
   1  -7   0 12836.6 385.211   2
   1  -7   0 13087.9 393.083   7
  -1   7   0 13358.1 386.156   2
  -1   7   0 12571.1 392.686   1
   1   7   1 35.7273 10.2915   1
   1   7   1 34.5523 6.56449   6
  -1   7  -1 27.4145 5.02565   4
   1   7   2 10005.4 286.441   7
   1   7   2 9356.37 287.206   6
  -1  -7  -2 9098.49 287.780   6
   1   7   2 9918.42 300.615   1
   1   7   3 37.9124 6.92837   6
   1  -7   3 40.5351 11.0507   1
  -1   7  -3 34.4658 7.40511   2
   1   7   3 29.9044 9.91534   2
   1   7   3 48.9484 6.10964   7
  -1   7  -3 37.5909 8.39277   1
  -1   7  -4 9856.73 297.550   2
   1   7   4 9532.28 305.165   2
   1   7   4 9615.74 298.413   6
  -1   7  -4 10093.6 300.091   1
   1   7   4 9866.87 298.773   3
   1  -7   4 10386.4 303.627   1
   1   7   5 25.0432 10.3937   2
  -1   7  -5 20.3132 7.19853   2
   1   7   5 25.8942 7.75056   6
   1   7   5 27.7653 8.16173   3
   1  -7   5 28.2404 7.80764   1
   1   7   6 7072.14 215.797   3
  -1   7  -6 6688.87 223.880   3
  -1   7  -6 6601.61 211.353   2
   1   7   6 6609.38 225.412   4
   1   7   6 7196.80 221.949   2
  -1  -7  -6 7135.19 216.972   2
  -1   7  -6 7240.51 216.744   1
  -1   7  -6 6791.39 208.797   4
   1  -7   6 7050.28 215.845   1
   1   7   7 103.020 15.0568   2
  -1  -7  -7 140.640 14.7877   2
  -1   7  -7 134.165 11.3385   4
   1   7   7 115.134 7.14620   5
   1   7   7 134.154 14.6249   3
   1   7   7 148.324 20.3302   4
   1  -7   7 111.657 13.4011   1
  -1  -7  -8 3079.71 104.435   2
   1  -7   8 3134.08 104.704   1
  -1   7  -8 3005.11 98.3786   4
   1   7   8 2791.44 115.678   4
   1   7   8 2946.32 108.964   2
   1   7   8 2972.58 104.477   3
   1   7   9 16.0224 13.1111   2
  -1   7  -9-2.15399 13.4658   3
   1   7   9-2.56429 13.1559   4
  -1  -7  -9 12.6053 12.9739   4
   1   7   9 7.21088 10.2249   3
  -1   7  -9 14.8896 8.79841   4
   1  -7   9 8.11855 10.0398   1
  -1  -7  -9 21.0988 10.9861   2
  -1   7 -10 1892.89 82.6219   3
  -1  -7 -10 1998.91 74.0699   2
   1   7  10 1842.58 88.2253   4
  -1   7 -10 1945.24 69.5081   4
   1   7  10 1856.77 78.1818   2
   1   7  10 1879.09 75.6405   3
  -1   7 -11 19.9453 12.3572   4
  -1   7 -11-1.39139 7.63303   2
  -1   7 -11-2.50306 17.5977   3
   1   7  11 6.24509 19.5162   4
  -1  -7 -11-10.0675 14.0670   2
  -1   7 -12 664.010 28.0873   2
  -1  -7 -12 689.715 37.9956   2
  -1   7 -12 796.578 36.6410   4
  -1   7 -12 691.486 47.7911   3
  -1   7 -13 105.866 25.6669   3
  -1  -7 -13 75.0179 18.6068   2
   1  -8 -13 2612.41 98.6883   2
   1   8 -13 2578.29 101.556   5
   1   8 -13 2512.62 96.2298   4
   1  -8 -12 366.128 29.6739   2
  -1  -8  12 341.695 31.2162   1
   1   8 -12 330.360 28.0961   4
  -1   8  12 368.637 34.9312   3
  -1  -8  11 3511.59 126.193   1
  -1   8  11 3538.43 130.182   3
   1  -8 -11 3338.05 121.266   2
   1   8 -11 3271.91 133.152   3
   1   8 -10 618.401 43.1449   3
   1  -8 -10 598.192 35.3378   2
   1  -8 -10 607.990 36.5474   4
  -1   8  10 572.858 39.0713   3
  -1  -8  10 540.213 36.4859   1
  -1   8  10 591.965 40.2590   2
  -1  -8   9 5263.93 168.945   1
   1   8  -9 4797.99 174.797   3
  -1   8   9 4753.64 170.816   2
   1  -8  -9 5019.72 164.944   4
  -1   8   9 4938.66 170.622   3
   1  -8  -9 5082.02 164.382   2
  -1   8   9 4828.19 155.771   5
  -1   8   8 715.531 44.4915   4
   1   8  -8 837.601 47.1771   3
  -1  -8   8 816.112 41.9867   1
  -1   8   8 826.407 45.3556   2
  -1   8   8 742.257 34.6441   5
  -1   8   8 765.458 43.0391   3
   1  -8  -8 785.623 39.4803   4
  -1  -8   7 5943.33 192.230   1
  -1   8   7 6048.31 195.727   2
  -1   8   7 5649.16 185.128   5
   1   8  -7 6000.89 199.851   3
   1  -8  -7 5977.88 188.212   4
  -1   8   7 5881.77 194.048   3
  -1   8   7 5689.47 195.894   4
   1   8  -7 5961.52 195.097   1
  -1  -8   6 809.109 41.2304   1
   1   8  -6 893.818 46.2134   3
  -1   8   6 838.952 37.8212   5
  -1   8   6 822.042 42.9055   2
   1  -8  -6 799.575 37.5965   4
  -1   8   6 788.527 42.1391   4
   1  -8  -6 853.064 39.2597   2
  -1   8   6 800.925 42.7849   3
  -1  -8   5 7175.35 227.640   1
   1  -8  -5 6890.10 223.560   2
  -1   8   5 7309.12 224.442   5
   1   8  -5 7634.26 234.139   3
  -1   8   5 7467.74 229.641   2
   1  -8  -5 6879.88 221.356   4
  -1   8   5 7297.87 230.015   3
  -1   8   5 6587.91 226.633   4
  -1   8   5 7344.97 213.943   6
   1   8  -4 215.879 19.4213   1
   1  -8  -4 233.161 15.7850   4
   1  -8  -4 200.976 16.2464   2
  -1   8   4 202.864 9.69046   6
  -1  -8   4 199.880 18.4101   1
   1  -8  -3 3553.27 117.190   4
  -1  -8   3 3769.21 125.369   1
   1  -8  -3 3631.75 119.927   2
  -1   8   3 3537.63 119.523   7
   1   8  -3 3991.64 128.860   1
   1  -8  -2 2885.00 98.3945   2
   1   8  -2 3059.07 109.085   1
  -1   8   2 2882.40 99.9003   7
   1  -8  -1 1917.97 58.7585   6
  -1   8   1 1865.47 70.8846   7
  -1   8   1 1698.20 63.2330   4
   1  -8  -1 1945.12 67.8290   2
   1   8  -1 1780.61 75.4054   1
  -1   8   0 155.916 18.4039   1
  -1  -8   0 155.841 13.0694   7
   1  -8   0 158.051 14.2754   2
  -1   8   0 179.359 11.7555   4
   1   8   0 169.438 18.3048   1
  -1   8  -1 745.669 28.7989   4
   1   8   1 811.577 41.7678   1
  -1  -8  -1 715.384 31.2446   6
  -1  -8  -2 19.3187 6.98164   6
   1   8   2 11.1543 5.94933   6
   1   8   2 14.9676 10.9625   1
   1   8   3 6.38671 5.48886   7
  -1   8  -3 13.4059 7.61824   1
  -1   8  -3 6.84213 6.59035   2
   1   8   3-9.79715 10.1017   2
   1   8   3 6.07435 5.69516   6
   1   8   4 132.367 12.3844   6
   1  -8   4 131.993 15.0673   1
   1   8   4 96.3132 15.3000   2
   1   8   4 112.309 10.1625   7
  -1   8  -4 105.927 12.1723   1
  -1   8  -4 142.572 12.6373   2
   1   8   5 204.145 20.3043   2
   1  -8   5 230.081 18.9092   1
   1   8   5 231.688 21.6761   4
  -1   8  -5 222.576 16.4127   2
   1   8   5 197.926 16.0885   6
   1   8   5 251.745 17.9185   3
  -1   8  -5 259.322 18.6619   1
   1   8   6 69.8040 11.3187   6
  -1  -8  -6 54.8498 12.2899   2
  -1   8  -6 47.3736 14.6941   3
  -1   8  -6 66.0240 11.6283   1
   1   8   6 70.8841 10.9642   3
  -1   8  -6 48.2917 9.77248   2
   1   8   6 73.8577 14.9081   2
   1   8   6 42.0508 14.5179   4
   1  -8   6 49.8148 11.1266   1
   1   8   7 1527.23 55.8401   5
   1  -8   7 1703.92 65.9433   1
  -1   8  -7 1759.46 61.0325   2
  -1  -8  -7 1731.85 66.0676   2
   1   8   7 1613.88 75.2528   4
   1   8   7 1734.59 66.0706   3
   1   8   7 1737.65 71.7004   2
   1   8   7 1713.68 65.1837   6
  -1   8  -7 1790.04 66.5998   1
  -1   8  -7 1678.79 58.3497   4
  -1   8  -8 483.996 25.6260   2
   1   8   8 551.873 31.5056   3
  -1  -8  -8 568.713 31.6891   2
   1  -8   8 560.945 30.8679   1
  -1   8  -8 497.353 24.9310   4
   1   8   8 601.677 36.5050   2
   1   8   8 538.221 39.7009   4
   1  -8   9 848.177 41.0377   1
  -1   8  -9 811.035 35.2066   4
  -1  -8  -9 863.208 41.5627   2
   1   8   9 728.786 50.0831   4
   1   8   9 824.976 41.6592   3
   1   8   9 790.738 45.1829   2
  -1   8 -10 607.126 42.1994   3
  -1  -8 -10 610.787 35.1556   2
   1   8  10 546.198 44.1039   4
  -1   8 -10 657.472 30.7467   4
   1   8  10 573.391 38.5414   2
  -1   8 -11 1268.71 48.2945   2
  -1   8 -11 1396.62 69.2078   3
  -1   8 -11 1397.20 53.0521   4
  -1  -8 -11 1354.68 58.6329   2
   1   8  11 1311.82 74.6164   4
  -1   8 -12 76.7129 24.5403   3
  -1   8 -12 53.8656 10.1366   2
  -1   8 -12 86.5197 15.2604   4
  -1   8 -12 72.1018 10.1621   2
  -1  -8 -12 58.1259 17.4068   2
  -1   8 -13 1944.86 89.3266   3
  -1  -8 -13 1763.64 73.6093   2
   1  -9 -13 7.68332 17.2375   2
   1  -9 -12 51.9119 19.6392   2
   1   9 -12 47.8091 17.4136   4
   1   9 -11 96.7117 24.4396   3
   1  -9 -11 90.8539 19.5426   2
  -1  -9  11 81.4267 18.9442   1
  -1   9  11 119.767 24.3576   3
   1  -9 -10 68.0638 17.5934   4
   1  -9 -10 79.7499 17.4791   2
  -1   9  10 52.7842 19.5635   3
   1   9 -10 105.125 23.3543   3
  -1  -9  10 75.1885 18.1866   1
  -1   9  10 86.6927 21.3264   2
   1  -9  -9 87.5331 17.1194   4
   1   9  -9 162.568 24.9042   3
  -1   9   9 99.3722 18.7343   3
   1  -9  -9 91.9575 16.9944   2
  -1   9   9 104.167 19.9356   2
  -1  -9   9 98.6631 17.5231   1
  -1   9   8 499.622 37.7348   2
  -1  -9   8 620.318 36.4014   1
  -1   9   8 495.208 28.8529   5
   1  -9  -8 543.360 32.0942   4
   1   9  -8 598.702 37.9246   1
   1   9  -8 587.912 40.8989   3
  -1   9   8 530.600 38.1942   4
  -1   9   8 622.450 38.3302   3
   1   9  -7 436.406 34.0686   3
  -1   9   7 387.005 30.5902   4
   1  -9  -7 422.323 26.7580   4
  -1   9   7 402.184 30.1036   3
   1   9  -7 487.733 32.4134   1
  -1  -9   7 440.191 29.8706   1
  -1   9   7 364.186 24.8145   5
  -1   9   7 428.936 31.8855   2
  -1   9   7 392.540 20.1358   6
  -1  -9   6 1243.47 57.0516   1
   1  -9  -6 1280.23 54.4262   2
  -1   9   6 1288.99 54.2860   5
  -1   9   6 1354.31 45.6261   6
  -1   9   6 1243.24 59.0580   2
   1   9  -6 1385.06 64.3260   3
   1  -9  -6 1281.03 52.7535   4
  -1   9   6 1271.30 58.9380   3
   1   9  -5 4181.20 138.535   3
   1  -9  -5 3816.33 124.229   4
   1  -9  -5 3742.14 126.254   2
  -1  -9   5 3658.35 129.883   1
  -1   9   5 3911.01 128.344   5
  -1   9   5 3612.89 114.832   6
  -1   9   5 4067.35 133.629   2
  -1  -9   4 3935.47 134.649   1
  -1   9   4 3874.75 129.041   7
   1  -9  -4 3851.69 127.457   4
   1   9  -4 3841.35 136.752   1
   1  -9  -4 4128.13 130.795   2
  -1   9   3 2409.44 85.9491   7
   1   9  -3 2513.78 94.8235   1
   1  -9  -3 2409.51 85.7934   2
  -1  -9   3 2415.93 91.6306   1
  -1   9   2 2896.15 106.338   7
   1  -9  -2 3183.05 105.581   2
   1   9  -2 3252.09 117.740   1
  -1  -9   1 2428.54 87.0766   7
  -1   9   1 2320.29 82.5421   4
   1   9  -1 2248.53 94.3999   1
  -1   9   1 2604.61 91.5979   7
   1  -9  -1 2330.81 85.9647   2
  -1  -9   1 2581.58 84.6368   6
   1  -9  -1 2527.06 77.0157   6
   1   9   0 9778.58 310.921   1
   1  -9   0 10424.7 302.712   2
  -1   9   0 9623.94 294.723   4
  -1  -9   0 9721.65 299.001   7
  -1  -9   0 9746.43 296.956   6
   1   9   1 7769.79 247.029   1
  -1  -9  -1 7597.14 232.288   6
  -1   9  -1 7520.41 228.900   4
   1   9   2 4507.38 145.995   6
   1  -9   2 4731.51 160.434   7
   1   9   2 4628.61 160.416   1
  -1  -9  -2 4660.45 146.729   6
   1   9   3 4158.82 156.560   4
   1  -9   3 5147.75 163.910   7
   1   9   3 4747.08 148.068   6
   1   9   3 4608.07 162.157   1
   1   9   3 4198.73 156.993   2
   1   9   3 4741.92 146.665   7
  -1   9  -3 4939.30 155.178   1
   1   9   4 3112.76 123.806   4
   1  -9   4 3552.61 123.253   1
   1   9   4 3581.48 111.956   7
   1   9   4 3563.52 114.718   6
   1   9   4 3336.26 124.845   2
  -1   9  -4 3574.00 119.515   1
  -1   9  -5 4152.28 132.147   1
   1   9   5 3843.32 123.410   7
   1  -9   5 4094.10 135.428   1
   1   9   5 3944.71 130.082   3
   1   9   5 3661.01 139.161   4
   1   9   5 3721.43 137.908   2
   1   9   5 3940.40 128.292   6
   1  -9   6 3168.01 111.352   1
   1   9   6 3215.25 108.117   3
  -1  -9  -6 3069.36 109.604   2
  -1   9  -6 3405.71 110.842   1
   1   9   6 2935.26 115.256   2
   1   9   6 2797.09 117.456   4
   1   9   6 3168.13 106.844   6
   1   9   7 2546.68 109.000   4
   1  -9   7 3044.52 101.019   1
  -1   9  -7 2821.59 99.9284   1
  -1  -9  -7 2871.43 99.9655   2
   1   9   7 2763.18 98.3034   3
   1   9   7 2927.59 97.7714   6
   1   9   7 2600.90 90.4371   5
  -1   9  -7 2681.14 89.1387   4
  -1   9  -7 2504.24 106.724   3
   1   9   7 2885.41 107.178   2
   1  -9   8 1723.71 67.3020   1
   1   9   8 1601.64 65.1352   6
  -1  -9  -8 1590.88 66.4845   2
   1   9   8 1733.42 67.0577   3
  -1   9  -8 1585.87 57.4139   4
   1   9   8 1453.62 76.8528   4
   1   9   8 1701.35 73.6757   2
   1   9   9 1203.67 59.3956   2
   1   9   9 1062.24 63.4056   4
   1   9   9 1055.61 51.1219   3
   1   9   9 1275.97 53.3568   6
  -1   9  -9 1079.76 43.5760   4
  -1  -9  -9 1128.27 52.1132   2
   1   9  10 586.173 41.1071   2
  -1   9 -10 640.712 30.1052   4
  -1   9 -10 597.813 42.7543   3
   1   9  10 547.013 46.8478   4
  -1  -9 -10 595.389 36.2235   2
   1   9  10 611.171 36.8790   6
  -1   9 -11 952.068 57.1605   3
  -1  -9 -11 881.278 46.4526   2
  -1   9 -11 931.797 39.9352   4
   1   9  11 821.464 60.9618   4
  -1   9 -12 369.540 38.2842   3
  -1   9 -12 321.592 18.9555   2
  -1  -9 -12 390.230 30.4614   2
   1 -10 -13 379.823 33.8323   2
   1 -10 -12 3051.88 111.915   2
   1  10 -12 2896.21 107.295   4
   1  10 -12 2981.48 127.248   3
  -1 -10  11 244.623 27.4953   1
  -1  10  11 332.466 32.9480   3
   1 -10 -11 276.665 26.8989   2
   1  10 -11 328.649 36.8847   3
   1 -10 -10 3225.21 119.340   2
  -1  10  10 3309.80 131.137   2
   1  10 -10 3242.39 133.797   3
  -1 -10  10 3362.06 124.413   1
  -1  10  10 3537.26 128.629   3
  -1 -10   9 563.186 37.0533   1
   1 -10  -9 565.068 34.3453   4
   1  10  -9 586.099 44.0069   3
   1 -10  -9 556.002 35.3267   2
  -1  10   9 447.099 38.7486   2
  -1  10   9 535.003 37.7934   3
  -1  10   8 4434.48 153.442   5
  -1  10   8 4812.81 147.281   6
  -1  10   8 4467.78 167.235   4
  -1 -10   8 4698.33 161.331   1
   1  10  -8 5008.51 174.291   3
   1 -10  -8 4551.27 155.419   4
  -1  10   8 4604.46 167.271   2
  -1  10   8 4760.51 164.265   3
   1  10  -8 4755.37 164.917   1
   1  10  -7 1098.41 58.7677   3
   1 -10  -7 883.304 47.1285   2
  -1  10   7 1065.96 53.6784   3
  -1  10   7 1129.73 39.7408   6
   1 -10  -7 994.934 46.5087   4
   1  10  -7 1073.68 54.5110   1
  -1  10   7 1036.18 47.9385   5
  -1 -10   7 1072.34 51.7234   1
  -1  10   7 972.686 53.8548   2
  -1  10   6 3098.54 94.0518   6
   1 -10  -6 2905.27 105.420   2
  -1 -10   6 2840.80 109.066   1
   1  10  -6 3225.51 119.142   3
  -1  10   6 2834.98 106.211   5
   1 -10  -6 2875.13 103.473   4
  -1  10   6 2915.74 112.435   2
  -1  10   6 3070.82 112.086   3
  -1  10   5 437.450 18.3408   6
   1 -10  -5 466.626 28.7081   2
  -1 -10   5 522.492 32.7770   1
   1  10  -5 546.689 36.3051   3
   1 -10  -5 519.686 28.2123   4
  -1  10   5 517.834 33.5634   2
  -1 -10   4 3974.75 138.257   1
  -1  10   4 4099.82 139.200   2
   1 -10  -4 3810.45 131.984   2
  -1  10   4 3916.86 131.376   7
  -1  10   3 341.705 26.2669   2
  -1  10   3 314.731 22.9414   7
   1  10  -3 360.228 29.0441   1
  -1 -10   3 306.010 26.8567   1
   1 -10  -3 331.836 23.0258   2
   1 -10  -2 2719.03 96.6061   2
  -1 -10   2 2375.65 101.700   1
   1  10  -2 3064.89 102.385   2
  -1  10   2 2807.35 100.823   2
   1 -10  -2 2699.01 85.2114   6
  -1 -10   2 2869.37 94.9594   6
   1  10  -2 2532.31 106.073   1
  -1  10   2 2868.16 99.6718   7
  -1  10   1 300.328 19.3852   4
   1 -10  -1 318.169 22.3733   2
  -1  10   1 302.729 26.8990   1
   1  10  -1 337.336 25.1060   2
   1  10  -1 268.809 25.7238   1
  -1  10   1 301.588 23.5969   2
   1 -10  -1 323.699 14.9961   6
  -1 -10   1 310.404 20.2361   6
   1  10   0 1595.58 69.4406   1
  -1 -10   0 1553.02 59.3238   7
  -1  10   0 1512.21 56.4962   4
  -1 -10   0 1608.54 58.2080   6
   1  10   1 38.9819 13.5946   1
  -1 -10  -1 24.7006 7.45973   6
   1 -10   1 1.87420 10.1910   7
  -1  10  -1 12.9586 6.14539   4
   1  10   2 8.67587 10.7868   1
  -1  10  -2 5.72158 10.5016   1
  -1 -10  -2 10.9042 7.35833   6
   1 -10   2 24.3031 10.7023   7
   1  10   2 1.95478 10.7634   2
   1  10   3 73.5575 14.2123   4
   1 -10   3 57.1091 13.4840   7
   1  10   3 57.7134 14.8409   2
   1  10   3 77.0942 17.1611   1
  -1  10  -3 88.2285 14.4549   1
   1  10   3 53.6659 9.31121   6
   1  10   4 34.5423 8.62589   7
   1  10   4 40.5781 9.45860   6
  -1  10  -4 53.5633 12.4254   1
   1  10   4 27.5266 14.6883   2
   1  10   4 40.7756 13.1855   4
   1 -10   5 150.279 19.3701   1
   1  10   5 173.454 21.8557   4
   1  10   5 147.288 13.0730   7
   1  10   5 139.992 20.3433   2
  -1  10  -5 124.579 16.1127   1
   1  10   5 155.524 16.4578   3
   1  10   5 130.153 13.7396   6
   1 -10   6 136.409 17.9582   1
   1  10   6 140.191 15.1190   6
   1  10   6 162.094 13.6206   7
   1  10   6 174.976 22.9460   2
   1  10   6 162.284 17.4498   3
  -1 -10  -6 155.127 19.3105   2
  -1  10  -6 179.397 18.4006   1
   1  10   6 134.929 21.2884   4
  -1  10  -7 29.2138 11.5169   1
  -1 -10  -7 34.3024 12.9762   2
   1  10   7 10.5556 10.8707   3
   1  10   7 2.76442 14.8212   4
  -1  10  -7 15.6326 15.9591   3
   1 -10   7 39.9081 13.7825   1
   1  10   7 17.0688 9.89552   6
   1  10   7 11.6915 15.9109   2
   1  10   8 1756.83 67.3311   6
  -1  10  -8 1748.50 69.5786   1
   1  10   8 1585.65 75.3109   2
  -1 -10  -8 1658.22 69.3989   2
   1  10   8 1561.97 79.7805   4
   1 -10   8 1760.63 70.3399   1
  -1  10  -8 1576.27 57.8581   4
   1  10   8 1663.32 68.0563   3
   1  10   9 218.543 21.2900   6
   1  10   9 205.256 26.8882   2
  -1 -10  -9 222.183 23.5860   2
   1  10   9 153.663 27.0632   4
  -1  10  -9 195.332 15.8197   4
   1  10  10 724.141 55.4877   4
  -1  10 -10 808.912 52.4563   3
  -1 -10 -10 889.525 45.2228   2
   1  10  10 732.657 40.9373   6
  -1  10 -10 748.999 34.0901   4
   1  10  10 751.746 49.1717   2
  -1  10 -11 201.073 31.3302   3
  -1 -10 -11 154.513 23.1704   2
  -1  10 -11 167.725 17.1709   4
   1  10  12 1666.44 93.1241   4
  -1 -10 -12 1690.33 73.5239   2
  -1  10 -12 1822.17 88.1470   3
   1  11 -12 33.6102 26.0566   3
   1 -11 -12 37.5382 20.5848   2
   1  11 -12 22.9435 16.5123   4
   1 -11 -11 151.771 24.4342   2
   1  11 -11 143.318 29.1099   3
  -1  11  10 39.9717 19.0068   3
   1  11 -10 51.1272 23.4408   3
   1 -11 -10 89.7153 20.0243   2
  -1 -11  10 59.3285 19.0830   1
  -1 -11   9 352.047 30.0149   1
  -1  11   9 301.822 29.7994   3
   1 -11  -9 271.234 26.1955   2
   1 -11  -9 333.318 28.1064   4
   1  11  -9 365.328 32.7851   1
   1  11  -9 373.448 37.5842   3
  -1  11   9 291.821 33.3899   2
  -1  11   8 6.47232 9.90606   5
  -1  11   8-13.3427 16.4940   3
  -1  11   8 10.4876 16.8822   2
   1  11  -8 18.6745 20.4220   3
   1 -11  -8 11.0776 14.2012   4
   1  11  -8-4.73173 14.7879   1
  -1 -11   8 27.4500 14.1096   1
   1 -11  -7 1555.61 66.5029   2
   1  11  -7 1709.88 80.4009   3
   1 -11  -7 1489.68 64.1017   4
   1  11  -7 1621.45 73.5230   1
  -1 -11   7 1677.02 71.5054   1
  -1  11   7 1525.65 66.3258   5
  -1  11   7 1640.44 75.6009   2
  -1  11   7 1580.04 71.9096   3
  -1  11   6 13.8847 4.74930   6
   1  11  -6 21.2380 15.9090   3
   1  11  -6 28.6182 13.9080   1
  -1 -11   6 26.1677 14.1608   1
  -1  11   6 23.2759 11.8668   5
  -1  11   6 14.7398 13.8253   3
   1 -11  -6 28.7026 13.0590   2
  -1  11   6 11.3777 13.4868   2
  -1  11   5 2830.64 100.244   7
  -1 -11   5 3074.45 110.195   1
  -1  11   5 2762.40 108.837   2
   1 -11  -5 2705.30 101.507   2
  -1  11   5 2772.72 105.867   4
   1  11  -5 2810.16 111.634   3
  -1 -11   4 119.115 17.8610   1
  -1  11   4 141.560 17.4708   4
   1 -11  -4 130.278 16.1162   2
  -1  11   4 87.2217 16.6950   2
  -1  11   4 146.366 16.7412   7
  -1  11   3 4035.74 144.518   2
  -1  11   3 4188.25 139.821   4
  -1  11   3 4252.33 140.744   7
   1 -11  -3 4268.63 140.049   2
  -1 -11   3 3815.65 145.752   1
   1  11  -3 4069.06 150.629   1
  -1 -11   2 12.4326 9.52626   7
   1 -11  -2 5.91291 8.56868   2
   1 -11  -2 28.9837 5.09198   6
  -1  11   2 16.2476 10.9441   2
  -1 -11   2 25.3697 8.90926   6
   1  11  -2 9.74612 11.1045   1
   1  11  -2 8.64383 10.8168   2
  -1  11   2 1.62745 10.5908   7
   1 -11  -1 7262.11 227.980   2
   1  11  -1 6852.74 236.298   1
  -1 -11   1 7524.62 223.380   6
   1  11  -1 7375.59 232.401   2
  -1  11   1 6879.94 229.736   2
   1 -11  -1 7264.33 214.272   6
   1  11   0 128.010 17.9618   2
   1 -11   0 112.068 10.3421   6
  -1 -11   0 132.616 13.4443   6
  -1  11   0 95.3686 11.7434   4
   1  11   0 140.713 19.9013   1
   1  11   1 5734.25 187.917   2
   1  11   1 5502.89 189.048   1
  -1  11  -1 5332.45 171.286   4
  -1 -11  -1 5624.66 174.337   6
  -1 -11  -2 223.959 17.1368   6
   1  11   2 202.070 24.1552   1
   1 -11   2 196.845 21.3023   7
  -1  11  -2 166.559 13.5550   4
   1  11   2 196.428 22.8714   2
  -1  11  -2 257.555 24.0353   1
  -1  11  -2 197.001 18.7498   2
   1 -11   3 6726.80 222.781   7
  -1  11  -3 7130.60 219.908   1
  -1  11  -3 6576.69 211.739   2
   1  11   3 6370.49 222.181   2
   1  11   3 6448.68 208.007   6
   1  11   3 6901.72 226.989   1
   1  11   4 280.463 19.1613   7
   1  11   4 246.922 27.1021   2
  -1  11  -4 306.596 22.6006   2
   1 -11   4 306.970 28.2388   7
   1  11   4 295.981 29.5618   1
   1  11   4 300.711 20.4198   6
  -1  11  -4 285.693 24.1384   1
   1  11   4 259.902 26.8577   4
   1  11   5 5208.66 164.771   7
   1  11   5 5659.17 169.032   6
   1  11   5 4481.33 180.177   4
   1  11   5 4758.07 180.752   2
  -1  11  -5 5336.06 174.291   1
  -1  11  -5 5412.54 169.322   2
  -1  11  -6 107.059 16.7880   1
   1  11   6 129.297 22.3325   2
  -1  11  -6 145.217 16.0560   2
   1  11   6 156.453 17.4371   3
   1 -11   6 163.400 20.6263   1
   1  11   6 155.543 15.7427   6
   1  11   6 147.910 13.7271   7
   1  11   6 130.258 21.6596   4
  -1 -11  -7 3276.63 114.168   2
   1  11   7 3000.80 122.168   2
  -1  11  -7 3096.38 106.221   2
   1 -11   7 3058.85 114.746   1
   1  11   7 3186.31 108.776   6
  -1  11  -7 3306.24 114.477   1
  -1  11  -7 3060.22 125.861   3
   1  11   7 2869.05 124.588   4
   1  11   7 3022.09 110.791   3
   1  11   8 189.232 18.9245   6
   1  11   8 138.489 24.1326   2
  -1 -11  -8 109.132 20.4403   2
   1  11   8 165.889 27.7058   4
  -1  11  -8 133.361 12.6566   4
  -1  11  -8 131.913 18.7811   1
  -1  11  -8 130.946 14.7460   2
   1 -11   8 173.000 21.6046   1
  -1 -11  -9 2285.95 87.6460   2
  -1  11  -9 2108.04 76.6101   2
   1  11   9 2281.21 104.752   4
  -1  11  -9 2104.32 73.3681   4
   1  11   9 2244.25 97.1769   2
  -1 -11 -10 86.7391 20.9176   2
   1  11  10 118.637 28.2676   4
  -1  11 -10 102.564 13.5862   4
   1  11  10 91.8270 24.1411   2
  -1  11 -10 50.2461 11.1827   2
   1  11  11 1237.87 80.2062   4
  -1 -11 -11 1322.26 62.9966   2
  -1  11 -11 1418.37 75.6112   3
  -1  11 -12 6.87374 25.1251   3
  -1 -11 -12 34.4867 20.7396   2
   1  11  12 13.5221 26.0884   4
   1  12 -12 1754.85 95.9824   3
   1 -12 -12 1867.64 80.9666   2
   1  12 -11 720.955 56.8587   3
   1 -12 -11 738.362 45.6833   2
  -1 -12  10 2516.68 101.915   1
   1  12 -10 2525.91 114.915   3
  -1  12  10 2462.17 103.214   3
   1 -12 -10 2332.74 96.0754   2
   1 -12  -9 947.660 51.4016   2
  -1  12   9 1068.64 58.0689   3
  -1 -12   9 1101.95 56.4695   1
   1  12  -9 956.931 56.9147   1
   1  12  -9 1065.60 66.4945   3
   1  12  -8 2791.36 112.093   1
  -1 -12   8 2739.34 108.314   1
  -1  12   8 2630.44 114.370   2
  -1  12   8 2704.64 108.558   3
   1  12  -8 2981.73 122.882   3
  -1 -12   7 1198.79 60.1408   1
  -1  12   7 1179.10 56.9318   5
   1  12  -7 1189.18 67.5619   3
   1 -12  -7 1174.89 56.0770   2
   1  12  -7 1188.95 61.9782   1
  -1  12   7 1204.69 64.4265   2
  -1  12   7 1241.55 61.7535   3
  -1  12   6 2516.74 106.496   2
  -1  12   6 2587.22 101.563   5
   1  12  -6 2708.65 110.560   3
   1 -12  -6 2569.62 98.2370   2
  -1 -12   6 2754.94 105.338   1
  -1  12   6 2513.09 104.611   4
   1  12  -6 2636.09 106.241   1
  -1  12   6 2687.93 104.618   3
  -1  12   6 2666.63 96.3489   7
  -1 -12   5 492.318 36.0730   1
   1  12  -5 467.514 36.0009   3
   1 -12  -5 457.695 30.6708   2
  -1  12   5 504.666 37.3225   2
  -1  12   5 504.689 30.5210   7
  -1  12   5 446.793 33.3503   4
  -1 -12   4 1530.97 72.7681   1
  -1  12   4 1656.64 66.8662   7
   1  12  -4 1624.49 68.6758   2
   1 -12  -4 1543.15 66.6307   2
  -1  12   4 1595.97 73.4484   2
  -1  12   4 1676.88 69.7293   4
  -1 -12   3 737.848 45.9822   1
   1 -12  -3 842.620 42.3758   2
  -1  12   3 847.267 46.8585   2
  -1  12   3 875.702 43.4592   7
   1  12  -3 738.398 48.9832   1
  -1  12   3 835.734 42.4286   4
  -1 -12   2 965.955 47.5908   7
  -1  12   2 909.349 50.3070   2
  -1 -12   2 1109.14 46.2451   6
  -1  12   2 1098.36 47.3243   4
   1  12  -2 953.268 55.5980   1
   1 -12  -2 1069.98 49.3213   2
  -1  12   2 958.131 54.8054   1
   1  12  -1 1020.17 56.2109   1
   1 -12  -1 1097.34 39.2804   6
   1  12  -1 1083.97 53.6168   2
  -1 -12   1 1137.29 46.7028   6
  -1 -12   1 1012.66 47.8755   7
   1  12   0 388.038 32.1857   1
   1 -12   0 396.635 20.5793   6
   1  12   0 410.358 31.0323   2
  -1 -12   0 397.057 23.7628   6
  -1 -12  -1 96.8047 12.5775   6
  -1  12  -1 95.3971 15.5226   2
   1  12   1 127.744 19.4236   2
  -1  12  -1 88.9680 11.6648   4
   1  12   1 73.5794 17.7476   1
  -1  12  -1 88.1671 18.0247   1
   1  12   1 90.2115 17.0932   4
  -1  12  -2 73.2983 14.9969   2
  -1  12  -2 77.3910 10.3347   4
  -1 -12  -2 98.1801 12.9209   6
   1  12   2 58.3137 17.1914   2
   1  12   2 61.9496 16.7635   1
  -1  12  -2 75.2921 17.1532   1
   1 -12   3 20.2980 12.7436   7
  -1  12  -3 6.17494 11.0358   2
   1  12   3 40.6366 14.7031   1
   1  12   3 4.93724 14.7926   2
  -1  12  -3 10.5624 13.7387   1
   1  12   4 10.9052 9.18800   6
   1  12   4 2.57926 16.4508   2
   1 -12   4 31.1550 14.0368   7
  -1  12  -4 5.81302 10.9488   1
  -1  12  -4 20.3523 11.6882   2
   1  12   4 13.3872 15.8621   1
  -1  12  -5 21.0746 12.4272   2
   1  12   5 19.8731 9.25913   7
   1  12   5 5.36632 15.5330   2
   1 -12   5 35.5987 16.9962   7
   1  12   5 12.8225 9.92584   6
   1  12   5 13.4597 14.4288   1
  -1  12  -5 7.47213 11.4441   1
   1  12   5 18.9510 16.4012   4
  -1  12  -6 268.867 22.1870   2
  -1  12  -6 314.033 26.6924   1
   1  12   6 318.338 22.5880   6
   1  12   6 314.443 32.3819   2
   1  12   6 263.350 30.4603   4
   1  12   6 313.628 25.2858   3
   1  12   7 183.175 27.9727   2
   1  12   7 236.883 20.5742   6
   1  12   7 205.137 21.7689   3
  -1  12  -7 203.279 28.9370   3
   1 -12   7 254.209 25.8654   1
  -1  12  -7 244.748 20.4480   2
  -1  12  -7 228.648 23.7656   1
   1  12   7 180.640 28.6509   4
  -1  12  -8 465.067 23.1254   4
  -1  12  -8 476.779 41.8595   3
  -1  12  -8 555.164 35.4208   1
   1  12   8 436.152 42.4770   4
  -1  12  -8 502.398 28.5920   2
   1  12   8 436.224 40.4018   2
  -1  12  -9 456.248 25.9231   2
   1  12   9 413.431 42.5745   4
  -1  12  -9 350.509 20.6578   4
   1  12   9 344.304 38.3882   2
  -1 -12  -9 411.920 32.9031   2
   1  12  10 594.004 53.5824   4
  -1  12 -10 652.264 32.1729   2
  -1  12 -11 366.066 42.6070   3
   1  12  11 371.137 46.0652   4
   1 -13 -11 27.1591 20.6298   2
   1  13 -11 42.6805 28.0195   3
   1 -13 -10 180.545 26.7456   2
   1  13 -10 194.028 34.7969   3
  -1  13   9 121.808 23.6013   3
   1 -13  -9 102.376 21.6473   2
   1  13  -9 185.875 32.8658   3
  -1 -13   9 152.700 26.0457   1
   1  13  -9 172.316 26.3361   1
   1  13  -8 107.018 22.5724   1
   1  13  -8 112.246 26.0437   3
  -1  13   8 116.886 22.8925   3
  -1 -13   8 117.215 24.3112   1
  -1  13   8 128.667 24.9959   4
  -1  13   7 331.675 29.7314   5
  -1  13   7 289.717 33.2911   2
   1 -13  -7 345.349 28.7065   2
  -1  13   7 326.308 26.5527   7
   1  13  -7 355.071 33.6214   1
  -1  13   7 337.124 33.8511   4
  -1 -13   7 369.745 32.7785   1
  -1  13   7 385.991 33.6908   3
   1  13  -7 350.552 36.4488   3
  -1  13   6 903.170 44.8022   7
   1  13  -6 732.021 50.9829   3
  -1  13   6 832.981 52.9552   2
  -1  13   6 857.045 51.5812   4
  -1  13   6 943.170 51.5536   3
   1 -13  -6 821.578 45.2777   2
  -1 -13   6 788.652 49.8004   1
   1  13  -6 857.863 52.4030   1
  -1  13   6 890.169 50.1752   5
   1  13  -6 905.702 47.8705   2
   1  13  -5 596.789 37.7488   2
   1 -13  -5 655.934 37.7434   2
  -1  13   5 630.977 36.0104   7
  -1  13   5 578.930 39.6232   4
  -1  13   5 476.393 40.1282   2
   1  13  -5 580.168 42.1056   1
  -1 -13   5 492.562 37.7762   1
  -1  13   4 2381.84 89.4061   7
   1 -13  -4 2282.00 89.3560   2
  -1 -13   4 2223.42 97.0381   1
  -1  13   4 2319.51 91.5153   4
  -1  13   4 2153.45 94.9033   2
   1  13  -4 2323.65 90.7012   2
  -1  13   3 681.923 40.0020   7
  -1 -13   3 790.399 39.0489   6
  -1  13   3 707.736 44.7108   2
   1 -13  -3 745.052 41.3058   2
  -1  13   3 791.943 41.8108   4
  -1 -13   3 642.943 40.0491   7
  -1  13   2 2365.19 103.085   1
  -1  13   2 2331.75 97.2707   2
  -1  13   2 2546.77 91.3064   4
   1 -13  -2 2319.73 92.8510   2
  -1 -13   2 2653.20 90.0088   6
   1  13  -2 2521.21 104.354   1
  -1 -13   2 2245.99 91.1104   7
  -1 -13   1 1740.48 64.8446   6
  -1 -13   1 1560.91 66.3762   7
   1  13  -1 1600.09 76.5247   1
   1 -13  -1 1625.54 56.5018   6
   1  13  -1 1759.66 73.9302   2
   1  13   0 3143.43 122.773   1
   1 -13   0 3316.70 103.373   6
   1  13   0 3174.18 119.648   2
  -1 -13   0 3137.56 107.442   6
  -1 -13   0 2958.38 108.946   7
   1  13   1 569.695 40.1562   1
  -1  13  -1 626.147 41.2462   1
  -1 -13  -1 594.388 30.7483   6
   1  13   1 566.914 40.0476   2
  -1  13  -1 519.088 35.1831   2
   1  13   1 687.522 39.7077   4
   1  13   2 4374.23 158.277   2
  -1  13  -2 4297.28 148.221   2
   1  13   2 4289.21 153.632   4
  -1  13  -2 4455.16 156.472   1
   1  13   2 4255.53 157.492   1
  -1 -13  -2 4233.28 140.558   6
  -1  13  -3 1021.72 41.1764   4
   1  13   3 1077.28 59.2473   2
  -1  13  -3 1034.18 55.1654   1
  -1  13  -3 1020.00 49.7411   2
   1  13   3 1030.88 58.3425   1
   1  13   4 4065.48 150.393   2
  -1  13  -4 4140.43 142.796   1
   1  13   4 3984.73 150.264   1
  -1  13  -4 3963.01 135.099   2
   1  13   5 637.113 48.0386   1
  -1  13  -5 668.293 36.7691   2
   1  13   5 778.012 36.2547   6
   1 -13   5 588.340 43.4948   7
   1  13   5 619.172 46.0917   2
  -1  13  -5 644.456 40.4029   1
   1  13   6 3114.36 100.271   6
   1  13   6 2330.76 112.531   2
  -1  13  -6 2858.05 106.558   1
   1 -13   6 2628.06 112.992   7
   1  13   6 2713.30 102.215   3
  -1  13  -6 2673.50 98.7657   2
  -1  13  -7 893.917 57.9332   3
  -1  13  -7 815.077 39.8497   2
  -1  13  -7 753.549 44.7447   1
   1  13   7 750.018 54.6481   4
   1  13   7 692.745 51.8429   2
  -1  13  -8 1735.36 73.5521   1
  -1  13  -8 1702.10 64.6466   2
  -1  13  -8 1628.70 56.4796   4
   1  13   9 315.695 40.9113   4
  -1  13  -9 379.045 31.6723   1
  -1  13  -9 352.704 24.6599   2
  -1  13  -9 359.896 20.0346   4
  -1  13 -10 863.504 38.8002   2
   1  13  10 673.884 59.9875   4
   1 -14 -10 99.8193 24.2391   2
   1  14 -10 88.0651 20.9302   2
   1  14 -10 105.164 24.8867   1
   1  14 -10 87.3775 30.8382   3
   1  14  -9 2759.02 126.277   3
   1  14  -9 2744.43 105.442   2
   1  14  -9 2746.01 115.539   1
   1 -14  -9 2861.26 109.383   2
  -1  14   9 2557.15 120.621   4
   1  14  -8 2.96078 17.7366   1
  -1  14   8 18.2729 18.0568   3
   1  14  -8 14.3580 20.5242   3
   1  14  -8 15.8061 16.5517   2
  -1 -14   8 16.8055 18.3802   1
  -1  14   8-3.25834 19.5186   4
   1 -14  -7 2839.17 110.119   2
  -1  14   7 2707.58 113.416   5
  -1  14   7 3106.31 117.347   3
   1  14  -7 2906.43 109.873   2
   1  14  -7 3070.50 121.108   1
  -1  14   7 2881.71 119.608   4
   1  14  -7 2710.30 121.359   3
  -1 -14   7 2918.61 117.535   1
  -1  14   6 67.7719 17.3009   7
   1  14  -6 70.9972 21.0862   3
  -1  14   6 121.698 23.2546   4
   1 -14  -6 60.6208 18.0934   2
  -1  14   6 111.620 20.9816   5
   1  14  -6 63.3397 17.6409   2
  -1  14   6 77.9791 22.0357   2
   1  14  -6 97.6715 22.9094   1
  -1 -14   6 60.4380 20.7915   1
  -1  14   5 3103.39 127.980   2
  -1  14   5 3012.30 121.639   4
  -1 -14   5 2967.07 123.780   1
   1  14  -5 3270.77 118.546   2
  -1  14   5 3358.57 117.429   7
   1 -14  -5 3249.30 118.289   2
   1  14  -5 3271.21 129.697   1
  -1  14   4 5.38840 15.5901   2
   1  14  -4 11.9980 14.6147   2
   1 -14  -4 3.92995 14.2536   2
  -1 -14   4 8.63627 14.9326   7
  -1  14   4 5.65044 13.9695   7
  -1  14   4-6.43906 14.8447   4
  -1 -14   4-3.32472 13.0246   6
  -1  14   3 1716.95 81.3374   2
  -1 -14   3 1952.13 73.3822   6
  -1  14   3 1580.21 83.1336   1
  -1  14   3 1880.39 76.7754   4
  -1 -14   3 1732.03 75.9396   7
   1  14  -3 1807.25 77.1144   2
   1 -14  -3 1893.53 77.2809   2
  -1  14   2-3.38212 10.9932   4
   1  14  -2 8.50389 15.3960   1
  -1  14   2 7.19416 15.5885   2
  -1 -14   2-1.44629 11.0343   6
  -1 -14   2 21.5283 12.2001   7
  -1 -14   1 1906.55 76.9213   7
   1 -14  -1 1947.50 66.3721   6
  -1  14   1 1886.81 75.4481   4
   1  14  -1 2008.88 83.7981   2
  -1 -14   1 2055.29 74.7476   6
   1  14  -1 2038.12 89.2740   1
   1  14   0 9.12507 15.2431   2
   1 -14   0 5.99234 7.56757   6
  -1  14   0 9.95346 16.4777   1
  -1  14   0 4.28147 15.2917   2
   1  14   0-3.75050 12.9701   4
   1  14   0 5.14320 15.0571   1
  -1 -14   0 2.49305 9.31273   6
  -1 -14  -1 135.026 15.5520   6
   1 -14   1 193.368 15.9796   6
   1  14   1 155.332 24.6426   2
  -1  14  -1 141.434 23.2873   1
   1 -14   1 164.850 21.2309   7
   1  14   1 152.402 23.0227   1
  -1  14  -1 131.607 20.7211   2
   1  14   1 178.802 21.8900   4
  -1 -14  -2-2.42978 9.58025   6
  -1  14  -2-12.3276 15.7212   1
   1  14   2 13.0076 15.5820   1
   1  14   2 2.67270 14.9030   2
  -1  14  -2-1.92332 12.8510   2
   1  14   2 2.34418 15.2377   4
   1  14   3-5.42758 16.7875   1
  -1  14  -3-7.37357 13.9661   2
  -1  14  -3 14.6608 14.4718   1
   1  14   3 10.3753 15.3623   4
   1  14   3 2.86025 16.9403   2
   1  14   4-8.65739 17.8535   1
   1  14   4-3.04118 17.3890   2
  -1  14  -4 7.03495 14.5086   1
  -1  14  -4 26.4115 14.3254   2
  -1  14  -4 11.1701 8.51278   4
   1  14   4 16.9763 17.8655   4
  -1  14  -5 73.4685 16.0931   2
   1  14   5 61.5928 22.2451   1
   1  14   5 76.2781 23.1273   2
  -1  14  -5 47.4973 16.6321   1
  -1  14  -6-2.20761 13.3689   1
   1  14   6-6.37808 20.9241   1
  -1  14  -6-1.57850 13.8093   2
   1 -14   6 5.77388 14.3520   7
   1  14   6-10.0288 21.9340   2
  -1  14  -7 735.670 56.9162   3
   1 -14   7 805.667 53.1985   7
  -1  14  -7 835.869 42.1131   2
  -1  14  -7 852.641 48.2725   1
   1  14   7 846.312 58.4019   1
  -1  14  -8 79.0586 15.9604   2
  -1  14  -8 98.4935 21.1436   1
  -1  14  -8 37.4495 22.7596   3
  -1  14  -8 59.5775 10.2692   4
  -1  14  -9 1031.94 54.4848   1
  -1  14  -9 967.460 45.0026   2
   1  14   9 867.746 66.7509   4
   1  14  10 13.9539 24.9214   4
   1  15 -10 82.9703 25.2202   1
   1 -15 -10 36.9099 23.2082   2
   1 -15  -9-7.13304 21.6502   2
  -1  15   9 15.1238 23.8714   4
   1  15  -9 2.03848 19.3481   2
   1  15  -9 8.24601 24.9680   3
   1  15  -9 3.17584 20.6438   1
   1  15  -8 216.979 26.3276   2
   1  15  -8 168.878 31.7733   3
   1  15  -8 210.742 30.9573   1
  -1  15   8 172.543 30.7105   4
   1  15  -7 9.30771 17.7485   1
   1 -15  -7 6.71977 17.0987   2
  -1  15   7 21.4345 18.8468   3
   1  15  -7 30.2749 22.0797   3
   1  15  -7 47.2456 18.8932   2
  -1  15   7 21.6927 21.0816   4
   1  15  -6 1009.85 62.1929   3
   1  15  -6 1151.11 57.0962   2
  -1  15   6 1049.77 61.3422   5
   1 -15  -6 1186.80 58.8067   2
  -1 -15   6 1100.24 62.6660   1
  -1  15   6 1063.30 61.9019   4
   1  15  -6 1203.72 66.6912   1
   1  15  -5 196.108 24.3327   2
  -1 -15   5 142.212 23.2520   7
   1 -15  -5 161.913 22.8233   2
   1  15  -5 199.766 29.0237   1
  -1  15   5 142.150 24.5659   4
  -1 -15   4 2822.27 98.9116   6
  -1  15   4 2423.47 110.848   1
   1 -15  -4 2446.29 100.322   2
  -1  15   4 2454.62 102.148   4
   1  15  -4 2735.34 102.692   2
  -1 -15   4 2425.39 101.048   7
  -1  15   4 2460.96 108.945   2
   1  15  -4 2591.79 114.061   1
  -1  15   3 5.53871 18.3656   2
  -1  15   3 55.5630 20.8329   1
  -1 -15   3 34.1865 14.3511   6
  -1 -15   3 45.0027 15.3144   7
   1  15  -3 58.1433 17.6512   2
  -1  15   3 18.4591 14.7987   4
  -1  15   2 1608.26 69.7804   4
  -1 -15   2 1702.07 67.4776   6
  -1 -15   2 1570.93 69.6993   7
   1  15  -1 1372.78 68.8147   1
  -1 -15   1 1300.10 53.6941   6
  -1 -15   1 1146.32 54.5918   7
   1 -15  -1 1233.21 45.2725   6
  -1  15   1 1166.98 54.2728   4
   1  15   0 5258.54 194.592   1
   1 -15   0 5615.50 172.946   6
   1  15   0 5876.73 188.178   4
  -1  15   0 5321.12 190.992   2
  -1  15   0 5418.38 194.086   1
   1  15   0 5761.19 193.621   2
  -1  15   0 5367.07 179.460   4
  -1 -15   0 5611.61 179.134   6
   1 -15   1 240.784 25.2588   7
   1  15   1 331.418 32.5957   2
   1  15   1 318.907 28.8996   4
  -1 -15  -1 323.426 23.1333   6
  -1  15  -1 295.480 30.6165   1
  -1  15  -1 267.108 27.9242   2
   1 -15   1 280.084 20.0327   6
   1  15   1 254.297 28.7873   1
   1 -15   2 3742.11 147.455   7
   1  15   2 4539.43 154.829   4
  -1  15  -2 4137.41 153.534   1
   1  15   2 4510.84 159.221   2
   1  15   2 3952.91 154.698   1
  -1  15  -2 4214.84 148.011   2
   1 -15   3 372.402 32.9365   7
  -1  15  -3 349.669 33.7997   1
  -1  15  -3 417.553 32.3124   2
   1  15   3 395.537 38.6206   2
   1  15   3 448.623 37.7199   4
   1  15   3 354.277 36.2963   1
   1  15   4 3746.95 146.999   1
   1  15   4 3871.78 151.367   2
  -1  15  -4 3675.04 133.377   2
  -1  15  -4 3840.96 141.865   1
   1  15   4 3660.79 145.947   4
   1  15   5 549.942 45.5890   1
   1  15   5 464.566 43.7290   4
  -1  15  -5 584.882 36.3842   2
  -1  15  -5 584.141 41.2335   1
  -1  15  -6 3001.17 110.980   1
   1  15   6 2473.90 118.825   4
  -1  15  -6 2642.69 101.325   2
   1  15   6 2807.10 121.059   1
   1  15   7 333.077 39.0185   1
  -1  15  -7 357.459 28.0173   2
   1 -15   7 336.202 37.0906   7
  -1  15  -7 293.063 38.8657   3
  -1  15  -7 322.924 30.6561   1
  -1  15  -8 1382.95 58.4490   2
   1 -15   8 1254.63 73.4193   7
  -1  15  -8 1312.07 65.8088   1
  -1  15  -8 1246.35 77.6846   3
   1  15   8 1336.87 76.8766   1
  -1  15  -9 34.0776 19.3817   1
  -1  15  -9 49.7134 26.4632   3
  -1  15  -9 76.4877 16.7268   2
   1  15   9 51.4366 26.4950   1
   1 -15   9 47.2171 24.9600   7
   1  16  -9 1627.41 83.8095   1
   1  16  -9 1423.57 86.4346   3
   1 -16  -9 1755.86 79.0113   2
  -1  16   9 1442.53 86.4202   4
   1  16  -8 1460.02 75.7474   1
  -1  16   8 1255.37 74.0408   4
  -1  16   7 1258.58 72.9791   4
   1  16  -7 1488.25 76.4564   1
   1 -16  -7 1283.60 65.0617   2
   1  16  -7 1245.40 72.7489   3
   1  16  -6 1337.38 62.5707   2
   1  16  -6 1307.05 71.6548   1
   1 -16  -6 1152.90 60.7317   2
  -1  16   6 1216.40 67.5686   4
  -1  16   6 989.878 63.2605   5
  -1 -16   6 1259.16 65.9563   7
   1  16  -6 1096.70 66.0166   3
  -1 -16   5 770.346 50.0219   7
   1 -16  -5 923.182 51.7402   2
   1  16  -5 869.085 58.9997   1
  -1  16   5 916.257 54.5469   4
   1  16  -5 830.286 49.3240   2
  -1  16   5 875.240 60.1225   1
  -1 -16   5 917.337 48.9076   6
  -1 -16   4 733.598 47.0833   7
  -1 -16   4 861.300 45.6714   6
   1  16  -4 843.535 49.1339   2
  -1  16   4 754.518 48.6087   4
   1  16  -4 807.236 56.7387   1
  -1  16   4 766.176 56.1611   1
   1  16  -3 1893.27 83.5645   2
  -1  16   3 1892.25 82.3560   4
  -1 -16   3 2046.55 78.8393   6
  -1 -16   3 1826.70 80.8447   7
  -1 -16   2 1121.22 50.9597   6
  -1 -16   2 994.883 52.0195   7
  -1  16   2 1109.94 54.7080   4
  -1  16   1 425.896 37.7048   1
  -1 -16   1 375.252 28.7111   7
   1 -16  -1 367.312 20.0056   6
   1  16  -1 445.668 38.1224   1
  -1  16   1 399.224 29.6758   4
   1  16  -1 470.956 32.9492   4
  -1 -16   1 385.466 27.3863   6
  -1  16   0 407.466 28.5871   4
   1 -16   0 417.428 22.8658   6
   1  16   0 410.785 36.7427   2
   1  16   0 418.326 37.4211   1
  -1 -16   0 425.250 27.8292   6
  -1  16   0 366.956 35.6913   1
   1  16   0 416.892 32.6904   4
  -1  16   0 403.677 35.5532   2
  -1  16  -1 56.3424 21.5136   1
  -1  16  -1 73.1090 21.3544   2
   1  16   1 52.3874 19.4809   2
  -1 -16  -1 79.6236 14.9252   6
   1 -16   1 58.1771 12.7438   6
   1  16   1 92.2772 23.6333   1
   1  16   1 51.2846 19.2967   4
  -1  16  -1 76.0384 15.0717   4
   1  16   2 10.0775 18.5635   4
  -1  16  -2 32.5854 18.4787   1
  -1  16  -2 11.2049 16.5154   2
   1  16   2 28.1013 19.2859   1
   1 -16   2 30.6964 13.4829   6
   1 -16   2 31.9058 16.2944   7
  -1  16  -3 12.7613 16.0060   2
  -1  16  -3 13.5718 19.3924   1
   1  16   3 14.5218 19.5821   1
   1  16   3 5.63171 21.3371   4
   1 -16   3 19.3785 16.4759   7
   1  16   4 15.2076 18.0139   1
   1 -16   4-2.62483 16.7369   7
  -1  16  -4-2.70104 18.8358   1
  -1  16  -4 8.11819 16.2082   2
   1  16   4-18.7192 22.2851   4
  -1  16  -5 15.4994 17.2137   2
   1  16   5 20.4564 21.3105   4
  -1  16  -5 5.27178 18.6820   1
   1  16   5-3.22085 21.3290   1
  -1  16  -6 314.523 27.7831   2
  -1  16  -6 281.159 30.8348   1
   1  16   6 256.312 38.8466   4
   1  16   6 290.273 36.7912   1
  -1  16  -7 319.464 28.1400   2
  -1  16  -7 364.566 42.0796   3
  -1  16  -7 372.496 34.2106   1
   1  16   7 348.904 42.2409   4
   1  16   7 262.615 37.7196   1
  -1  16  -8 633.542 44.4270   1
  -1  16  -8 460.061 48.2095   3
  -1  16  -8 475.391 33.1041   2
   1  16   8 640.875 54.1551   1
   1  17  -8 57.8651 26.2759   1
  -1  17   8 45.9872 27.8381   4
   1  17  -8 50.1357 25.3478   3
   1  17  -7 277.059 36.5763   3
  -1 -17   7 334.027 36.5564   7
   1  17  -7 326.703 38.5742   1
   1 -17  -7 305.873 33.6809   2
  -1  17   7 212.858 35.5505   4
  -1  17   6 145.891 33.0314   1
   1  17  -6 201.459 33.8335   1
   1  17  -6 172.650 30.8330   3
  -1  17   6 143.820 28.5478   4
  -1 -17   6 129.615 26.2875   7
  -1 -17   5 864.487 54.0092   7
  -1 -17   5 1023.18 52.5298   6
   1  17  -5 1103.78 67.3245   1
  -1  17   5 950.323 57.8252   4
  -1  17   5 939.440 63.1939   1
   1  17  -4 154.342 29.6619   1
  -1  17   4 236.136 34.5610   1
  -1 -17   4 152.008 22.7932   6
  -1 -17   4 213.409 25.7654   7
  -1  17   4 174.292 27.2923   4
  -1  17   3 2879.90 116.082   4
  -1 -17   3 2860.97 113.826   7
  -1 -17   3 3193.35 112.151   6
   1  17  -3 3186.18 130.556   1
  -1  17   2 1063.22 56.6694   4
   1  17  -2 1217.14 56.0299   4
  -1 -17   2 1197.33 53.5172   6
  -1 -17   2 1088.06 55.8064   7
  -1  17   1 1879.68 77.5907   4
  -1 -17   1 1989.67 74.5291   6
   1  17  -1 1940.55 79.0422   4
  -1  17   1 1860.00 88.4136   1
   1 -17  -1 1784.33 63.7242   6
   1 -17   0 451.108 24.3874   6
  -1  17   0 472.327 39.1039   1
  -1 -17   0 497.769 30.1644   6
   1  17   0 473.217 35.0699   4
  -1  17   0 436.000 30.6379   4
   1  17   0 442.127 39.5049   1
   1  17   1 3003.58 126.990   1
  -1 -17  -1 3225.15 110.319   6
  -1  17  -1 3290.51 128.012   1
   1 -17   1 3184.59 106.688   6
  -1  17  -1 3008.22 109.963   4
   1  17   1 3380.74 123.244   4
  -1  17  -1 2963.90 122.741   2
   1  17   2 738.662 50.7663   1
  -1  17  -2 742.918 37.2010   4
   1  17   2 741.117 49.3079   4
   1 -17   2 830.304 38.8268   6
  -1  17  -2 813.887 51.9880   1
  -1  17  -2 749.258 48.2606   2
   1 -17   2 641.708 43.9158   7
   1 -17   3 3708.15 126.376   6
   1 -17   3 3411.80 136.106   7
   1  17   3 3543.86 143.674   1
   1  17   3 3921.19 145.560   4
  -1  17  -3 3668.36 136.249   2
  -1  17  -3 3779.71 143.035   1
  -1  17  -4 704.684 43.7483   2
   1  17   4 674.312 52.1712   4
   1  17   4 599.636 48.5209   1
   1 -17   4 602.871 44.6099   7
   1 -17   5 2696.10 116.271   7
   1  17   5 2958.47 126.123   4
   1  17   5 2808.54 122.649   1
  -1  17  -5 2994.25 118.535   1
   1 -17   6 388.797 39.0753   7
  -1  17  -6 499.074 34.8305   2
  -1  17  -6 465.961 38.2472   1
   1  17   6 412.413 42.9627   1
   1  17   6 386.751 44.4221   4
  -1  17  -7 1549.97 91.2536   3
   1  17   7 1835.23 93.9173   1
  -1  17  -7 1824.61 76.6114   2
  -1  17  -7 1914.50 85.6708   1
   1  17   7 1903.14 101.013   4
  -1 -18   6 1621.56 80.6906   7
   1  18  -6 1534.37 83.4042   3
  -1  18   6 1665.30 85.5536   4
  -1  18   6 1570.40 90.9208   1
  -1 -18   5-7.96244 20.6615   7
   1  18  -5-3.15831 21.1046   3
   1  18  -5-11.3878 23.4832   1
  -1  18   5-11.8545 22.2984   4
  -1  18   5-14.9348 25.1705   1
  -1 -18   4 1308.45 60.6121   6
  -1  18   4 1179.00 66.1238   4
   1  18  -4 1264.49 75.2298   1
  -1 -18   4 1236.71 63.6603   7
   1  18  -3 3.50196 22.5477   1
  -1 -18   3-6.58770 15.6853   7
  -1 -18   3-1.79870 16.2200   6
  -1  18   3 2.42437 19.3613   4
  -1 -18   2 1077.04 57.0294   7
  -1 -18   2 1272.03 56.6820   6
  -1  18   2 1222.90 60.5830   4
   1  18  -2 1280.47 58.9978   4
  -1  18   2 1150.21 67.7600   1
   1 -18  -1 5.01103 7.48329   6
  -1 -18   1 7.74548 14.5075   6
  -1  18   1-2.95198 17.8773   1
   1  18  -1 6.01626 16.1162   4
  -1  18   1 15.6400 16.5608   4
   1 -18   0 560.858 27.4704   6
  -1 -18   0 581.794 33.5706   6
   1  18   0 534.288 38.8706   4
   1  18   0 606.741 46.0859   1
  -1  18   0 490.049 33.6844   4
  -1  18   0 486.661 42.8880   1
   1  18   1 9.65728 19.0397   4
  -1  18  -1 5.83134 19.6559   1
  -1 -18  -1 9.63505 12.5952   6
   1 -18   1 6.79654 10.9423   6
  -1  18  -1 6.02593 13.1122   4
   1  18   1 9.20762 19.3789   1
   1 -18   2 48.9715 14.6141   6
  -1  18  -2 33.3751 14.3436   4
   1  18   2 33.6588 20.6544   1
  -1  18  -2 47.3310 22.1243   1
   1  18   2 10.7723 22.0640   4
   1 -18   3 7.55281 16.3665   7
  -1  18  -3-8.89623 19.9912   1
   1 -18   3 13.8565 13.4708   6
   1  18   3 15.5304 21.3035   1
  -1  18  -3 17.4720 13.1160   4
   1  18   3-20.8578 24.6733   4
   1 -18   4 16.1722 18.3283   7
   1  18   4 28.8956 23.9843   1
   1  18   4-29.5065 26.5077   4
  -1  18  -4-8.96227 21.0030   1
  -1  18  -5 32.5739 22.1416   1
   1 -18   5 31.7688 21.7488   7
   1  18   5 33.4488 23.9110   1
   1  18   5 32.9365 24.2513   4
   1  18   6 145.946 34.5715   4
  -1  18  -6 124.062 26.0686   1
   1  18   6 133.497 30.6730   1
   1 -18   6 154.295 29.0854   7
  -1 -19   4 345.200 34.3216   7
  -1  19   4 304.555 35.9788   4
   1  19  -4 357.991 42.6162   1
  -1  19   3 1443.93 72.6156   4
  -1 -19   3 1378.50 68.3984   7
   1  19  -3 1579.60 66.5749   4
  -1 -19   3 1598.93 67.0739   6
   1  19  -3 1382.64 80.4388   1
   1  19  -2 346.350 39.7790   1
  -1 -19   2 375.111 29.3065   6
  -1  19   2 319.777 36.5847   1
   1  19  -2 280.320 27.9824   4
  -1  19   2 345.437 32.2939   4
  -1 -19   1 1457.88 62.2448   6
  -1  19   1 1417.32 65.7248   4
   1  19  -1 1420.22 66.3851   4
  -1  19   1 1406.99 76.0033   1
   1  19   0 788.100 48.0042   4
  -1  19   0 696.930 50.8224   1
  -1  19   0 750.030 43.3094   4
   1  19   1 2150.10 101.088   1
   1  19   1 2399.05 97.5923   4
  -1  19  -1 2179.32 100.075   1
  -1  19  -1 2199.10 85.3855   4
  -1  19  -2 655.230 48.6052   1
   1  19   2 681.319 51.0529   1
   1  19   2 588.698 46.0315   4
  -1  19  -2 688.738 36.0491   4
  -1  19  -3 2780.13 115.893   1
   1  19   3 2535.73 115.004   1
   1  19   3 2885.14 117.857   4
  -1  19  -3 2747.58 94.8259   4
   1 -19   3 2541.24 108.513   7
   1  19   4 713.695 53.8885   4
   1 -19   4 696.110 47.4808   7
   1  19   4 710.381 53.5708   1
  -1  19  -4 672.819 50.7973   1
   1  20  -1 325.384 31.7207   4
  -1  20   1 274.266 36.2146   1
  -1  20   1 273.152 29.2799   4
   1  20   0 51.8587 21.1225   4
  -1  20   0 52.6186 18.4672   4
  -1  20   0 97.5709 27.0142   1
   2   0 -15-5.39585 17.7401   2
   2   0 -15-14.8758 22.3851   3
   2   0 -14 534.867 33.8742   2
   2   0 -14 392.719 37.0362   3
   2   0 -13-12.7829 19.3694   3
   2   0 -13 5.10119 10.0204   5
   2   0 -13-5.05054 14.3393   2
   2   0 -12 778.328 41.6399   2
  -2   0  12 792.377 49.2434   3
   2   0 -12 822.695 44.7338   4
  -2   0  12 826.415 49.8943   1
   2   0 -12 805.028 36.2668   5
   2   0 -11-5.41705 9.72285   5
  -2   0  11-2.11298 14.4922   3
  -2   0  11 2.26829 14.0324   1
   2   0 -11-10.9072 12.3666   2
  -2   0  10 58.2456 16.1695   3
   2   0 -10 54.5672 14.4276   3
   2   0 -10 68.8607 13.4532   2
   2   0 -10 58.1596 10.8056   5
   2   0  -9-1.36550 8.95938   2
   2   0  -9-3.15073 8.84656   5
   2   0  -9 4.47038 10.1327   4
  -2   0   9 1.75665 11.6320   3
   2   0  -9 1.82907 10.7091   3
   2   0  -8 114.419 12.2639   5
  -2   0   8 121.501 15.8965   3
   2   0  -8 132.517 16.0516   3
   2   0  -7 1.44618 7.63922   3
   2   0  -7 0.97426 7.06708   5
   2   0  -6 1488.32 55.4851   5
   2   0  -6 1563.09 60.1729   3
  -2   0   5 6.14263 4.95704   5
   2   0  -5 2.16525 5.80129   3
  -2   0   4 1666.19 58.3729   5
   2   0  -4 1603.13 57.9475   5
   2   0  -4 1671.15 59.5354   3
   2   0  -3 0.73499 3.65431   3
  -2   0   3 0.75030 4.23736   3
  -2   0   3 7.11287 3.92932   5
   2   0  -3-0.74256 4.19361   5
  -2   0   2 6523.00 194.497   6
   2   0  -2 6514.21 196.726   5
  -2   0   2 6253.87 195.029   3
   2   0  -2 6576.44 195.192   3
  -2   0   1 11.1143 2.97510   3
  -2   0   1 4.74918 3.39637   1
  -2   0   1 1.96513 2.91441   6
   2   0  -1 7.12157 3.53104   6
   2   0  -1 3.16603 3.75391   5
   2   0   0 17808.7 513.442   5
   2   0   0 17849.5 513.757   6
  -2   0   0 17307.5 512.776   6
  -2   0   0 17386.8 509.536   1
  -2   0   0 17277.7 509.643   3
  -2   0   0 17378.7 513.653   5
   2   0   1 2.80496 2.60763   7
   2   0   1 2.84519 1.73823   1
   2   0   1-0.54326 3.21827   5
  -2   0  -1 0.56220 2.40836   5
   2   0   2 7194.79 188.102   5
   2   0   2 6791.74 189.723   7
   2   0   3 2.96102 1.81324   2
   2   0   3 2.49852 3.90489   4
  -2   0  -4 10130.9 290.712   3
  -2   0  -4 10015.9 289.340   5
   2   0   4 9477.24 285.396   2
   2   0   4 10212.6 293.562   4
  -2   0  -5 7.73706 4.82648   3
   2   0   5 4.33545 5.07923   4
  -2   0  -5 4.98102 2.99219   5
  -2   0  -6 16925.8 478.853   4
  -2   0  -6 15612.7 471.027   5
   2   0   6 16077.1 480.567   4
  -2   0  -6 16552.9 478.629   3
  -2   0  -7-2.05602 7.10988   3
  -2   0  -7 2.89588 7.80469   4
  -2   0  -7 0.60226 2.47888   5
   2   0   7-2.43878 8.21996   4
  -2   0  -8 4017.80 115.029   4
   2   0   8 3815.20 118.829   4
  -2   0  -8 3953.75 116.573   3
  -2   0  -9 2.24993 4.68644   2
  -2   0  -9-1.36153 10.3871   3
  -2   0  -9 14.2482 10.4954   4
  -2   0 -10 4398.87 125.094   4
  -2   0 -10 4396.59 128.493   3
  -2   0 -11-11.8035 13.3821   3
  -2   0 -11 8.50530 13.4548   4
  -2   0 -12 2496.34 93.3253   4
  -2   0 -12 2527.76 96.6811   3
  -2   0 -13 3.99693 16.5480   3
   2  -1 -15 1051.74 53.4028   2
   2   1 -15 1188.94 54.8972   2
   2  -1 -15 1180.59 66.8202   3
   2   1 -15 1106.29 64.8102   3
   2  -1 -14 416.319 31.5157   2
   2  -1 -14 354.470 37.2407   3
   2   1 -14 406.650 30.4029   2
   2   1 -14 360.912 37.9394   3
   2  -1 -13 2361.02 82.5329   5
   2  -1 -13 2480.77 93.2135   2
   2   1 -13 2509.69 86.6951   5
   2   1 -13 2538.54 93.8233   2
   2  -1 -13 2410.01 102.594   3
  -2  -1  12 1041.86 54.9650   3
   2   1 -12 1119.32 45.1307   5
   2  -1 -12 974.391 41.1742   5
  -2   1  12 995.417 54.7431   3
  -2  -1  12 1047.71 56.9546   1
   2   1 -12 1012.39 51.3401   4
   2  -1 -12 940.690 47.4373   2
   2   1 -12 972.875 48.2471   2
  -2   1  11 3323.84 123.374   3
   2  -1 -11 3271.86 108.908   5
   2   1 -11 3273.19 111.532   5
  -2  -1  11 3423.29 125.548   1
   2  -1 -11 3380.75 116.640   2
   2   1 -11 3021.70 123.279   3
  -2  -1  11 3372.60 123.414   3
   2   1 -11 3340.80 116.344   2
   2  -1 -10 595.908 29.1216   5
   2   1 -10 601.940 33.9072   2
   2   1 -10 530.597 36.5878   3
  -2   1  10 567.336 37.4804   3
   2   1 -10 643.470 31.6858   5
  -2  -1  10 641.078 40.1918   1
  -2  -1  10 695.099 39.3546   3
   2  -1 -10 643.129 35.7190   4
   2  -1 -10 601.386 33.7245   2
   2  -1 -10 573.465 37.3064   3
   2  -1  -9 4673.61 148.041   5
   2   1  -9 4675.81 150.183   5
   2   1  -9 4545.48 152.662   2
  -2  -1   9 4869.31 158.924   3
   2  -1  -9 4611.39 154.413   4
   2   1  -9 4559.71 159.363   3
   2  -1  -9 4504.65 158.411   3
   2  -1  -9 4630.08 152.881   2
  -2  -1   9 4654.14 159.827   1
  -2   1   9 4725.03 158.673   3
   2  -1  -8 892.012 36.3829   5
   2   1  -8 864.261 37.6360   5
   2  -1  -8 830.676 42.2254   3
   2   1  -8 832.117 42.3295   3
   2  -1  -8 865.510 40.4970   4
  -2  -1   8 910.537 43.5329   3
  -2   1   8 826.707 42.5519   3
   2  -1  -7 7148.98 213.396   5
  -2  -1   7 6720.39 220.525   1
   2   1  -7 7069.66 214.802   5
   2   1  -7 6930.44 220.552   3
   2  -1  -7 6588.60 219.258   3
   2  -1  -6 4968.71 153.444   5
   2   1  -6 5276.90 159.734   3
   2  -1  -6 4711.18 155.306   2
  -2   1   6 4709.22 153.584   5
   2  -1  -6 4832.99 158.078   3
   2   1  -5 7863.53 244.934   3
  -2   1   5 7986.88 242.058   5
   2  -1  -5 7876.79 242.941   2
   2  -1  -5 8032.94 244.574   3
  -2   1   4 64.4228 7.97695   5
   2  -1  -4 57.5538 7.82765   3
   2  -1  -4 50.9532 7.47924   5
   2   1  -4 50.9349 7.59935   5
   2   1  -4 63.3084 8.27600   3
   2  -1  -3 4365.69 139.223   5
  -2  -1   3 4512.70 139.450   3
  -2   1   3 4336.39 139.492   5
   2   1  -3 4456.02 139.713   5
   2   1  -3 4556.08 139.516   3
  -2  -1   3 4510.72 140.068   5
   2  -1  -3 4530.08 139.798   3
  -2   1   2 1014.26 37.8883   3
  -2  -1   2 1086.52 37.5040   3
   2   1  -2 1075.01 39.1216   5
   2  -1  -2 1021.22 38.6658   5
  -2  -1   2 1000.97 38.2985   1
  -2   1   2 1049.09 35.9141   6
   2   1  -2 992.449 36.9575   3
  -2  -1   2 1034.30 37.5135   6
  -2  -1   1 7285.40 214.961   3
  -2   1   1 7040.40 215.365   6
   2  -1  -1 7100.01 216.017   6
   2  -1  -1 7708.46 218.861   5
   2   1  -1 7194.02 216.857   1
  -2  -1   1 7186.32 216.940   6
  -2  -1   1 7350.51 216.419   1
   2   1  -1 7262.82 218.427   5
  -2   1   1 7106.61 216.623   3
   2   1  -1 7253.56 214.874   3
  -2   1   0 1825.18 59.2629   7
  -2  -1   0 1790.42 60.0411   6
  -2  -1   0 1878.63 60.4557   5
   2  -1   0 1823.11 60.3442   5
   2   1   0 1818.03 60.0697   5
  -2  -1   0 1794.80 57.6139   1
   2  -1   0 1813.72 59.6278   6
   2   1   0 1694.33 57.3121   1
   2   1   1 2460.91 75.8860   1
   2   1   1 2453.30 78.4627   5
  -2   1  -1 2608.81 83.0066   7
   2  -1   1 2308.37 79.4931   7
  -2   1  -1 2399.97 78.9521   5
  -2  -1  -1 2386.81 78.3068   5
   2  -1   1 2605.99 79.2329   5
   2  -1   2 197.313 13.5195   7
   2   1   2 186.113 10.8173   7
   2  -1   2 199.686 10.8841   4
   2   1   2 223.519 11.6069   5
  -2   1  -2 186.606 11.5983   5
   2   1   2 216.122 11.0302   1
   2   1   3 513.342 19.8999   2
  -2  -1  -3 477.192 18.3063   3
   2   1   3 518.511 23.6737   4
   2  -1   3 533.645 20.7945   4
   2   1   3 484.121 19.9034   5
  -2   1  -4 53.6048 5.92184   5
   2  -1   4 44.7396 6.23799   4
   2   1   4 60.2962 5.17395   2
  -2  -1  -4 49.1374 5.70742   3
  -2   1  -4 39.2268 6.13387   3
   2   1   4 59.8806 7.92166   4
  -2  -1  -4 44.8372 4.82132   5
  -2  -1  -5 51.8061 6.61514   3
   2   1   5 42.4117 8.18794   4
   2   1   5 31.5911 4.48987   2
  -2   1  -5 41.8624 5.62865   5
   2  -1   5 25.9663 5.80252   4
  -2  -1  -5 35.4494 4.07613   5
  -2   1  -5 35.6326 7.05447   4
  -2   1  -5 39.6106 6.91145   3
  -2  -1  -6 39.6417 7.68948   3
  -2  -1  -6 30.1915 3.18877   5
   2   1   6 51.3514 5.80428   2
  -2   1  -6 49.5518 6.00288   5
  -2   1  -6 67.7927 9.47870   3
   2  -1   6 51.7511 8.32213   4
  -2  -1  -6 59.7057 10.3668   4
   2   1   6 47.0211 9.84475   4
  -2   1  -6 68.7080 9.19436   4
  -2   1  -7 297.101 18.3385   4
  -2   1  -7 244.397 13.1844   5
   2  -1   7 246.162 15.9205   1
  -2  -1  -7 302.748 19.8256   4
   2   1   7 248.027 19.7549   4
  -2  -1  -7 301.491 18.6070   3
  -2   1  -7 318.727 20.3920   3
  -2   1  -8 22.9230 10.3077   3
   2  -1   8 14.0398 7.62872   1
  -2  -1  -8 17.9545 9.08556   3
   2   1   8 26.0315 10.6891   4
  -2   1  -8 14.3661 4.45755   5
  -2  -1  -8 13.9274 5.73481   2
  -2  -1  -8 22.8537 11.2794   4
  -2   1  -8 18.1909 8.89987   4
  -2   1  -9 495.302 28.5325   3
  -2  -1  -9 438.352 19.1241   2
   2  -1   9 516.181 25.4599   1
  -2  -1  -9 511.611 27.6356   4
  -2   1  -9 520.507 26.5314   4
  -2  -1  -9 496.465 27.2604   3
  -2   1 -10 169.317 19.7693   3
  -2   1 -10 189.690 19.0937   4
  -2  -1 -10 161.132 12.2246   2
  -2  -1 -10 143.540 18.1062   4
  -2  -1 -10 197.169 18.8149   3
  -2  -1 -11 1430.24 58.6122   4
  -2   1 -11 1499.20 57.3281   4
  -2   1 -11 1426.04 60.8834   3
  -2  -1 -11 1352.37 58.3328   3
  -2  -1 -12 270.265 25.8648   4
  -2   1 -12 290.310 25.2978   4
  -2  -1 -12 240.936 24.7799   3
  -2   1 -12 297.417 28.1859   3
  -2  -1 -13 1359.51 64.3379   3
  -2   1 -13 1573.66 68.7582   3
   2  -2 -15 434.484 41.4134   3
   2  -2 -15 427.617 33.5665   2
   2   2 -15 443.796 32.7783   2
   2   2 -15 465.756 42.5381   3
   2  -2 -14 482.312 34.0309   2
   2  -2 -14 475.646 41.2870   3
   2   2 -14 426.099 32.2575   2
   2   2 -14 446.280 39.9313   3
   2   2 -13 665.870 34.9887   5
   2  -2 -13 656.268 29.1579   5
   2  -2 -13 650.272 38.8881   2
   2  -2 -13 657.110 45.4764   3
   2   2 -13 686.245 39.3468   2
  -2  -2  12 292.112 29.0609   3
   2  -2 -12 234.305 17.1489   5
   2   2 -12 276.271 21.9502   5
  -2  -2  12 226.011 26.7363   1
   2   2 -12 248.445 25.8373   4
  -2   2  12 249.175 27.9738   3
   2  -2 -12 308.914 25.1982   2
   2  -2 -12 259.200 27.5586   3
   2   2 -12 257.284 24.0471   2
  -2   2  11-8.69266 16.2346   3
   2   2 -11-2.28389 14.2750   3
  -2  -2  11 22.2505 14.5995   1
   2   2 -11-9.43446 12.7911   2
   2   2 -11 2.58742 10.2675   5
   2  -2 -11 14.0229 11.9679   2
   2  -2 -11-3.47459 12.5065   4
   2   2 -11 3.46204 13.8245   4
   2  -2 -11 9.83893 8.60217   5
  -2  -2  11 6.31049 14.0552   3
   2  -2 -10 20.7513 11.0260   2
  -2  -2  10 16.2549 14.0782   1
  -2   2  10 26.2339 15.2059   3
   2   2 -10 31.3739 12.8920   2
  -2  -2  10 19.0985 13.1256   3
   2  -2 -10 41.8865 9.23728   5
   2  -2 -10 27.3072 14.3672   4
   2   2 -10 25.1316 11.1392   5
   2   2 -10 47.8218 14.2849   3
   2  -2  -9 26.8559 11.5632   3
   2  -2  -9 37.7736 11.4844   2
  -2   2   9 40.3063 13.2196   3
  -2  -2   9 31.6582 12.5956   3
   2  -2  -9 38.7989 8.90824   5
   2   2  -9 47.4024 10.7267   5
  -2  -2   9 18.4677 10.9753   1
   2  -2  -9 16.2379 11.5260   4
   2   2  -9 20.7345 11.3264   3
   2   2  -8 3.38856 9.20351   3
   2  -2  -8 16.0763 9.63059   3
   2   2  -8 9.42820 8.15274   5
  -2  -2   8 3.17349 9.61053   3
   2  -2  -8 9.73848 7.07238   5
  -2   2   8 14.9395 11.5770   3
  -2  -2   8-4.98218 9.37978   1
   2  -2  -8 1.34538 9.46031   4
   2   2  -7 674.247 34.6933   3
   2  -2  -7 629.857 28.3117   5
  -2  -2   7 579.560 33.4275   1
   2  -2  -7 616.345 31.9091   4
   2  -2  -7 600.898 33.0513   3
  -2   2   7 593.846 28.5406   5
   2  -2  -7 551.137 30.3552   2
   2   2  -7 680.972 31.6943   5
   2   2  -6 60.8054 10.3660   3
   2  -2  -6 45.4179 9.02927   3
   2  -2  -6 55.1799 8.73197   2
   2  -2  -6 48.5034 8.10573   5
  -2   2   6 39.3532 7.86213   5
   2  -2  -6 21.7757 7.99757   4
  -2   2   5 2031.67 70.1591   5
   2   2  -5 2119.95 73.7294   3
   2  -2  -5 1980.09 72.5402   3
   2  -2  -5 1966.27 70.8631   2
   2  -2  -4 496.802 23.8603   2
   2  -2  -4 467.880 24.3992   3
  -2   2   4 470.134 23.2662   5
   2   2  -4 496.567 24.1439   5
   2  -2  -4 469.879 22.6286   5
   2   2  -4 493.609 24.5710   3
   2   2  -3 1733.86 59.4238   3
  -2   2   3 1625.50 54.7553   6
   2   2  -3 1825.13 61.4139   1
  -2   2   3 1660.31 59.8055   5
   2  -2  -3 1710.75 59.2194   2
   2  -2  -3 1730.91 59.3025   5
  -2  -2   3 1639.94 58.7332   3
   2   2  -3 1810.23 60.6393   5
   2  -2  -2 1381.60 48.2600   2
   2   2  -2 1415.51 49.7940   5
  -2   2   2 1330.55 44.4222   6
  -2   2   2 1320.99 48.9673   3
   2   2  -2 1354.34 49.1699   1
  -2  -2   2 1409.51 48.7125   6
   2   2  -2 1340.51 47.3166   3
  -2  -2   2 1441.78 47.5127   3
  -2  -2   2 1425.33 48.9859   1
   2  -2  -2 1348.44 49.0556   5
   2   2  -1 6983.70 219.271   3
   2  -2  -1 7464.96 219.940   6
   2  -2  -1 7641.60 221.496   2
   2   2  -1 7325.76 222.088   1
  -2  -2   1 7152.97 219.278   3
  -2   2   1 7402.31 219.260   6
   2  -2  -1 7776.78 223.614   5
  -2  -2   1 7484.60 222.524   6
   2   2  -1 7560.32 223.549   5
  -2  -2   1 7478.23 222.157   1
  -2   2   0 3772.02 117.300   7
   2  -2   0 3691.35 116.317   5
  -2  -2   0 3617.48 114.886   1
   2   2   0 3777.89 116.230   5
   2   2   0 3601.97 114.673   1
  -2  -2   0 3806.99 116.172   5
  -2  -2   0 3579.81 116.205   6
   2  -2   0 3876.84 113.574   2
   2   2   0 3704.84 110.642   3
   2   2   1 5037.62 155.866   5
  -2  -2  -1 4898.30 155.994   5
  -2   2  -1 5409.55 163.121   7
   2   2   1 5136.04 156.866   1
  -2   2  -1 5133.06 157.258   5
   2  -2   1 5017.33 159.978   7
   2  -2   1 5262.72 152.677   2
   2   2   2 1965.37 58.8908   5
  -2   2  -2 1835.90 60.0144   5
   2  -2   2 1845.42 64.8574   7
   2   2   2 1764.73 60.8081   1
   2  -2   2 2018.45 55.8132   4
   2  -2   2 1603.39 53.7025   2
   2   2   2 1715.49 55.3821   7
   2   2   3 3677.23 119.968   4
   2   2   3 3660.33 115.931   2
   2   2   3 3873.66 113.479   5
  -2  -2  -3 3601.32 110.427   3
   2  -2   3 3814.17 112.794   4
  -2   2  -4 2801.79 89.5977   5
   2   2   4 2706.81 85.6606   5
   2   2   4 2923.58 95.1561   4
   2   2   4 3006.09 88.8668   2
   2  -2   4 2830.25 88.1929   4
   2  -2   4 2720.09 84.4735   1
  -2  -2  -4 2833.91 86.6619   3
  -2  -2  -5 4045.25 124.280   3
   2   2   5 4147.37 131.972   4
  -2   2  -5 4105.81 125.328   4
  -2   2  -5 3927.97 124.797   5
   2  -2   5 4163.50 126.296   4
   2   2   5 4067.57 123.916   2
   2   2   5 3906.74 124.059   3
   2  -2   5 3990.36 122.045   1
  -2   2  -5 3909.83 127.744   3
   2   2   6 3717.78 129.317   4
  -2   2  -6 3809.84 126.214   3
   2   2   6 3817.70 122.369   3
  -2   2  -6 3931.61 122.723   4
   2  -2   6 3946.65 120.629   1
  -2   2  -6 3916.13 121.450   5
   2   2   6 4006.52 121.012   2
  -2  -2  -6 3833.81 122.631   3
   2   2   7 6394.17 192.718   3
  -2   2  -7 6063.13 188.599   5
  -2  -2  -7 6053.49 189.107   2
   2   2   7 5866.82 199.442   4
  -2   2  -7 6251.05 196.609   3
   2   2   7 6198.91 189.300   2
  -2  -2  -7 6578.98 196.576   4
  -2   2  -7 6288.87 191.993   4
   2  -2   7 6478.50 190.898   1
  -2  -2  -7 6139.74 192.622   3
  -2   2  -8 2680.94 97.9717   3
   2   2   8 2798.69 102.026   4
  -2  -2  -8 2837.47 90.0909   2
  -2  -2  -8 2889.78 97.2614   4
  -2   2  -8 2812.64 93.3495   4
   2  -2   8 2715.85 92.1923   1
  -2   2  -8 2770.88 88.7369   5
  -2  -2  -8 2678.01 94.3228   3
  -2   2  -9 2290.41 75.2371   5
   2   2   9 2257.91 90.8627   4
  -2  -2  -9 2327.49 77.5153   2
  -2  -2  -9 2437.62 85.9892   4
  -2   2  -9 2278.77 87.0608   3
  -2   2  -9 2449.41 82.5648   4
   2  -2   9 2340.42 81.2475   1
  -2  -2  -9 2317.17 83.7763   3
  -2  -2 -10 893.877 35.7633   2
  -2   2 -10 852.624 32.0040   5
  -2   2 -10 903.663 45.2993   3
  -2   2 -10 1004.67 41.7948   4
  -2  -2 -10 836.324 42.8514   4
  -2  -2 -10 909.736 42.0493   3
  -2   2 -11 1465.74 61.8189   3
  -2  -2 -11 1391.56 48.4282   2
  -2   2 -11 1487.43 56.1044   4
  -2  -2 -11 1624.81 60.8894   4
  -2  -2 -11 1537.55 58.8061   3
  -2   2 -12 940.574 51.2704   3
  -2   2 -12 958.235 45.5825   4
  -2  -2 -12 1024.76 48.9179   3
  -2   2 -13 1109.25 52.6386   4
  -2  -2 -13 1156.33 55.8826   3
  -2   2 -13 1272.97 61.0973   3
   2  -3 -14 2275.16 90.0453   2
   2  -3 -14 2219.57 98.9021   3
   2   3 -14 2422.52 90.0798   2
   2   3 -14 2186.76 100.228   3
   2  -3 -13 378.913 35.0140   3
   2   3 -13 344.718 25.5975   5
   2  -3 -13 340.936 28.6430   2
   2   3 -13 311.032 27.1902   2
  -2  -3  12 4726.67 165.626   3
   2   3 -12 4484.72 153.247   5
  -2   3  12 4604.95 166.291   3
  -2  -3  12 4530.05 165.400   1
   2   3 -12 4728.25 157.619   2
   2  -3 -12 4690.23 157.636   2
   2  -3 -12 4755.49 166.333   3
   2   3 -12 4752.29 159.680   4
  -2   3  11 71.6044 17.6266   3
   2   3 -11 62.7321 14.4777   2
   2   3 -11 58.1102 17.0858   3
  -2  -3  11 78.1872 17.9926   3
   2  -3 -11 54.0667 15.6018   4
   2  -3 -11 59.5149 10.0148   5
   2  -3 -11 69.5294 15.1750   2
   2   3 -11 64.1590 14.3702   5
   2   3 -11 55.5143 16.1265   4
  -2  -3  11 68.4846 17.4049   1
  -2  -3  10 3585.14 128.566   3
   2  -3 -10 3461.06 114.284   5
  -2   3  10 3570.83 129.944   3
   2  -3 -10 3726.02 125.340   4
  -2  -3  10 3600.27 129.892   1
   2   3 -10 3427.30 129.645   3
   2  -3 -10 3570.88 122.792   2
   2   3 -10 3541.21 121.286   5
  -2   3   9 227.232 23.6433   3
  -2  -3   9 289.916 24.5222   3
   2  -3  -9 259.609 16.7284   5
   2   3  -9 298.641 21.4344   5
   2   3  -9 251.426 24.3413   3
  -2  -3   9 249.271 23.9199   1
   2  -3  -9 230.364 21.4240   4
   2  -3  -9 276.582 21.3430   2
   2  -3  -9 233.321 23.0395   3
  -2   3   8 6962.12 219.369   5
   2  -3  -8 7012.74 217.716   5
   2   3  -8 7419.30 223.860   5
  -2  -3   8 7109.74 228.935   1
  -2   3   8 7163.60 229.177   3
   2  -3  -8 7206.46 225.101   4
   2   3  -8 7080.96 229.621   3
   2  -3  -8 6718.40 227.303   3
  -2  -3   8 7431.21 228.648   3
   2   3  -7 1029.31 43.5255   5
  -2   3   7 987.551 46.3858   3
  -2   3   7 1000.89 41.2705   5
  -2  -3   7 897.676 44.8712   1
   2   3  -7 1044.71 46.9003   3
   2  -3  -7 1023.36 39.5953   5
   2  -3  -7 988.916 43.5827   4
   2  -3  -7 973.404 45.0982   3
   2  -3  -7 955.794 43.2464   2
   2   3  -6 8219.36 253.995   3
  -2   3   6 7878.51 248.052   5
   2  -3  -6 8242.36 246.576   5
   2  -3  -6 8089.14 250.102   4
   2  -3  -6 8170.94 253.112   3
   2  -3  -6 8163.14 250.504   2
   2   3  -5 274.944 19.0429   3
   2  -3  -5 301.900 19.3090   3
   2  -3  -5 269.449 17.7250   4
  -2   3   5 278.407 17.5617   5
   2  -3  -5 288.941 18.3720   2
  -2  -3   4 2704.48 87.0426   3
   2   3  -4 2551.25 87.2579   3
  -2   3   4 2497.06 85.8803   5
   2  -3  -4 2566.89 85.3777   4
   2   3  -4 2515.71 88.6202   1
   2   3  -4 2497.90 86.9807   5
   2  -3  -4 2623.41 86.5407   2
   2   3  -3 53.7435 7.51929   3
   2  -3  -3 41.3394 6.58469   2
  -2   3   3 32.8569 4.11227   6
   2   3  -3 21.9667 6.05536   1
  -2   3   3 41.9997 6.57442   5
  -2  -3   3 30.7203 5.99545   3
   2  -3  -3 31.8752 6.25678   5
   2   3  -3 39.6550 7.22431   5
  -2   3   2 2674.88 78.3511   6
  -2   3   2 2549.81 84.0109   2
   2   3  -2 2459.88 84.9744   5
  -2  -3   2 2542.10 82.2364   3
  -2  -3   2 2546.19 84.2109   6
   2   3  -2 2547.90 84.9432   1
   2  -3  -2 2582.25 84.0773   5
   2  -3  -2 2581.78 83.6799   2
   2   3  -2 2453.83 82.6508   3
   2  -3  -1 260.632 13.4516   2
   2   3  -1 257.466 14.8320   5
   2   3  -1 223.246 12.1501   3
  -2   3   1 256.269 13.5413   2
  -2  -3   1 218.143 13.6887   1
   2   3  -1 225.970 13.8408   1
  -2  -3   1 207.987 13.4828   6
   2   3   0 2993.54 93.7943   5
  -2   3   0 2987.89 96.5550   7
  -2  -3   0 2831.40 94.1564   1
   2  -3   0 2868.11 90.4347   2
  -2   3   0 2839.44 90.9050   2
   2   3   0 3070.51 94.7339   1
  -2  -3   0 2855.46 94.0625   6
   2   3   0 2934.61 88.3984   3
   2   3   1 397.946 18.5827   5
   2   3   1 436.790 21.4187   1
  -2   3  -1 396.745 19.3122   5
  -2  -3  -1 372.253 19.8978   6
   2  -3   1 379.175 21.9367   7
   2  -3   1 408.013 15.8994   2
  -2  -3  -1 358.730 22.1283   1
  -2   3  -2 303.131 16.0757   5
   2   3   2 315.200 14.7023   5
   2  -3   2 315.589 20.2485   7
   2  -3   2 282.261 11.7011   2
   2  -3   2 266.930 10.2283   4
   2   3   2 279.823 17.0854   1
   2   3   3 14.1925 6.51495   2
   2  -3   3 17.0447 3.04373   4
   2   3   3 15.3079 2.33865   3
   2   3   3 6.68525 5.37748   4
   2   3   3 23.0765 4.20792   5
   2   3   4 475.230 18.3609   5
   2   3   4 489.593 18.6118   3
   2   3   4 485.750 26.6630   4
   2   3   4 469.263 22.4273   2
   2  -3   4 464.176 17.8336   1
  -2   3  -5 72.3567 9.92370   3
   2  -3   5 39.9039 5.01550   1
   2   3   5 33.2989 6.36640   2
   2   3   5 37.1873 8.74078   4
  -2  -3  -5 39.9995 5.54120   3
  -2   3  -5 72.5216 7.48914   4
   2   3   5 44.0344 6.11472   3
   2  -3   6 13.2658 4.86647   1
   2   3   6 8.80865 5.68035   3
  -2  -3  -6 6.21163 5.04974   3
  -2   3  -6 15.5519 7.42609   3
   2   3   6 5.26015 5.73749   2
  -2   3  -6 7.80354 6.03874   4
   2   3   6-1.44076 8.24046   4
  -2  -3  -7 20.7564 7.69421   2
   2   3   7 21.3879 7.43567   2
  -2   3  -7 17.8769 8.84629   3
   2  -3   7 17.9292 6.62267   1
   2   3   7 19.2970 10.4654   4
  -2  -3  -7 17.9224 7.00284   3
  -2   3  -7 22.4960 7.38054   4
   2   3   7 8.29450 6.43420   3
  -2   3  -8 442.334 28.7618   3
   2   3   8 470.470 25.2895   3
   2   3   8 497.948 24.5793   2
  -2   3  -8 503.616 25.0193   4
   2  -3   8 470.296 23.5845   1
   2   3   8 506.810 33.1616   4
  -2  -3  -8 488.479 24.1841   2
  -2  -3  -8 491.397 25.9516   3
  -2  -3  -9 42.3952 9.70013   2
  -2   3  -9 36.6271 7.98755   5
   2  -3   9 30.8328 9.03699   1
  -2  -3  -9 25.6061 10.1781   3
  -2   3  -9 37.3391 12.2545   3
   2   3   9 27.8450 10.5248   3
  -2   3  -9 49.0086 11.0550   4
   2   3   9 24.0847 12.4556   4
  -2   3 -10 647.999 27.4464   5
  -2  -3 -10 615.225 29.5881   2
   2   3  10 660.101 41.6044   4
  -2   3 -10 666.650 38.2819   3
  -2   3 -10 623.919 31.9656   4
  -2  -3 -10 626.165 33.4300   3
  -2   3 -11 52.9477 16.1269   3
  -2   3 -11 86.5334 9.29441   5
  -2  -3 -11 93.9895 16.3915   3
  -2   3 -11 84.3009 15.7220   4
  -2  -3 -11 82.0469 12.7009   2
  -2   3 -12 1454.54 62.7384   3
  -2  -3 -12 1280.51 54.6521   3
  -2   3 -12 1343.74 52.7217   4
  -2  -3 -13 168.348 23.0839   3
  -2   3 -13 236.983 28.4786   3
  -2   3 -13 182.981 21.9188   4
   2  -4 -14 37.5867 22.6617   3
   2  -4 -14 53.5905 19.2971   2
   2   4 -14 56.1010 18.5515   2
   2   4 -13 826.647 45.2088   2
   2  -4 -13 915.230 46.8684   2
   2  -4 -13 875.925 52.5029   3
   2   4 -13 832.949 43.0942   5
   2  -4 -12 6.99337 15.8517   3
   2  -4 -12-1.70530 15.3780   2
  -2   4  12 7.40456 16.6384   3
   2   4 -12-1.71630 14.1287   2
  -2  -4  12 9.32588 15.2976   1
   2   4 -12 6.18478 13.5270   5
   2   4 -12 11.1793 16.6364   4
   2   4 -12-7.74387 17.8529   3
   2  -4 -11 73.0691 18.2276   3
   2  -4 -11 61.7125 15.5608   2
   2   4 -11 40.5240 16.6237   3
  -2   4  11 86.8035 19.9934   3
  -2  -4  11 81.8525 18.0651   3
   2  -4 -11 95.9178 18.8861   4
   2   4 -11 85.3461 15.9404   5
  -2  -4  11 75.3741 17.1153   1
   2  -4 -10 9.21165 11.3912   2
   2   4 -10 6.59078 12.4102   3
  -2  -4  10 3.95199 11.3016   1
  -2  -4  10 19.6846 15.7235   3
  -2   4  10 6.32305 14.2115   3
   2  -4 -10 21.2762 12.0544   4
   2   4 -10 13.2903 10.6349   5
  -2  -4   9 21.4757 12.1823   3
   2   4  -9 5.95964 10.5085   3
  -2   4   9 11.5863 12.2046   3
   2  -4  -9 20.3422 7.73811   5
  -2  -4   9 23.4794 12.0808   1
   2   4  -9 11.3482 9.82671   5
   2  -4  -9 27.1276 11.4319   4
  -2   4   9 30.1019 8.76136   5
   2  -4  -8 101.544 15.1686   3
   2   4  -8 91.2572 14.5563   3
  -2   4   8 90.2411 15.4051   3
   2  -4  -8 83.5213 10.8779   5
  -2  -4   8 106.785 15.6715   3
  -2  -4   8 105.016 15.4065   1
  -2   4   8 90.3233 11.4542   5
   2   4  -8 102.228 14.6644   5
   2  -4  -8 108.166 14.6263   4
  -2   4   7 643.006 31.4329   5
  -2   4   7 662.383 36.6224   3
   2   4  -7 632.473 36.1374   3
   2  -4  -7 734.058 30.5810   5
   2  -4  -7 671.055 33.9229   4
  -2  -4   7 734.031 37.0641   1
   2  -4  -7 725.829 34.3791   2
   2   4  -7 676.488 34.2107   5
   2  -4  -6 27.1404 8.55597   2
   2   4  -6 26.8543 9.05764   3
   2  -4  -6 36.2066 7.25552   5
  -2   4   6 26.9783 7.29238   5
   2  -4  -6 39.4337 9.06238   4
  -2   4   5 1782.04 64.3912   5
   2   4  -5 1799.75 67.1872   3
   2   4  -5 1748.56 67.9249   1
   2  -4  -5 1782.71 64.1455   4
   2  -4  -5 1777.18 64.6816   2
   2   4  -4 496.222 25.4739   3
  -2  -4   4 471.984 24.2928   3
  -2   4   4 491.874 24.6113   5
   2   4  -4 468.040 26.2415   1
   2  -4  -4 510.883 23.8183   4
   2  -4  -4 456.149 23.8962   2
  -2   4   3 1415.58 45.6868   6
  -2  -4   3 1547.70 53.2874   3
   2   4  -3 1389.31 54.8024   1
  -2   4   3 1499.40 54.1787   5
   2  -4  -3 1533.72 51.6368   4
   2   4  -3 1479.36 53.5872   3
   2  -4  -3 1482.87 53.1777   2
  -2  -4   2 463.839 22.8992   6
  -2   4   2 481.996 23.4744   5
   2  -4  -2 457.465 20.1322   4
   2   4  -2 490.899 22.0727   3
   2   4  -2 482.696 24.0183   1
   2  -4  -2 471.728 21.9835   2
  -2   4   2 468.509 22.8486   2
  -2   4   1 3827.38 121.898   7
  -2   4   1 3832.62 119.920   2
   2   4  -1 3801.17 118.245   3
  -2  -4   1 3737.29 122.210   1
  -2  -4   1 3756.91 121.141   6
   2  -4  -1 3938.21 116.150   4
   2  -4  -1 3786.22 119.223   2
   2   4  -1 3837.39 123.142   1
  -2  -4   0 111.557 11.0656   1
  -2   4   0 106.340 11.3287   7
  -2  -4   0 117.138 10.1840   6
   2   4   0 104.461 11.0816   1
   2   4   0 114.473 7.24339   3
   2  -4   0 102.829 5.72064   4
   2  -4   0 113.594 8.17060   2
  -2  -4  -1 3662.98 117.797   6
   2   4   1 3846.68 120.769   1
   2   4   1 3629.49 117.417   6
   2  -4   1 3639.08 112.388   2
  -2   4  -2 180.087 9.65894   1
   2   4   2 171.607 7.59143   3
  -2   4  -2 178.588 9.19421   2
   2   4   2 180.125 11.5812   5
   2   4   2 199.254 15.8124   2
   2   4   2 167.777 13.0089   6
   2   4   2 165.767 13.8956   1
   2  -4   2 166.711 15.9569   7
   2  -4   2 168.112 9.83944   2
   2   4   3 6466.34 201.067   6
  -2   4  -3 6603.20 191.171   2
   2   4   3 6640.60 195.143   5
  -2   4  -3 6840.03 192.519   1
   2   4   3 6082.44 191.165   3
   2   4   3 6257.17 201.498   2
   2   4   3 6556.68 203.901   1
   2   4   4 1962.97 61.4154   3
   2   4   4 2058.53 62.1566   5
   2   4   4 2055.65 69.3041   2
   2   4   4 2019.01 73.9919   4
   2  -4   4 2196.44 63.7779   1
  -2   4  -5 3859.18 112.018   4
   2  -4   5 3496.50 111.826   1
   2   4   5 3466.53 108.978   5
   2   4   5 3676.76 112.614   3
   2   4   5 3827.75 125.280   4
   2   4   5 3872.88 118.576   2
   2  -4   6 55.8764 6.74104   1
  -2   4  -6 68.1777 11.7092   3
   2   4   6 71.6267 13.3903   4
   2   4   6 73.1913 9.95213   2
  -2   4  -6 67.7642 8.06147   4
   2   4   6 68.4827 7.95750   3
  -2   4  -7 5904.26 179.135   4
  -2   4  -7 5858.41 188.252   3
   2   4   7 5770.24 180.477   3
   2   4   7 5780.12 182.522   2
   2  -4   7 5805.37 178.684   1
   2   4   7 5966.51 193.922   4
  -2  -4  -8 67.5001 11.3551   2
   2   4   8 78.9099 16.1608   4
  -2  -4  -8 62.7419 10.1619   3
   2   4   8 81.9935 11.3081   2
  -2   4  -8 61.6316 13.5447   3
   2   4   8 53.9959 9.90419   3
  -2   4  -8 68.9532 10.6840   4
   2  -4   8 63.8166 9.69609   1
  -2  -4  -9 3516.45 113.715   2
  -2   4  -9 3610.95 113.763   4
   2   4   9 3489.95 128.808   4
   2   4   9 3457.43 115.229   2
   2   4   9 3329.74 114.685   3
  -2  -4  -9 3295.69 114.999   3
   2  -4   9 3485.67 113.202   1
  -2   4  -9 3398.44 122.342   3
  -2   4 -10 223.983 17.9087   4
   2   4  10 214.929 26.2588   4
  -2  -4 -10 210.464 18.8051   3
  -2   4 -10 216.045 23.4230   3
  -2  -4 -10 159.780 16.0433   2
  -2   4 -11 2704.35 102.989   3
  -2   4 -11 2622.94 91.6543   4
  -2  -4 -11 2564.12 94.3340   3
  -2   4 -12 80.6400 21.3770   3
  -2   4 -12 74.9784 16.0007   4
  -2   4 -13 1164.03 52.6198   4
  -2   4 -13 1297.94 64.2917   3
   2   5 -14 1371.70 63.4813   2
   2  -5 -14 1512.98 65.8618   2
   2   5 -13 812.581 43.6264   5
   2   5 -13 815.374 45.0384   2
   2  -5 -13 900.570 46.9161   2
  -2   5  12 2703.37 110.901   3
   2   5 -12 2735.34 101.959   5
   2   5 -12 2616.21 111.402   3
   2  -5 -12 2781.98 102.795   2
  -2  -5  12 2812.89 108.951   1
   2   5 -12 2793.74 104.061   4
   2   5 -11 947.786 45.3625   5
  -2   5  11 777.998 48.2464   3
   2   5 -11 807.112 49.6741   3
   2  -5 -11 859.183 45.3508   4
   2  -5 -11 875.062 44.7978   2
  -2  -5  11 876.217 48.5508   1
   2  -5 -10 4242.60 141.825   4
  -2   5  10 4039.25 147.045   3
   2   5 -10 4071.38 148.855   3
   2   5 -10 4180.88 141.295   5
  -2   5  10 4000.08 133.053   5
   2  -5 -10 4187.03 140.956   2
  -2  -5  10 4186.70 145.893   1
   2   5  -9 3741.31 126.466   5
  -2  -5   9 3540.24 129.127   1
  -2   5   9 3652.25 120.027   5
   2   5  -9 3643.78 132.203   3
  -2   5   9 3549.04 130.932   3
   2  -5  -9 3637.54 125.846   4
  -2  -5   8 2580.35 94.5228   3
  -2   5   8 2398.23 85.8755   5
  -2   5   8 2604.09 96.3064   3
   2  -5  -8 2522.38 90.3348   4
   2   5  -8 2364.55 94.9683   3
  -2  -5   8 2468.76 93.4564   1
  -2   5   7 1422.10 63.1298   3
   2   5  -7 1431.84 63.5315   3
  -2  -5   7 1523.52 62.7347   1
  -2   5   7 1552.47 58.3359   5
  -2  -5   7 1639.37 63.9264   3
   2  -5  -7 1468.92 59.6488   2
   2  -5  -7 1549.53 60.0638   4
  -2   5   6 5052.67 166.381   3
   2   5  -6 5055.12 165.843   3
  -2   5   6 5011.99 160.506   5
   2   5  -6 4811.95 165.865   1
   2  -5  -6 5130.56 161.119   4
   2  -5  -6 5051.05 161.934   2
  -2  -5   6 5200.91 165.244   1
  -2   5   6 4896.05 163.745   2
   2   5  -5 2657.72 94.6407   3
  -2   5   5 2525.53 91.3658   5
   2   5  -5 2640.24 95.7724   1
   2  -5  -5 2854.69 91.6276   4
   2  -5  -5 2734.08 92.3629   2
  -2   5   4 2290.83 83.8622   5
   2   5  -4 2497.61 85.8456   3
   2  -5  -4 2490.95 82.3188   4
   2   5  -4 2435.54 87.5627   1
   2  -5  -4 2538.38 84.2793   2
  -2   5   3 2228.83 77.1156   5
   2   5  -3 2141.03 78.5758   1
   2  -5  -3 2215.96 75.7731   2
   2   5  -3 2244.20 76.7453   3
   2  -5  -3 2222.46 73.3910   4
   2   5  -2 248.080 15.5075   3
  -2  -5   2 284.313 17.1158   6
  -2   5   2 282.810 17.7194   5
  -2   5   2 289.600 16.9660   2
   2  -5  -2 262.717 13.8152   4
   2  -5  -2 278.600 16.0307   2
   2   5  -2 262.100 18.1275   1
   2   5  -1 4044.24 121.113   1
   2  -5  -1 3558.39 109.387   4
  -2  -5   1 3701.32 115.968   6
   2  -5  -1 3834.89 113.883   2
  -2   5   1 3790.46 117.985   7
  -2   5   1 3725.02 114.684   2
   2   5  -1 3657.46 112.734   3
  -2   5   0 1956.35 69.9126   7
   2   5   0 1821.78 64.8090   6
  -2  -5   0 1752.67 63.7171   6
   2  -5   0 1790.52 56.2188   4
   2  -5   0 1893.16 61.4776   2
  -2  -5   0 1842.01 68.6366   1
   2   5   1 78.3021 10.9843   1
   2   5   1 72.1502 8.49274   6
   2  -5   1 88.4470 7.47637   2
  -2  -5  -1 68.2279 9.08543   6
   2   5   2 644.925 29.8757   6
  -2   5  -2 662.607 25.1750   2
  -2   5  -2 641.013 26.9404   1
   2   5   2 703.072 33.8579   1
   2  -5   2 660.898 26.8186   2
   2   5   3 106.446 12.8522   2
   2   5   3 110.225 13.1052   1
   2   5   3 97.8696 8.31578   5
  -2   5  -3 92.5157 6.58095   2
  -2   5  -3 65.3547 6.93316   1
   2   5   3 86.9938 6.29044   3
   2   5   3 86.2068 10.3173   6
   2  -5   4 16.9971 5.40352   1
   2   5   4 30.7301 8.91513   2
   2   5   4 20.1823 4.45704   3
   2   5   4 30.6273 7.59206   6
  -2   5  -4 18.7869 3.27559   2
  -2   5  -4 25.9221 4.89684   1
   2   5   4 26.3933 4.99625   5
   2  -5   5 21.9756 5.67171   1
   2   5   5 17.1522 5.18953   3
   2   5   5 27.9792 4.26233   5
   2   5   5 19.6936 9.28636   4
   2   5   5 20.5831 7.86475   2
  -2   5  -5 18.5527 2.96623   2
  -2   5  -5 17.8676 4.80615   4
   2   5   6-2.80980 6.01587   3
  -2   5  -6 5.56020 9.61379   3
   2   5   6-1.14140 7.34898   2
   2  -5   6 3.43355 5.34527   1
   2   5   6 3.52359 8.61599   4
  -2   5  -6-2.68369 5.13926   4
  -2   5  -7 447.563 28.5812   3
   2   5   7 450.989 23.3311   3
   2   5   7 469.937 26.4346   2
  -2   5  -7 495.146 22.2744   4
   2   5   7 484.496 33.1275   4
   2  -5   7 451.631 22.6972   1
   2  -5   8 84.4306 10.6745   1
   2   5   8 83.3801 11.6873   3
   2   5   8 105.967 18.7881   4
   2   5   8 78.0825 12.8151   2
  -2   5  -8 96.3026 16.0251   3
  -2   5  -8 86.3438 10.8514   4
  -2   5  -9 243.552 23.4708   3
  -2  -5  -9 237.986 19.4335   2
   2   5   9 253.035 19.2614   3
  -2   5  -9 259.104 18.0217   4
   2   5   9 291.104 28.9662   4
   2   5   9 244.813 20.5844   2
  -2   5 -10 309.852 28.0948   3
  -2   5 -10 321.891 21.3905   4
   2   5  10 301.157 30.7838   4
  -2   5 -11 452.370 26.8005   4
  -2   5 -11 509.161 36.3371   3
   2   5  11 418.970 39.1040   4
  -2   5 -12 1520.82 70.7824   3
  -2   5 -12 1456.87 58.7660   4
  -2   5 -13 523.733 41.8367   3
   2   6 -14 534.542 35.7334   2
   2  -6 -14 520.274 37.1585   2
   2   6 -13 41.6416 21.8086   3
   2  -6 -13 62.2104 19.4903   2
   2   6 -13 74.5874 20.1360   5
   2  -6 -12 353.553 28.9511   2
   2   6 -12 350.634 34.8944   3
   2   6 -12 370.670 29.2806   5
  -2   6  12 367.467 34.7294   3
  -2  -6  12 339.513 31.3289   1
   2   6 -11 107.547 22.5269   3
   2   6 -11 99.6953 18.2500   5
  -2   6  11 67.7272 19.0995   3
  -2  -6  11 88.5605 19.3358   1
   2  -6 -11 64.9807 17.0990   2
   2  -6 -11 74.6313 18.3824   4
  -2   6  10 237.373 18.4839   5
   2   6 -10 328.311 26.3372   5
   2   6 -10 236.766 26.3038   3
   2  -6 -10 273.831 24.2626   4
   2  -6 -10 288.039 24.1033   2
  -2  -6  10 218.349 24.6872   1
  -2   6  10 197.158 24.1033   3
  -2   6   9 470.298 34.8164   3
   2   6  -9 487.014 34.7648   3
  -2   6   9 447.936 26.2030   5
   2  -6  -9 450.566 29.6850   4
  -2  -6   9 465.705 32.1556   1
  -2   6   8 15.4974 11.9843   3
   2   6  -8 3.95875 11.0380   3
  -2   6   8 3.58341 7.61795   5
  -2  -6   8 13.7433 11.5815   1
   2  -6  -8-2.76767 10.3388   4
  -2  -6   7 212.241 19.8722   1
   2   6  -7 201.737 20.6318   3
  -2   6   7 223.679 17.8916   5
  -2   6   7 218.434 20.3124   2
   2  -6  -7 192.280 17.6464   4
   2  -6  -7 206.677 18.7126   2
  -2   6   7 218.404 21.2923   3
  -2   6   6 233.848 20.4312   2
  -2   6   6 256.025 21.5704   3
   2   6  -6 288.789 22.2216   3
  -2   6   6 247.857 18.8188   5
   2   6  -6 265.138 21.5925   1
   2  -6  -6 254.763 19.2176   4
   2  -6  -6 280.311 20.2976   2
  -2  -6   6 270.627 21.0013   1
   2   6  -5 351.843 23.3706   3
  -2   6   5 326.091 21.3704   5
   2   6  -5 341.939 24.2980   1
   2  -6  -5 384.351 21.5007   4
   2  -6  -5 335.010 21.4982   2
  -2   6   4 1530.01 58.8062   5
   2   6  -4 1474.02 59.1902   3
   2  -6  -4 1618.94 56.0969   4
   2  -6  -4 1583.46 58.2785   2
   2   6  -4 1450.00 60.6581   1
  -2   6   3 1597.33 61.1216   5
   2  -6  -3 1652.92 56.7611   4
   2  -6  -3 1625.32 59.5934   2
   2   6  -3 1573.53 63.1579   1
   2   6  -3 1730.17 61.4697   3
   2   6  -2 588.315 31.9342   1
  -2  -6   2 625.588 29.4546   6
   2  -6  -2 594.364 25.0132   4
   2  -6  -2 664.330 28.7533   2
   2   6  -2 659.795 29.3603   3
  -2   6   2 686.399 30.5993   7
   2  -6  -1 1077.14 37.4872   4
   2   6  -1 1201.49 50.3762   1
  -2  -6   1 1146.04 44.0755   6
   2  -6  -1 1132.68 42.1293   2
  -2   6   1 1172.28 46.8778   7
  -2   6   1 1043.86 42.3559   2
  -2   6   0 9286.99 269.244   7
  -2  -6   0 8170.68 260.413   6
   2   6   0 8027.29 261.230   6
   2  -6   0 8698.81 252.477   4
   2   6   0 9042.97 269.507   1
   2  -6   0 8522.08 258.312   2
   2   6   1 903.056 42.1755   1
   2  -6   1 958.620 36.2119   2
  -2  -6  -1 885.725 38.0829   6
   2   6   1 945.165 38.6200   6
   2   6   2 6960.15 219.907   6
   2   6   2 7783.84 227.316   2
  -2   6  -2 6998.45 217.916   1
   2  -6   2 7059.71 217.297   2
   2   6   2 7213.85 225.834   1
  -2   6  -2 7105.07 214.562   2
   2   6   3 35.5796 9.84993   1
  -2   6  -3 46.2660 6.22193   2
   2   6   3 48.2040 5.69662   3
   2   6   3 50.2143 11.2404   2
  -2   6  -3 39.7708 6.34553   1
   2   6   3 41.8780 8.76260   6
  -2   6  -4 1863.95 62.3129   1
   2   6   4 1717.28 70.2091   2
   2   6   4 1845.25 68.3487   6
  -2   6  -4 1896.33 59.8531   2
   2   6   4 1846.10 61.1317   3
   2   6   5 4290.19 132.994   3
   2   6   5 4224.48 141.039   6
   2  -6   5 4537.57 137.191   1
   2   6   5 4295.81 131.145   5
  -2   6  -5 4212.44 128.697   4
   2   6   5 4059.22 147.124   4
  -2   6  -5 4350.74 129.624   2
   2   6   5 4257.15 142.311   2
  -2   6  -5 4299.99 133.875   1
  -2   6  -6 9536.43 268.868   4
   2   6   6 9069.65 272.514   3
  -2   6  -6 8960.53 266.301   2
   2  -6   6 9811.28 274.764   1
   2   6   6 8481.36 266.088   5
   2   6   6 9084.63 289.323   4
   2   6   6 9505.28 281.726   2
  -2   6  -7 781.868 39.6416   3
   2   6   7 774.105 31.7858   3
   2  -6   7 740.907 31.0776   1
  -2   6  -7 819.032 29.0325   4
   2   6   7 713.837 42.5509   4
   2   6   7 714.557 36.3158   2
   2  -6   8 2855.86 95.3169   1
   2   6   8 2661.92 95.0572   3
  -2   6  -8 3007.95 92.9177   4
   2   6   8 2677.95 110.932   4
  -2   6  -8 2882.63 105.983   3
   2   6   8 2891.95 101.677   2
  -2   6  -9 802.880 45.0729   3
  -2   6  -9 854.945 35.1328   4
   2   6   9 762.394 49.6163   4
   2   6   9 810.370 40.7517   2
   2   6  10 1747.35 82.7238   4
  -2   6 -10 1678.10 74.5998   3
  -2   6 -10 1674.83 61.6998   4
  -2   6 -11 668.283 43.9218   3
  -2   6 -11 646.568 32.4223   4
   2   6  11 738.141 51.2608   4
  -2   6 -12 1526.25 72.4407   3
  -2   6 -12 1515.54 59.0731   4
  -2   6 -13 534.591 43.3671   3
   2   7 -14 97.5664 22.6991   2
   2  -7 -14 101.782 22.6535   2
   2   7 -13 2744.69 102.687   5
   2  -7 -13 2527.28 100.173   2
   2   7 -13 2560.35 112.176   3
   2  -7 -12 7.41497 15.2629   2
   2   7 -12 14.2584 16.3713   5
  -2  -7  12 4.74238 16.4025   1
   2   7 -12 20.3152 19.7369   3
  -2   7  11 3426.32 136.601   3
   2   7 -11 3518.56 139.209   3
   2   7 -11 3775.21 132.618   5
   2  -7 -11 3804.59 130.394   2
  -2  -7  11 3636.73 134.244   1
   2  -7 -10 18.4487 13.8085   2
  -2   7  10 18.7864 15.5519   3
   2   7 -10 22.4729 15.1233   3
  -2  -7  10 2.06585 13.1751   1
   2  -7 -10-6.69803 13.7054   4
   2   7  -9 3161.38 119.576   3
  -2   7   9 2925.80 116.588   3
   2  -7  -9 3192.79 110.808   4
  -2  -7   9 3194.12 115.196   1
  -2   7   9 3018.72 105.849   5
   2   7  -8 362.846 29.1583   3
  -2   7   8 314.968 22.4698   5
   2  -7  -8 414.330 26.7667   4
  -2   7   8 320.831 27.7282   2
  -2   7   8 396.751 30.5535   3
  -2  -7   8 347.898 27.1219   1
   2   7  -7 9914.23 300.968   3
  -2  -7   7 9506.82 296.629   1
  -2   7   7 9267.33 297.157   2
  -2   7   7 9355.55 291.533   5
   2  -7  -7 9849.82 291.861   4
   2  -7  -7 9480.50 292.984   2
   2   7  -7 8481.72 297.064   1
  -2   7   7 9698.88 299.907   3
   2   7  -6 38.6933 11.0415   1
  -2  -7   6 49.0795 11.9835   1
   2  -7  -6 34.7761 9.54002   2
  -2   7   6 33.9495 10.7525   3
   2   7  -6 35.9252 11.4775   3
  -2   7   6 39.7283 10.7626   2
  -2   7   6 22.5191 8.34411   5
   2  -7  -6 43.6983 10.2063   4
  -2  -7   5 5383.55 169.084   1
   2   7  -5 5164.58 169.406   3
  -2   7   5 5145.90 166.355   5
   2   7  -5 4994.06 170.606   1
   2  -7  -5 5096.26 162.390   4
   2  -7  -5 5095.94 165.066   2
  -2   7   5 5081.29 171.297   3
  -2   7   4 423.079 24.9292   5
   2   7  -4 430.105 25.9529   3
   2  -7  -4 405.856 22.1252   4
   2  -7  -4 445.177 24.5352   2
   2   7  -4 412.158 27.2282   1
  -2   7   3 6523.32 203.631   5
   2  -7  -3 6514.64 196.783   4
   2  -7  -3 6323.00 200.497   2
  -2  -7   3 6334.63 201.678   6
   2   7  -3 6382.62 207.468   1
   2   7  -3 6592.55 203.234   3
   2   7  -2 14.5202 8.77652   1
  -2  -7   2 20.0977 7.27160   6
   2  -7  -2 13.0336 6.01482   2
   2   7  -2 16.5064 6.72441   3
   2  -7  -2 23.8615 5.34799   4
  -2   7   2 11.5010 6.90660   7
   2   7  -1 5321.71 167.367   1
  -2  -7   1 4649.99 155.188   6
   2  -7  -1 4756.57 148.335   4
   2  -7  -1 5153.90 154.776   2
  -2   7   1 5075.08 160.829   7
  -2  -7   0 9.83668 4.51210   7
   2   7   0 2.10405 5.95510   6
   2   7   0 6.45188 8.15730   1
   2   7   1 1597.25 62.3785   6
   2   7   1 1684.08 67.8604   1
   2  -7   1 1713.44 61.0396   2
  -2   7  -1 1695.58 59.9851   2
   2   7   2 67.7313 13.2239   2
   2   7   2 63.1811 9.36219   6
  -2   7  -2 64.2762 8.10765   2
   2  -7   2 44.3916 8.92162   2
   2   7   2 56.1695 11.2693   1
  -2   7  -2 53.8846 9.81343   1
   2   7   3 432.883 29.5864   1
  -2   7  -3 480.577 23.0053   1
   2   7   3 421.567 29.0357   2
  -2   7  -3 485.427 21.4063   2
   2   7   3 403.939 24.1689   6
   2   7   4 24.4856 5.82367   3
  -2   7  -4 27.3050 6.00233   2
   2   7   4 16.5001 3.47486   7
   2   7   4 26.0232 10.5890   2
  -2   7  -4 25.2671 6.89728   1
   2   7   4 17.5884 7.64507   6
   2   7   4 14.0986 10.9179   1
   2   7   5 65.2790 11.1008   6
   2   7   5 54.4541 12.8302   2
  -2   7  -5 57.6803 4.68722   4
   2   7   5 69.8251 7.70009   5
  -2   7  -5 47.1988 8.46102   1
  -2   7  -5 75.0935 7.68271   2
   2  -7   5 62.8714 10.6144   1
   2   7   5 75.4221 14.4377   4
   2   7   5 48.7285 8.31371   3
   2   7   6 72.7299 9.90927   3
   2   7   6 73.0927 12.4621   6
  -2   7  -6 94.8813 7.74404   4
  -2   7  -6 94.9632 7.86094   2
   2   7   6 95.2891 7.82084   5
   2   7   6 76.7172 14.5737   2
   2   7   6 91.7928 16.9853   4
   2  -7   6 95.9681 12.2445   1
   2   7   7 485.624 25.1374   3
  -2   7  -7 476.710 32.7870   3
  -2   7  -7 476.324 19.6329   2
   2   7   7 522.193 31.2664   6
   2  -7   7 511.588 26.6185   1
  -2   7  -7 540.106 22.1912   4
   2   7   7 477.495 36.0674   4
   2   7   7 523.300 31.9783   2
  -2   7  -8 185.189 9.54867   2
  -2   7  -8 214.861 23.1155   3
   2   7   8 189.513 16.3831   3
   2   7   8 171.948 20.0579   2
   2  -7   8 209.916 16.9314   1
  -2   7  -8 222.865 14.1440   4
   2   7   8 238.252 27.2681   4
   2   7   9 929.077 43.5269   2
  -2   7  -9 937.012 47.2448   3
   2   7   9 957.076 53.7845   4
  -2   7  -9 1029.02 33.8689   4
  -2   7 -10 15.8443 17.6275   3
   2   7  10 27.3483 21.5424   4
  -2   7 -10 18.6310 10.5536   4
  -2   7 -11 798.358 35.7589   4
   2   7  11 785.454 56.1326   4
  -2   7 -11 778.062 49.0575   3
   2   7  12 25.0823 24.7847   4
  -2   7 -12 5.24652 19.7395   3
   2  -8 -13 81.7236 21.4526   2
   2   8 -13 144.486 27.8485   3
   2   8 -13 124.862 23.7723   5
   2   8 -12 429.519 40.6228   3
   2   8 -12 453.829 35.7531   5
   2  -8 -12 394.206 32.0651   2
  -2  -8  11-4.52717 17.2685   1
  -2   8  11-13.0872 19.4131   3
   2  -8 -11 23.7437 15.7269   2
   2   8 -11 11.5000 18.3323   3
   2  -8 -10 32.3529 14.9812   4
  -2  -8  10 14.8098 15.0011   1
  -2   8  10 7.33566 16.1983   3
   2   8 -10 26.7957 17.9100   3
   2  -8 -10 5.19866 13.2280   2
  -2  -8   9 124.988 19.9846   1
  -2   8   9 151.737 22.0778   3
  -2   8   9 164.961 17.4541   5
   2   8  -9 143.740 23.2104   3
  -2   8   9 148.152 22.1667   2
   2  -8  -9 180.784 20.5067   4
   2   8  -8 22.5559 13.6732   3
  -2   8   8 32.9272 11.0871   5
  -2   8   8 15.1183 14.4438   3
   2  -8  -8 10.8577 11.3529   2
  -2  -8   8 27.8069 13.8621   1
  -2   8   8 16.3029 14.1076   2
   2  -8  -8 21.3169 12.1863   4
  -2   8   7 75.1254 16.2091   2
   2   8  -7 61.4942 15.2250   3
  -2  -8   7 72.9512 14.5212   1
   2  -8  -7 56.7786 12.3579   2
  -2   8   7 76.7326 13.5828   5
  -2   8   7 55.0016 15.1190   3
   2  -8  -7 89.8747 14.3668   4
   2   8  -6 905.668 46.0443   3
  -2  -8   6 866.760 43.7313   1
  -2   8   6 869.926 41.7279   5
   2  -8  -6 806.596 38.6006   4
   2   8  -6 819.859 45.0759   1
   2  -8  -6 885.059 41.5519   2
  -2   8   6 843.501 45.7075   3
  -2   8   6 908.401 45.0237   2
   2   8  -5 171.681 19.1567   1
  -2  -8   5 138.810 16.0880   1
   2   8  -5 193.678 19.5528   3
  -2   8   5 134.304 16.8415   2
   2  -8  -5 159.453 16.2112   2
  -2   8   5 178.990 17.3867   5
  -2   8   5 200.202 20.3598   3
   2  -8  -5 167.529 14.9983   4
   2   8  -4 1272.35 56.6547   1
   2   8  -4 1225.97 53.7579   3
  -2   8   4 1241.66 53.1035   5
   2  -8  -4 1280.00 48.0104   4
   2  -8  -4 1217.61 50.5256   2
  -2   8   3 578.769 31.2254   5
   2   8  -3 562.098 30.1929   3
  -2   8   3 560.712 29.3879   7
   2  -8  -3 523.312 25.0664   4
   2  -8  -3 532.640 28.1349   2
   2   8  -3 592.315 35.0433   1
  -2  -8   3 560.910 29.4047   6
   2  -8  -2 3708.85 119.821   4
   2  -8  -2 3837.92 125.409   2
  -2   8   2 3918.08 123.334   4
  -2   8   2 3758.29 128.664   7
  -2   8   1 288.658 22.4692   7
   2   8  -1 335.675 26.1177   1
   2  -8  -1 295.190 18.9992   2
  -2   8   1 304.546 16.2239   4
  -2   8   0 7738.17 236.008   7
  -2  -8   0 7238.77 221.078   7
   2  -8   0 7384.48 225.017   2
   2   8   0 6919.33 234.253   1
  -2   8   0 7278.46 217.621   4
  -2   8  -1 1254.34 52.3992   1
   2  -8   1 1247.53 45.7344   2
   2   8   1 1078.04 50.3911   1
   2   8   1 1044.97 44.8295   6
  -2   8  -1 1030.63 35.1784   4
  -2   8  -2 6900.49 210.996   1
  -2   8  -2 6963.02 205.270   2
   2   8   2 7101.68 217.308   2
   2   8   2 6044.65 207.128   6
   2   8   2 6491.45 215.557   1
  -2  -8  -2 6526.60 208.378   6
   2   8   3 2038.62 79.3412   2
  -2   8  -3 1894.44 68.5160   1
  -2   8  -3 1970.73 66.3878   2
   2   8   3 1771.29 69.4461   6
   2   8   3 1874.65 77.8759   1
   2   8   4 6685.00 245.288   4
   2   8   4 8062.06 248.773   1
  -2   8  -4 8273.14 234.458   1
   2   8   4 7583.75 237.174   6
   2  -8   4 8386.31 252.279   7
   2   8   4 7518.35 245.242   2
   2   8   4 6828.42 225.468   7
  -2   8  -4 8365.44 231.481   2
   2   8   4 7985.36 231.799   3
   2   8   5 1092.19 36.9180   7
   2   8   5 1224.93 48.2580   6
  -2   8  -5 931.450 33.1570   4
   2   8   5 1028.09 55.0737   4
  -2   8  -5 1288.60 41.3204   2
   2   8   5 1153.35 53.0760   2
  -2   8  -5 1243.86 44.6584   1
   2   8   5 1252.46 43.3551   3
   2   8   6 5329.19 166.689   3
   2   8   6 4849.63 183.221   4
   2   8   6 5338.06 174.077   6
  -2   8  -6 5018.19 158.427   4
  -2   8  -6 5705.71 162.875   2
   2   8   6 5303.06 178.685   2
   2   8   6 5276.05 162.101   5
   2  -8   6 5662.92 172.551   1
  -2   8  -6 5618.29 168.610   1
  -2   8  -7 330.430 28.6627   3
  -2   8  -7 292.104 15.0506   4
  -2   8  -7 322.841 15.7165   2
   2   8   7 293.244 30.1927   4
   2   8   7 313.221 26.4083   2
   2  -8   7 323.920 22.2603   1
   2   8   7 288.534 19.4478   3
   2   8   7 322.363 24.2595   6
  -2   8  -8 4284.45 149.698   3
   2   8   8 4181.82 157.166   4
   2   8   8 4167.23 143.351   6
  -2   8  -8 4338.62 129.359   4
  -2   8  -8 4008.48 126.533   2
   2   8   8 4259.03 146.176   2
   2   8   9 591.823 36.3738   6
  -2   8  -9 628.803 40.7438   3
  -2   8  -9 611.382 25.3776   4
   2   8   9 566.508 44.0684   4
   2   8   9 592.984 36.9922   2
  -2   8 -10 2773.88 107.659   3
  -2   8 -10 2607.44 87.2164   4
   2   8  10 2471.31 113.898   4
   2   8  11 195.343 32.3784   4
  -2   8 -11 236.036 29.7565   3
  -2   8 -11 186.070 17.3193   4
  -2   8 -12 1560.26 76.2617   3
   2   8  12 1458.03 84.6136   4
   2   9 -13 1056.34 66.5524   3
   2  -9 -13 1057.64 55.5205   2
   2   9 -12 1360.49 68.5985   5
   2   9 -12 1319.91 74.1043   3
   2  -9 -12 1391.53 64.2312   2
  -2   9  11 1387.46 71.9156   3
  -2  -9  11 1389.32 68.0342   1
   2   9 -11 1465.67 76.4495   3
   2  -9 -11 1460.78 65.4555   2
  -2  -9  10 2218.13 93.3000   1
   2   9 -10 2402.45 102.600   3
  -2   9  10 2206.41 97.1432   3
   2  -9 -10 2337.49 89.6542   4
   2  -9 -10 2349.81 90.2491   2
  -2   9   9 1648.05 67.5794   5
  -2   9   9 1699.46 77.4024   2
  -2  -9   9 1723.84 74.0150   1
   2   9  -9 1656.75 79.6313   3
   2  -9  -9 1741.44 69.8044   4
  -2   9   9 1675.87 77.2793   3
  -2   9   8 2945.42 114.397   2
   2   9  -8 3039.57 117.554   3
  -2   9   8 2863.17 106.431   5
   2  -9  -8 3038.57 106.764   4
   2  -9  -8 2908.82 107.679   2
  -2  -9   8 3029.99 112.309   1
  -2   9   8 3164.72 116.653   3
  -2   9   7 2589.10 98.3744   5
   2   9  -7 2710.76 106.427   3
  -2   9   7 2621.07 83.6273   6
   2  -9  -7 2783.71 96.2210   4
   2  -9  -7 2810.42 98.8863   2
  -2  -9   7 2877.74 103.493   1
  -2   9   7 2714.92 105.682   3
  -2   9   7 2722.64 104.528   2
   2  -9  -6 2932.06 102.418   4
  -2   9   6 3009.55 108.084   5
  -2  -9   6 2948.79 109.502   1
   2  -9  -6 2875.33 105.070   2
   2   9  -6 3133.56 113.759   3
   2   9  -6 3063.64 113.778   1
  -2   9   6 3002.94 113.414   3
  -2   9   6 2991.66 111.148   2
   2   9  -5 3149.38 110.288   3
  -2  -9   5 2909.95 107.746   1
   2  -9  -5 2978.86 100.301   4
   2  -9  -5 2859.14 103.088   2
   2   9  -5 3001.54 111.171   1
  -2   9   5 2909.72 106.147   5
  -2   9   5 2938.01 108.680   2
   2   9  -4 2209.82 83.1725   3
  -2   9   4 2035.30 81.6477   5
  -2  -9   4 2026.04 82.5601   1
   2  -9  -4 2190.20 74.8969   4
   2  -9  -4 2089.62 78.3825   2
  -2   9   4 2292.26 84.1764   2
   2   9  -4 2243.49 87.6853   1
  -2   9   3 1831.82 70.0083   7
   2   9  -3 1891.36 71.3576   3
   2  -9  -3 1768.24 63.1571   4
   2  -9  -3 1749.83 67.2394   2
  -2  -9   3 1777.11 72.9632   1
  -2   9   3 1779.77 70.7828   2
   2   9  -3 1892.86 78.1331   1
  -2   9   2 3985.73 135.918   7
   2  -9  -2 4038.38 125.910   4
   2  -9  -2 3838.12 130.456   2
  -2   9   2 3931.13 128.082   4
  -2   9   2 4046.75 134.494   2
   2   9  -2 4236.72 146.351   1
   2   9  -1 1862.67 80.2073   1
   2  -9  -1 1975.15 70.9892   2
  -2   9   1 2050.44 77.8990   7
  -2   9   1 1888.57 65.6954   4
  -2  -9   0 1964.09 67.2948   7
  -2   9   0 1913.68 63.7459   4
  -2   9   0 1852.10 76.9331   1
   2   9   0 1864.33 78.7916   1
   2  -9   0 1995.37 71.4787   2
  -2  -9   0 2037.27 71.5489   6
  -2  -9  -1 1141.52 46.6574   6
   2  -9   1 1121.61 47.0592   2
   2   9   1 1092.58 46.6294   6
   2   9   1 1157.65 53.5364   1
  -2   9  -1 1048.88 36.8310   4
  -2   9  -1 1137.80 52.2117   1
   2   9   1 1229.09 53.2381   2
   2   9   2 75.9906 14.9877   2
   2  -9   2 99.1149 17.0097   7
   2   9   2 84.1402 11.7202   6
  -2  -9  -2 94.0060 12.5672   6
   2   9   2 111.202 15.9606   1
  -2   9  -2 75.7754 4.61015   4
  -2   9  -2 100.340 14.2834   1
   2  -9   3 380.987 30.5397   7
  -2   9  -3 351.284 23.2712   1
   2   9   3 381.938 23.3900   6
   2   9   3 408.877 30.2580   4
   2   9   3 369.594 29.6457   2
   2   9   3 346.844 28.0805   1
  -2   9  -4 62.2041 10.9171   1
   2   9   4 63.9245 17.3564   2
  -2   9  -4 69.1206 9.93565   2
   2  -9   4 60.4993 15.2219   7
   2   9   4 55.2584 10.4047   6
   2   9   4 29.9246 13.3328   1
   2   9   4 72.4733 15.7570   4
   2   9   5 4.20667 4.57760   7
   2   9   5 21.9147 14.9023   1
   2   9   5 2.90910 7.39846   3
   2   9   5 1.35740 7.94835   6
  -2   9  -5 10.0114 7.88422   1
   2  -9   5 2.41233 11.3980   7
   2   9   5-2.44704 12.1655   4
   2   9   5 2.07488 12.5655   2
  -2   9  -5 1.62531 6.72987   2
   2   9   6 4.37875 4.93693   7
  -2   9  -6 11.8591 7.25042   2
   2   9   6 11.6397 10.7131   6
   2   9   6 18.8961 14.1537   2
  -2   9  -6 5.80494 8.61146   1
   2   9   6 10.2634 8.44939   3
  -2   9  -6 0.27698 3.00042   4
   2   9   6-2.63858 14.1359   4
   2   9   7 14.1534 9.33442   3
   2   9   7 10.6403 13.9697   2
   2  -9   7 23.8533 13.0498   1
   2   9   7 20.4589 11.5103   6
  -2   9  -7 19.1781 7.55155   2
  -2   9  -7 13.2016 5.22807   4
   2   9   7 5.65150 15.3534   4
   2   9   8 227.663 22.3466   6
   2   9   8 213.332 26.0759   2
  -2   9  -8 235.559 26.4672   3
  -2   9  -8 223.879 13.4599   4
  -2   9  -8 222.793 13.2821   2
   2   9   8 197.529 29.3523   4
   2   9   9 305.407 26.6594   6
  -2   9  -9 300.415 30.4393   3
  -2   9  -9 317.893 17.3894   4
   2   9   9 285.307 34.2426   4
   2   9   9 253.778 27.9449   2
  -2   9 -10 645.253 44.1546   3
  -2   9 -10 433.926 17.5981   2
  -2   9 -10 594.523 25.3168   4
   2   9  10 491.593 45.5646   4
   2   9  10 555.617 35.7021   6
  -2   9 -11 572.519 44.7247   3
   2   9  11 533.717 37.7420   6
   2   9  11 595.357 50.9523   4
  -2   9 -12 628.978 47.5015   3
   2   9  12 563.562 55.1352   4
   2 -10 -13 569.828 40.6938   2
   2  10 -13 499.451 48.0113   3
   2 -10 -12 20.8798 19.9075   2
   2  10 -12-3.53620 22.9880   3
   2 -10 -11 12.0093 17.1421   2
   2  10 -11-3.34909 20.0601   3
  -2 -10  10-2.33349 16.0039   1
  -2  10  10 22.0735 16.5265   2
  -2  10  10-13.3960 18.5299   3
   2  10 -10-6.28060 20.2192   3
   2 -10 -10 15.2477 17.2713   2
  -2 -10   9-11.0333 16.4848   1
  -2  10   9 15.2900 17.3289   3
   2  10  -9 8.67699 17.3242   3
  -2  10   9 17.9798 15.5550   2
  -2  10   9 1.67719 11.5033   5
   2 -10  -9 9.77146 14.7581   4
   2 -10  -8-14.9366 12.9302   4
   2 -10  -8 3.43218 12.4480   2
   2  10  -8 2.42580 14.6900   1
  -2  10   8-3.49993 12.0017   5
  -2  10   8 4.76981 13.6349   3
  -2  10   8 7.17909 15.2589   2
   2  10  -8 13.3492 16.6868   3
  -2 -10   8 2.10689 14.2026   1
  -2  10   7 59.3896 14.2973   5
   2 -10  -7 45.5082 14.1763   2
  -2  10   7 53.6274 18.2318   3
   2  10  -7 117.879 20.8743   3
  -2 -10   7 38.2815 14.8271   1
   2 -10  -7 96.9925 15.2657   4
  -2  10   7 35.6448 15.7583   2
   2 -10  -6 21.5775 11.6043   2
   2  10  -6 11.0594 11.8581   3
  -2  10   6 20.8320 12.8945   2
  -2  10   6 7.22269 10.4582   5
  -2  10   6 38.5633 15.4317   3
  -2 -10   6 11.6427 11.6312   1
   2 -10  -6 12.1046 10.0330   4
  -2  10   5 1816.26 75.8145   5
   2 -10  -5 1806.33 68.1954   4
   2 -10  -5 1852.18 72.4663   2
   2  10  -5 1863.25 80.3343   1
  -2 -10   5 1875.44 77.3256   1
  -2  10   5 1939.88 75.4530   4
   2  10  -5 1953.43 79.0852   3
  -2  10   5 1838.44 77.6145   2
  -2  10   4 53.0046 12.2209   7
  -2  10   4 64.2224 14.3326   2
   2 -10  -4 56.3848 11.6894   2
   2  10  -4 53.1823 12.8569   3
  -2  10   4 40.9991 12.4276   5
  -2  10   4 56.4321 12.2204   4
   2  10  -4 56.5206 14.7790   1
   2 -10  -4 49.2053 10.0252   4
  -2 -10   4 65.8391 14.4356   1
  -2  10   3 2794.88 98.8281   7
  -2  10   3 2539.95 98.4762   2
   2  10  -3 2679.76 99.0689   3
   2 -10  -3 2736.00 90.3653   4
   2 -10  -3 2611.60 94.6876   2
  -2 -10   3 2710.00 102.799   1
   2  10  -3 2768.88 108.327   1
   2 -10  -2 524.992 29.0685   2
   2  10  -2 522.344 37.1230   1
  -2 -10   2 546.169 29.6231   6
  -2  10   2 511.111 32.3143   7
  -2  10   2 497.099 31.3937   2
  -2 -10   2 477.572 33.4289   1
  -2 -10   1 3884.33 150.365   1
   2 -10  -1 4105.15 130.088   6
   2  10  -1 4323.75 154.782   1
  -2 -10   1 4379.79 140.719   7
   2 -10  -1 4534.25 143.504   2
  -2 -10   1 4677.08 143.393   6
  -2  10   1 4696.99 138.200   4
  -2  10   1 4597.93 151.298   7
   2  10   0 247.855 23.7057   1
  -2 -10   0 221.649 16.2867   7
   2  10   0 267.332 23.1285   2
  -2 -10   0 316.721 20.8543   6
   2 -10   0 264.147 20.9874   2
  -2  10   0 263.292 14.8790   4
  -2  10   0 264.649 20.8963   2
  -2  10   0 269.139 24.8766   1
  -2 -10  -1 4978.19 160.544   6
   2 -10   1 4953.77 162.516   2
   2  10   1 4558.57 168.043   1
   2  10   1 5173.29 168.884   2
   2 -10   1 5220.91 175.021   7
  -2  10  -1 4891.78 150.011   4
  -2  10  -1 5212.11 170.142   1
   2 -10   2 330.550 29.0403   7
  -2 -10  -2 307.399 21.8468   6
   2  10   2 342.806 22.6557   6
  -2  10  -2 400.801 26.8436   1
   2  10   2 369.868 28.8507   2
   2  10   2 294.374 25.6760   1
  -2  10  -2 281.237 12.6405   4
   2 -10   3 6951.57 228.422   7
   2  10   3 6850.91 225.702   4
  -2  10  -3 6606.60 214.511   1
   2  10   3 7113.23 225.610   2
   2  10   3 6786.34 224.060   1
   2  10   3 6444.92 213.164   6
   2  10   4 861.861 49.1359   1
   2 -10   4 933.755 51.3377   7
   2  10   4 741.280 47.3256   4
   2  10   4 851.436 48.6862   2
   2  10   4 846.466 39.4689   6
  -2  10  -4 781.809 38.3775   1
   2  10   5 6364.74 190.224   6
   2 -10   5 6130.34 204.984   7
   2  10   5 5685.79 199.221   2
   2  10   5 6162.44 202.882   1
   2  10   5 5381.18 202.153   4
  -2  10  -5 6083.22 187.153   1
   2  10   5 6201.62 185.232   3
   2  10   5 5380.06 177.044   7
   2  10   6 392.266 26.3782   6
  -2  10  -6 450.608 26.0739   1
  -2  10  -6 316.596 12.3757   4
   2  10   6 335.405 33.0131   4
   2  10   6 343.861 30.9884   2
   2  10   6 437.947 24.1290   3
   2  10   7 3804.68 124.884   6
  -2  10  -7 3696.11 120.513   1
  -2  10  -7 3300.80 106.190   4
  -2  10  -7 3918.88 113.958   2
   2  10   7 3294.75 138.255   4
   2  10   7 3633.12 133.600   2
  -2  10  -8 636.939 44.0686   3
   2  10   8 582.348 41.6464   2
  -2  10  -8 542.706 22.4296   4
  -2  10  -8 629.802 26.2266   2
   2  10   8 525.530 45.5289   4
   2  10   8 578.044 35.3157   6
   2  10   9 2447.27 113.305   4
  -2  10  -9 2413.00 79.5287   4
  -2  10  -9 2569.44 105.355   3
  -2  10  -9 2484.72 80.0959   2
   2  10   9 2798.88 98.5516   6
   2  10   9 2438.97 101.959   2
   2  10  10 172.027 22.4981   6
  -2  10 -10 169.977 28.2930   3
  -2  10 -10 143.768 13.2092   4
   2  10  10 165.467 31.4311   4
  -2  10 -11 2000.91 91.2429   3
   2  10  11 1801.28 98.5311   4
   2 -11 -12 3083.05 119.338   2
   2  11 -12 3357.27 139.896   3
   2 -11 -11 10.3928 18.6538   2
   2 -11 -10 2877.16 111.203   2
   2  11 -10 3086.68 128.580   3
   2  11  -9 97.2824 21.3333   1
  -2  11   9 85.6642 21.0012   3
   2  11  -9 56.4377 20.5483   3
  -2 -11   9 117.363 21.0165   1
  -2  11   9 72.2423 20.9209   2
   2 -11  -9 110.748 18.8511   4
  -2  11   8 3852.08 140.580   5
   2  11  -8 3876.89 148.091   1
  -2 -11   8 4185.42 145.804   1
   2  11  -8 4165.21 153.778   3
   2 -11  -8 3999.35 136.274   4
   2 -11  -8 3901.98 139.008   2
  -2  11   8 3995.31 147.752   3
  -2  11   8 3940.31 148.779   2
  -2  11   7 231.804 26.8227   2
   2  11  -7 221.707 27.0067   3
  -2  11   7 229.334 27.0969   3
  -2  11   7 205.963 22.7714   5
   2 -11  -7 234.960 21.3789   4
   2 -11  -7 214.734 21.8163   2
  -2 -11   7 208.340 24.7271   1
   2  11  -6 4282.17 157.403   3
  -2  11   6 4391.39 154.023   5
  -2 -11   6 4448.02 155.735   1
   2 -11  -6 4463.75 145.729   4
   2 -11  -6 4433.84 149.763   2
  -2  11   6 4357.39 159.109   3
  -2  11   6 4437.56 158.505   2
  -2 -11   5 35.5247 15.0594   1
  -2  11   5 23.8458 11.3830   5
  -2  11   5 25.5265 13.4490   2
   2  11  -5 34.0251 14.3528   3
   2  11  -5 19.7159 12.0733   1
  -2  11   5 17.6834 10.9544   7
   2 -11  -5 14.0353 9.82210   4
  -2  11   5 21.5559 12.1298   4
   2 -11  -5 46.0563 13.1668   2
  -2  11   4 3568.82 125.334   7
  -2  11   4 3661.86 130.250   5
   2 -11  -4 3442.14 122.629   2
  -2 -11   4 3404.41 130.060   1
  -2  11   4 3787.67 125.278   4
   2  11  -4 3370.54 127.577   3
  -2  11   4 3508.85 129.294   2
  -2 -11   4 3698.50 124.466   6
   2  11  -4 3662.84 136.621   1
  -2  11   3 216.614 21.6072   7
  -2 -11   3 212.788 19.2722   6
   2 -11  -3 222.687 19.8211   2
  -2  11   3 182.649 20.8326   2
  -2 -11   3 228.726 23.7677   1
   2  11  -3 216.778 25.8846   1
  -2 -11   2 3644.66 116.428   6
   2 -11  -2 3264.64 115.118   2
  -2  11   2 3301.67 120.401   7
   2  11  -2 3403.77 128.996   1
   2  11  -1 319.173 27.8815   1
  -2 -11   1 250.886 19.7299   6
   2  11  -1 301.749 25.1828   2
   2 -11  -1 236.753 11.9506   6
   2 -11  -1 303.698 22.5351   2
  -2  11   1 291.053 25.6010   7
  -2  11   1 270.038 18.0027   4
   2  11   0 1236.69 61.2088   1
   2 -11   0 1272.54 54.4676   2
  -2  11   0 1219.33 45.9472   4
  -2 -11   0 1250.44 48.7914   7
  -2 -11   0 1238.56 51.9324   6
   2  11   0 1305.13 58.6338   2
  -2  11   0 1195.33 54.2753   2
  -2  11   0 1336.58 62.1623   1
   2  11   1 145.340 21.0371   2
  -2 -11  -1 140.802 15.5685   6
  -2  11  -1 176.211 21.2747   1
  -2  11  -1 129.488 10.0371   4
   2 -11   1 137.258 19.5509   7
  -2  11  -1 110.707 15.2522   2
   2  11   1 136.898 19.2022   1
   2 -11   2 640.413 41.2204   7
  -2 -11  -2 606.432 32.6820   6
   2  11   2 586.458 32.4447   6
  -2  11  -2 604.662 36.8371   1
   2  11   2 597.983 39.2081   2
   2  11   2 572.136 36.6934   4
   2  11   2 582.987 38.1911   1
  -2  11  -2 566.676 22.2019   4
  -2  11  -2 605.469 32.4708   2
   2  11   3 86.1893 12.6855   6
   2 -11   3 72.0354 16.2895   7
  -2  11  -3 66.6852 11.7073   2
  -2  11  -3 87.7344 15.1596   1
   2  11   3 82.6679 17.2956   1
   2  11   3 69.5324 19.9660   2
   2  11   3 53.9711 16.1013   4
  -2  11  -4 269.872 22.2062   1
   2  11   4 263.311 21.5766   6
   2  11   4 255.597 28.6094   4
   2  11   4 301.334 31.5376   2
   2 -11   4 289.710 29.0302   7
   2  11   4 242.928 26.6707   1
   2  11   5 17.8270 16.0875   2
   2  11   5 22.4529 10.2796   6
  -2  11  -5 4.30672 9.77616   1
   2  11   5 21.8228 10.1685   3
   2  11   5 31.2830 17.7826   4
   2 -11   5 20.9353 14.7872   7
   2  11   5 25.6011 17.5659   1
   2  11   6 2.60552 16.9495   2
   2  11   6 31.3265 12.6043   6
   2  11   6-3.07489 19.4249   4
  -2  11  -6 34.7440 12.2805   1
   2 -11   6 50.1407 17.5996   7
   2  11   6 18.5669 17.8924   1
  -2  11  -7 35.5129 12.5537   1
   2  11   7 31.2156 13.7790   6
   2  11   7 32.7884 18.2963   4
   2  11   7 13.3403 16.8597   2
  -2  11  -7 23.3267 3.46097   4
   2  11   8 415.896 30.4125   6
  -2  11  -8 427.032 37.9542   3
  -2  11  -8 358.536 15.4212   4
   2  11   8 437.967 37.7404   2
   2  11   8 422.060 42.4235   4
   2  11   9 30.8533 24.3831   4
   2  11   9 35.0532 19.8945   2
  -2  11  -9 47.7881 9.56612   2
   2  11   9 37.0626 14.8548   6
  -2  11  -9 61.3340 22.7703   3
  -2  11  -9 44.7815 7.10064   4
  -2  11 -10 477.780 42.2034   3
   2  11  10 405.861 46.0564   4
   2  11  11 13.2688 23.3704   4
  -2  11 -11 28.7034 26.2599   3
   2 -12 -12 92.7359 23.5313   2
   2  12 -11 291.746 40.3271   3
   2 -12 -11 348.778 31.7230   2
   2  12 -10 7.34259 20.9905   3
   2  12  -9-8.65975 18.2246   1
   2  12  -9 37.2232 21.5772   3
  -2  12   9-5.59941 18.5389   3
  -2 -12   9-5.02361 18.2200   1
  -2  12   8-5.41317 18.4045   3
  -2  12   8 8.51402 19.9525   2
   2  12  -8-3.08455 18.2687   3
  -2  12   8-6.55399 14.0661   5
   2 -12  -8 5.67119 13.3972   2
   2 -12  -8 11.1726 14.0355   4
   2  12  -8-2.83330 16.5888   1
  -2 -12   8-2.42844 14.8650   1
  -2  12   7 208.064 27.1055   2
   2  12  -7 195.981 25.9798   3
   2 -12  -7 209.986 23.3097   2
   2 -12  -7 191.746 20.4044   4
  -2  12   7 194.749 27.5239   3
  -2 -12   7 186.429 23.3732   1
  -2  12   7 173.048 23.0347   5
   2 -12  -6 315.353 23.5803   4
   2  12  -6 292.296 30.1423   3
  -2  12   6 302.194 27.8972   5
  -2  12   6 340.977 26.1683   7
   2 -12  -6 314.574 26.0697   2
  -2 -12   6 325.814 29.4579   1
  -2  12   6 210.333 27.0632   2
  -2  12   6 322.944 28.8163   4
  -2  12   6 315.705 32.0422   3
   2  12  -5 838.538 53.1871   1
  -2  12   5 1002.61 48.7755   7
   2 -12  -5 1036.06 48.7680   2
  -2 -12   5 958.909 53.1786   1
  -2  12   5 1073.75 51.6984   4
  -2  12   5 896.534 51.0513   5
  -2  12   5 896.062 52.8154   2
   2  12  -5 959.929 52.6921   3
  -2  12   4 579.398 35.8323   7
   2  12  -4 566.462 37.3144   3
  -2 -12   4 588.975 35.1416   6
   2 -12  -4 569.587 34.6975   2
  -2  12   4 625.692 35.8423   4
  -2 -12   4 562.145 40.1562   1
  -2  12   4 643.770 40.8740   2
   2  12  -4 654.386 45.5405   1
  -2 -12   3 986.535 45.9137   6
   2 -12  -3 895.051 45.2674   2
  -2  12   3 961.128 44.8068   4
  -2  12   3 929.369 48.2648   7
  -2  12   3 967.797 51.0074   2
  -2 -12   3 894.344 51.6593   1
   2  12  -3 986.704 57.9967   1
  -2  12   2 419.261 31.0183   7
   2  12  -2 413.527 30.6052   2
  -2 -12   2 435.118 27.4211   6
   2 -12  -2 415.517 28.3216   2
   2  12  -2 388.053 34.4299   1
  -2 -12   2 369.230 32.1516   1
   2 -12  -1 745.631 39.7580   2
   2 -12  -1 736.708 27.2342   6
   2  12  -1 827.648 49.0932   1
  -2 -12   1 820.056 38.9280   6
  -2  12   1 800.301 47.6859   1
   2  12  -1 782.235 43.4692   2
   2 -12   0 2718.54 101.899   2
   2  12   0 2534.65 104.317   2
   2  12   0 2722.52 109.928   1
  -2 -12   0 2775.32 98.8504   6
  -2  12   0 2903.06 92.8826   4
  -2  12   0 2875.93 103.892   2
  -2  12   0 2871.40 110.301   1
  -2  12  -1 5841.71 198.934   2
   2 -12   1 6265.92 208.699   7
   2  12   1 5652.95 206.168   1
   2  12   1 6585.83 207.499   2
  -2  12  -1 6406.13 206.853   1
  -2  12  -1 6090.65 186.591   4
  -2 -12  -1 6220.35 196.703   6
  -2 -12  -2 1624.49 63.4849   6
   2 -12   2 1522.58 72.6841   7
  -2  12  -2 1575.98 69.2587   1
   2  12   2 1440.45 70.3883   1
   2  12   2 1673.48 72.8418   2
  -2  12  -2 1531.61 51.7105   4
  -2  12  -2 1570.05 64.4996   2
   2 -12   3 1193.67 61.4938   7
  -2  12  -3 1171.96 54.4666   1
   2  12   3 1211.19 51.7676   6
   2  12   3 1330.75 63.6724   2
   2  12   3 1139.43 58.9585   1
  -2  12  -3 1022.94 36.4825   4
  -2  12  -3 1273.33 51.9928   2
   2  12   3 1271.78 62.4697   4
  -2  12  -4 1497.84 65.9108   1
   2 -12   4 1647.31 77.1373   7
   2  12   4 1623.01 66.2385   6
   2  12   4 1585.56 77.9749   4
   2  12   4 1730.27 79.2083   2
  -2  12  -4 1657.77 64.1249   2
   2  12   4 1494.92 74.2335   1
   2  12   5 2991.13 103.874   6
   2 -12   5 2577.67 113.326   7
   2  12   5 2801.17 119.170   4
  -2  12  -5 2936.69 99.2493   2
   2  12   5 2951.37 117.207   2
  -2  12  -5 2811.00 102.924   1
   2  12   5 2684.47 115.142   1
   2  12   5 2769.84 99.3655   3
   2  12   6 1526.69 64.0771   6
   2 -12   6 1450.07 74.3606   7
   2  12   6 1400.03 77.9550   4
  -2  12  -6 1471.91 58.0720   2
  -2  12  -6 1519.27 63.4585   1
   2  12   6 1560.99 77.2508   2
   2  12   6 1560.73 76.6983   1
   2 -12   7 2291.27 106.209   7
   2  12   7 2570.40 94.1403   6
  -2  12  -7 2618.43 93.7319   1
   2  12   7 2416.13 106.619   1
   2  12   7 2286.10 110.179   4
   2  12   7 2479.25 107.133   2
   2 -12   8 842.826 54.0770   7
   2  12   8 923.442 42.2117   6
  -2  12  -8 828.063 38.5135   1
   2  12   8 964.868 54.9511   1
   2  12   8 700.450 53.8983   4
   2  12   8 790.778 51.5622   2
  -2  12  -8 924.432 53.9390   3
  -2  12  -9 1398.84 69.9863   3
   2  12   9 1383.13 78.9740   4
  -2  12 -10 614.243 48.7545   3
   2  12  10 489.880 51.0162   4
   2  13 -11 2805.68 131.180   3
   2 -13 -11 2790.75 110.125   2
   2  13 -10 889.288 63.3572   3
   2  13  -9 2192.28 104.341   3
   2  13  -9 2172.26 99.6244   1
  -2  13   8 1184.67 57.1953   7
   2  13  -8 1100.20 66.4773   3
  -2  13   8 1201.28 61.0051   5
   2 -13  -8 1085.26 56.3200   2
   2  13  -8 1153.23 65.7865   1
  -2 -13   8 1229.05 63.8734   1
   2 -13  -8 1158.66 54.1081   4
  -2  13   8 1082.20 62.8987   3
  -2  13   7 2499.45 108.053   5
  -2  13   7 2949.60 105.712   7
   2 -13  -7 2692.19 104.391   2
   2  13  -7 2729.80 114.794   3
  -2 -13   7 2709.99 110.605   1
   2  13  -7 2817.78 117.410   1
  -2  13   7 2887.21 115.507   3
  -2  13   7 2685.38 115.310   2
  -2  13   6 618.957 38.9096   7
   2  13  -6 596.948 42.6136   3
  -2  13   6 616.145 42.1741   5
   2 -13  -6 595.641 38.4450   2
  -2 -13   6 676.069 45.1780   1
  -2  13   6 670.314 43.3687   4
  -2  13   6 645.742 45.7145   3
  -2  13   6 577.402 43.6581   2
  -2 -13   5 2888.30 103.033   6
  -2  13   5 2506.87 107.005   5
  -2  13   5 2913.90 103.946   7
   2 -13  -5 2677.40 101.176   2
  -2  13   5 2820.30 105.514   4
  -2 -13   5 2423.82 106.737   1
   2  13  -5 2572.27 106.362   3
  -2  13   5 2553.34 108.213   2
  -2  13   4 627.181 38.0936   7
  -2 -13   4 617.041 35.9222   6
   2  13  -4 617.347 39.4080   3
   2 -13  -4 552.440 35.7839   2
  -2  13   4 604.735 36.2735   4
  -2  13   4 520.112 39.4937   2
  -2 -13   4 502.184 39.4013   1
   2  13  -4 549.653 45.1765   1
  -2  13   3 3036.36 114.694   7
  -2 -13   3 2795.71 118.354   1
  -2 -13   3 3241.92 111.510   6
   2  13  -3 2927.41 124.924   1
   2 -13  -3 3021.10 111.674   2
  -2  13   3 3305.38 111.115   4
  -2  13   3 3030.47 117.756   2
   2  13  -2 415.454 36.7028   1
  -2 -13   2 468.908 30.0097   7
  -2  13   2 557.826 36.5905   7
  -2 -13   2 498.966 30.4387   6
   2  13  -2 498.685 35.0135   2
   2 -13  -2 438.349 31.1067   2
   2  13  -1 1553.85 67.2717   2
   2 -13  -1 1342.65 46.4536   6
  -2 -13   1 1604.41 61.6278   6
   2  13  -1 1492.67 72.4256   1
   2 -13  -1 1389.32 62.9441   2
  -2  13   1 1449.35 65.8837   2
  -2  13   1 1484.21 71.8283   1
   2 -13   0 148.190 12.0323   6
  -2 -13   0 149.225 16.8717   6
  -2  13   0 130.674 19.2259   2
   2  13   0 151.496 22.2003   1
  -2  13   0 169.714 14.6144   4
  -2  13   0 169.347 23.4529   1
  -2 -13  -1 865.068 41.5013   6
   2  13   1 786.250 47.3714   2
  -2  13  -1 793.808 33.8651   4
  -2  13  -1 845.952 48.3439   1
  -2  13  -1 893.920 45.8086   2
   2  13   1 857.375 49.8785   1
   2 -13   2 55.9636 16.3382   7
  -2 -13  -2 58.7311 15.0032   6
  -2  13  -2 58.7553 14.4676   2
   2  13   2 54.9834 17.0191   1
  -2  13  -2 57.1350 17.6975   1
   2  13   2 39.8650 17.5925   2
  -2  13  -2 57.4407 7.68704   4
  -2  13  -3 99.5719 19.1282   1
   2 -13   3 76.5641 18.5198   7
  -2  13  -3 93.8899 16.0569   2
   2  13   3 46.7794 16.0236   1
   2  13   3 103.572 22.8892   2
   2 -13   4 94.3928 19.7005   7
  -2  13  -4 65.7211 14.4895   2
   2  13   4 75.9469 14.7036   6
   2  13   4 62.2088 19.8555   2
  -2  13  -4 116.213 18.7785   1
   2  13   4 69.9338 21.1972   1
   2  13   4 92.5098 23.0599   4
   2 -13   5 19.6305 15.8407   7
  -2  13  -5 16.6011 12.1713   2
   2  13   5 10.2612 13.9166   6
   2  13   5 30.1071 19.5540   1
  -2  13  -5-3.54473 12.6655   1
   2  13   5 16.0805 21.2994   4
   2  13   5 32.8386 21.3274   2
  -2  13  -6 5.12481 10.9727   2
  -2  13  -6 7.04219 12.1765   1
   2  13   6-3.10417 19.7935   2
   2  13   6 7.01785 13.0127   6
   2  13   6 11.6362 18.9097   1
   2 -13   6-5.91558 16.9104   7
   2  13   6-6.95188 21.2772   4
   2 -13   7 263.076 30.9693   7
   2  13   7 268.457 34.8682   2
   2  13   7 280.157 33.9963   1
  -2  13  -7 297.040 25.8687   1
  -2  13  -7 300.520 21.8758   2
   2  13   7 262.453 35.2760   4
  -2  13  -8 88.4325 17.4006   1
  -2  13  -8 85.5659 13.9187   2
   2  13   8 54.3708 25.0156   1
   2 -13   8 104.256 25.0635   7
   2  13   8 86.2183 28.2643   4
   2 -13   9 375.169 39.4733   7
   2  13   9 321.587 37.0740   1
  -2  13  -9 358.646 38.8174   3
   2  13   9 316.045 42.2230   4
   2  13  10 111.389 29.1597   1
   2 -13  10 98.5208 28.2027   7
  -2  13 -10 55.8266 27.2613   3
   2  13  10 60.9856 30.5848   4
   2  14 -10 93.7942 26.6291   1
   2  14 -10 20.3631 24.1703   3
   2  14  -9 56.3264 21.5543   1
   2  14  -9 3.71067 21.2318   3
   2 -14  -8 71.5693 21.0773   2
   2  14  -8 23.4309 19.8695   3
   2  14  -8 46.2132 21.6993   1
  -2  14   7 137.334 20.8127   7
   2 -14  -7 106.494 20.8009   2
   2  14  -7 129.178 25.1902   3
  -2  14   7 68.5372 21.6503   3
   2  14  -7 75.3070 23.2053   1
  -2  14   7 93.1550 20.0893   5
   2 -14  -6 171.574 21.9222   2
   2  14  -6 171.826 26.0417   3
  -2 -14   6 203.276 28.3035   1
  -2  14   6 136.206 24.9465   4
  -2  14   6 212.797 24.6029   7
  -2  14   6 164.684 25.0285   5
   2 -14  -5 9.83942 15.4182   2
  -2 -14   5-1.93253 13.8040   6
  -2  14   5 2.76506 17.8031   2
   2  14  -5-2.46013 16.1415   3
  -2  14   5-5.45373 16.5132   5
   2  14  -5 2.12284 15.5147   2
  -2  14   5 8.35201 16.2528   7
  -2  14   5-6.65998 15.4813   4
  -2 -14   5 8.41246 16.7957   1
  -2  14   4 1141.03 56.1416   4
  -2  14   4 1181.61 58.0238   7
   2  14  -4 1117.80 58.6889   3
  -2  14   4 1101.08 61.1711   2
  -2 -14   4 1277.37 56.2415   6
  -2 -14   4 1133.07 62.7094   1
   2 -14  -4 1040.69 54.5829   2
   2  14  -4 1088.72 67.4458   1
  -2 -14   3 18.8182 12.7975   6
  -2  14   3 26.2805 15.6579   7
   2 -14  -3 41.6261 15.3130   2
  -2  14   3 30.4842 13.3718   4
   2  14  -3 12.7623 15.8756   1
  -2 -14   3 14.4412 12.7089   7
   2  14  -2 2273.28 102.977   1
   2  14  -2 2522.40 97.0394   2
  -2 -14   2 2529.27 91.0129   6
  -2  14   2 2425.90 88.7806   4
  -2 -14   2 2316.18 89.4997   7
  -2  14   2 2296.86 101.963   1
   2 -14  -2 2332.80 93.3111   2
  -2  14   1 228.472 24.8334   2
   2 -14  -1 218.056 11.5011   6
  -2 -14   1 216.562 21.1541   6
   2  14  -1 285.004 29.1399   1
  -2  14   1 221.085 27.8912   1
   2 -14  -1 247.630 24.5870   2
   2  14  -1 270.917 27.2021   2
  -2 -14   1 220.198 19.5186   7
  -2 -14   0 2007.55 76.7889   6
   2 -14   0 1960.85 66.7001   6
   2  14   0 2067.49 85.6388   2
  -2  14   0 2010.55 87.2820   1
  -2  14   0 1937.45 82.8772   2
   2  14   0 1897.94 87.3332   1
  -2 -14  -1 219.871 21.2557   6
   2  14   1 202.873 25.2364   2
  -2  14  -1 215.696 23.5291   2
  -2  14  -1 285.644 26.9853   1
   2  14   1 217.528 23.4922   4
  -2  14  -1 202.457 15.4739   4
   2  14   1 191.112 25.4846   1
  -2  14  -2 4823.78 166.104   1
   2  14   2 4498.30 168.677   1
   2  14   2 5061.07 170.952   2
  -2  14  -2 4550.34 144.460   4
  -2  14  -2 4808.64 160.992   2
  -2  14  -3 45.2756 15.0281   2
   2  14   3 36.1967 17.4580   1
  -2  14  -3 17.2075 13.6176   1
   2  14   3 35.3878 18.2164   2
  -2  14  -3 35.2877 6.00120   4
   2 -14   3 43.6948 16.0962   7
  -2  14  -4 4526.90 160.189   1
   2  14   4 4999.31 174.423   2
   2  14   4 4493.00 168.780   1
  -2  14  -4 4767.71 156.849   2
   2 -14   4 4348.33 167.376   7
   2 -14   5-2.86751 15.5771   7
   2  14   5 19.0895 21.8225   2
   2  14   5 12.5046 13.1566   6
  -2  14  -5 13.6365 13.3642   1
   2  14   5 8.47980 18.3762   1
  -2  14  -5 19.9578 13.2937   2
   2 -14   6 2658.79 118.604   7
   2  14   6 2867.46 128.224   4
  -2  14  -6 3047.07 103.944   2
  -2  14  -6 2938.63 109.023   1
   2  14   6 2875.69 121.473   1
  -2  14  -7 29.9359 12.7597   2
  -2  14  -7 19.6051 14.0305   1
   2 -14   7 45.1213 20.1622   7
   2  14   7 50.5934 21.5192   1
   2  14   7 11.9330 24.1033   4
   2 -14   8 2203.58 104.537   7
  -2  14  -8 2242.31 88.1666   1
   2  14   8 2094.10 110.216   4
  -2  14  -8 2185.54 79.7317   2
   2  14   8 2294.21 104.437   1
   2 -14   9 65.6600 27.2750   7
   2  14   9 13.9278 25.5796   4
   2  14   9 41.5756 27.5202   1
  -2  14  -9 47.0623 26.2857   3
   2  15 -10 121.223 28.6885   1
   2  15  -9 2287.51 113.214   3
   2  15  -9 2675.84 115.580   1
   2  15  -8 267.760 35.9401   1
   2 -15  -8 296.665 31.2399   2
   2  15  -8 318.020 36.8558   3
   2  15  -7 2348.82 109.088   3
  -2  15   7 2478.77 109.475   5
   2  15  -7 2732.89 117.696   1
   2 -15  -7 2693.75 104.047   2
  -2  15   6 434.892 39.0933   5
   2  15  -6 487.010 40.3291   3
  -2  15   6 523.941 38.2324   7
  -2 -15   6 612.097 39.8493   6
   2  15  -6 508.059 38.4795   2
   2 -15  -6 565.309 38.8343   2
   2  15  -6 521.027 45.6586   1
  -2  15   6 512.169 41.1050   4
  -2  15   5 2911.74 110.265   7
  -2  15   5 2519.38 114.238   5
   2  15  -5 2569.99 110.565   3
   2 -15  -5 2685.08 107.486   2
  -2  15   5 2853.51 111.657   4
  -2 -15   5 3090.09 109.567   6
   2  15  -5 2905.87 110.471   2
   2 -15  -4 372.224 31.6336   2
  -2 -15   4 406.442 30.8334   6
   2  15  -4 334.987 30.4482   3
  -2  15   4 403.533 33.4255   7
   2  15  -4 386.309 33.2922   2
  -2  15   4 402.316 32.0431   4
  -2  15   4 332.429 36.0345   2
  -2 -15   4 408.463 33.0147   7
  -2 -15   3 2658.02 103.187   7
  -2  15   3 2429.31 114.143   1
  -2 -15   3 2898.45 104.129   6
   2  15  -3 2558.50 117.404   1
   2 -15  -3 2713.15 105.916   2
  -2  15   3 3099.41 105.925   4
   2  15  -2 726.064 49.7923   1
   2 -15  -2 664.126 43.4271   2
  -2 -15   2 723.860 39.9257   6
   2  15  -2 732.306 45.0667   2
  -2 -15   2 684.582 38.7072   7
  -2  15   2 665.770 46.0778   2
  -2  15   2 756.875 39.5753   4
  -2  15   2 631.682 48.4571   1
  -2 -15   1 2083.55 76.1046   7
  -2 -15   1 2281.92 79.5592   6
   2  15  -1 2078.76 85.8543   2
  -2  15   1 1986.51 74.2925   4
  -2  15   1 2043.21 86.6905   2
  -2  15   1 2150.66 91.4552   1
   2  15  -1 2033.94 90.9456   1
  -2  15   0 153.375 23.6208   1
  -2 -15   0 154.566 19.4096   6
   2  15   0 169.597 25.6913   2
  -2  15   0 122.342 23.2905   2
   2  15   0 180.862 25.8216   1
   2 -15   0 142.758 12.2151   6
  -2 -15  -1 596.270 34.8574   6
   2  15   1 579.931 42.9014   1
   2  15   1 587.089 41.9647   2
   2  15   1 578.323 38.5968   4
  -2  15  -1 557.455 38.5806   2
  -2  15  -1 550.391 40.1917   1
   2  15   2 10.4801 19.5757   2
  -2  15  -2-2.01324 14.7181   2
  -2  15  -2 7.10228 16.2404   1
   2  15   2 9.46447 15.3844   4
  -2  15  -2 17.2689 7.33390   4
   2  15   2 15.9638 15.3999   1
   2  15   3 116.044 23.8292   1
  -2  15  -3 123.123 20.5529   2
  -2  15  -3 146.476 22.7455   1
   2  15   3 133.006 26.6862   2
  -2  15  -3 144.147 10.1941   4
   2  15   3 153.617 25.5575   4
   2 -15   4 19.2596 16.6792   7
  -2  15  -4 26.7831 15.5577   2
   2  15   4 39.1670 19.3640   1
  -2  15  -4 23.9857 16.1904   1
  -2  15  -5 10.0464 13.7907   2
   2 -15   5 17.7117 15.8206   7
   2  15   5 20.4608 19.3602   1
  -2  15  -5 16.9381 15.4804   1
  -2  15  -6 18.7252 13.3765   2
  -2  15  -6 18.6828 14.4879   1
   2 -15   6 21.6907 17.7252   7
   2  15   6 24.4368 20.4181   1
   2 -15   7 128.813 26.9133   7
  -2  15  -7 190.816 20.5804   2
  -2  15  -7 130.917 21.7911   1
   2  15   7 139.264 29.6846   1
   2  15   7 171.890 37.1358   4
   2 -15   8 228.023 33.3987   7
   2  15   8 211.006 34.5037   1
  -2  15  -8 176.989 23.8448   1
   2  15   8 282.435 44.5918   4
   2  16  -9 15.5320 24.7695   3
   2  16  -9 34.0684 25.7499   1
   2  16  -8-7.68311 23.5151   1
   2  16  -8-3.55543 24.7941   3
   2 -16  -8 4.92849 20.8735   2
   2  16  -7-12.7438 20.7095   3
   2 -16  -7 14.3300 19.1925   2
   2  16  -7 7.58874 22.4729   1
   2 -16  -6 255.448 28.9290   2
  -2  16   6 188.807 30.0530   5
   2  16  -6 232.557 33.7501   1
   2  16  -6 179.402 28.0864   3
  -2  16   6 204.679 28.7053   4
  -2  16   5 143.281 24.0036   7
   2 -16  -5 180.085 26.0885   2
  -2 -16   5 141.289 23.3936   7
  -2 -16   5 231.407 25.9856   6
   2  16  -5 171.595 24.8266   3
  -2  16   5 177.097 28.9941   5
  -2  16   5 214.574 29.3230   4
   2  16  -4 453.650 37.9599   3
  -2 -16   4 528.281 38.1335   7
   2 -16  -4 541.768 38.9309   2
  -2  16   4 569.489 39.2656   4
  -2 -16   3 492.086 33.8481   6
   2 -16  -3 503.376 37.2763   2
  -2  16   3 476.562 33.9977   4
  -2 -16   3 407.682 32.5455   7
  -2  16   3 440.582 42.2244   1
   2  16  -3 431.645 41.5454   1
   2  16  -2 928.122 58.0449   1
  -2 -16   2 888.407 45.9566   6
  -2 -16   2 876.137 45.3014   7
  -2  16   2 858.944 44.8627   4
  -2  16   2 783.319 53.0504   2
  -2  16   2 849.629 56.5508   1
  -2 -16   1 960.137 44.6589   6
   2  16  -1 919.366 55.2330   1
  -2 -16   1 842.644 41.1524   7
  -2  16   1 964.955 55.5441   1
  -2  16   1 899.359 41.7746   4
  -2  16   1 862.557 52.2812   2
  -2  16   0 1553.17 74.9778   1
   2 -16   0 1547.68 53.9011   6
   2  16   0 1594.16 70.2130   4
  -2  16   0 1509.61 73.6086   2
   2  16   0 1423.03 75.1350   1
  -2 -16   0 1536.06 65.2091   6
   2  16   1 2141.16 91.1503   4
   2 -16   1 2221.51 77.2651   6
  -2 -16  -1 2201.46 85.3753   6
   2  16   1 2102.09 96.4639   1
  -2  16  -1 2343.59 94.3539   2
  -2  16  -1 2251.62 95.8391   1
  -2  16  -2 2341.10 98.1638   1
   2  16   2 2276.51 100.638   1
   2  16   2 2288.02 97.0968   4
  -2  16  -2 2283.76 77.4830   4
  -2  16  -2 2420.26 95.6907   2
   2  16   3 1307.59 71.3416   1
   2  16   3 1530.02 74.3269   4
  -2  16  -3 1343.23 68.0307   1
  -2  16  -3 1444.43 65.9912   2
  -2  16  -4 2216.36 94.2251   1
   2  16   4 2134.05 99.8598   1
   2  16   4 2386.75 104.765   4
  -2  16  -4 2396.59 91.8550   2
   2  16   5 1533.99 84.0672   4
   2  16   5 1463.39 78.0302   1
  -2  16  -5 1588.26 68.1041   2
  -2  16  -5 1597.94 72.4979   1
   2 -16   6 1273.00 71.2490   7
  -2  16  -6 1271.42 58.5243   2
   2  16   6 1210.02 70.3293   1
  -2  16  -6 1409.38 64.6289   1
  -2  16  -7 1310.43 62.9751   1
  -2  16  -7 1192.72 55.4788   2
   2  16   7 1313.93 73.6564   1
   2 -16   7 1243.94 72.1335   7
   2 -17  -7 316.586 33.2624   2
   2  17  -7 355.217 39.0909   3
   2  17  -7 300.525 41.6104   1
  -2 -17   6 2163.44 96.9027   7
   2  17  -6 2320.62 102.009   3
   2 -17  -6 2289.99 95.5588   2
   2  17  -6 2219.36 110.549   1
  -2  17   6 2444.47 102.258   4
  -2 -17   5 579.836 41.1428   7
   2 -17  -5 523.473 41.0231   2
  -2  17   5 538.637 45.5516   5
   2  17  -5 527.974 42.4040   3
   2  17  -5 584.969 52.0494   1
  -2  17   5 531.275 42.2145   4
  -2 -17   4 2430.77 92.1931   6
  -2 -17   4 2125.04 91.8469   7
   2  17  -4 2023.77 94.7851   3
   2 -17  -4 2296.53 95.2901   2
  -2  17   4 2285.62 94.5764   4
  -2  17   4 2257.68 106.751   1
  -2 -17   3 171.068 22.2537   7
  -2 -17   3 157.948 22.1010   6
  -2  17   3 122.823 28.7883   1
  -2  17   3 141.219 23.9769   4
   2  17  -3 196.322 32.9712   1
   2  17  -2 1638.34 82.8313   1
  -2 -17   2 1472.55 66.7377   7
  -2 -17   2 1685.26 68.8980   6
  -2  17   2 1524.01 67.8123   4
  -2  17   2 1602.56 81.0424   1
  -2 -17   1 438.893 31.6276   6
   2  17  -1 420.302 39.6931   1
  -2  17   1 422.976 38.5644   1
  -2  17   1 469.630 30.8231   4
   2 -17   0 1262.80 46.3294   6
  -2 -17   0 1414.85 60.2030   6
  -2  17   0 1333.09 68.6864   1
   2  17   0 1261.29 62.9550   4
   2  17   0 1236.73 69.0436   1
  -2  17   0 1322.43 54.7981   4
  -2 -17  -1 81.3858 16.6149   6
   2 -17   1 90.7519 13.4839   6
  -2  17  -1 57.1722 21.5362   2
   2  17   1 80.3214 22.9735   1
  -2  17  -1 87.2976 23.2653   1
   2  17   1 86.1320 22.0280   4
  -2  17  -2 289.596 32.6823   1
   2 -17   2 294.254 22.4427   6
   2  17   2 360.288 37.1576   1
   2  17   2 363.342 34.2258   4
  -2  17  -2 284.616 31.3103   2
  -2  17  -3 90.5360 22.2374   2
  -2  17  -3 120.287 25.0993   1
   2 -17   3 101.455 22.6793   7
   2  17   3 127.814 26.6387   4
  -2  17  -3 94.1314 9.57306   4
   2  17   3 133.053 28.3392   1
  -2  17  -4 9.96651 17.6771   1
  -2  17  -4 43.7104 19.6853   2
   2  17   4 63.2162 24.0545   1
   2  17   4 9.56107 22.6012   4
   2  17   5 12.4600 21.7233   1
  -2  17  -5-2.42687 17.2001   1
   2  17   5-32.0371 29.4753   4
  -2  17  -5-3.89219 17.1144   2
  -2  17  -6 34.2995 18.0461   2
   2  17   6 25.7992 22.3242   1
  -2  17  -6 33.2588 17.3883   1
   2  17   6 39.3772 25.3712   4
   2 -18  -6 10.7024 20.5509   2
   2  18  -6-9.47108 23.0733   3
   2  18  -6-4.33063 24.4554   1
  -2 -18   6-11.0243 21.3116   7
  -2 -18   5 592.438 43.1353   7
  -2  18   5 478.247 48.3894   5
   2  18  -5 576.370 45.6826   3
   2 -18  -5 663.227 46.3377   2
  -2  18   5 589.878 46.0465   4
   2  18  -5 637.251 55.3572   1
  -2 -18   4 13.7141 19.0361   7
   2  18  -4 5.45810 19.1871   3
  -2  18   4-21.8314 25.1654   1
  -2  18   4 19.6527 19.1223   4
  -2 -18   3 900.662 49.4630   7
  -2 -18   3 976.971 51.0405   6
  -2  18   3 1012.55 53.2155   4
  -2  18   3 897.223 61.9813   1
  -2 -18   2 3.67738 16.4176   6
   2  18  -2 3.45294 19.7413   1
  -2  18   2-3.11884 21.9272   1
  -2 -18   2 1.80817 13.6042   7
  -2  18   2 13.1370 17.3336   4
  -2 -18   1 2530.95 94.8424   6
   2  18  -1 2344.50 108.115   1
   2  18  -1 2524.47 98.4179   4
  -2  18   1 2391.11 106.272   1
  -2  18   1 2417.94 92.3807   4
   2  18   0 28.7101 20.5458   1
   2  18   0 13.5166 16.9566   4
  -2 -18   0 20.7585 16.4996   6
  -2  18   0 16.4075 13.2155   4
  -2  18   0 14.0200 19.8786   1
  -2 -18  -1 2850.70 103.390   6
   2  18   1 2745.08 117.624   1
   2  18   1 2634.70 109.247   4
  -2  18  -1 2797.90 114.488   1
  -2  18  -2 8.17968 18.3899   1
   2  18   2 33.8890 20.0352   1
   2  18   2 24.1152 21.9353   4
  -2  18  -3 2549.81 106.075   1
   2  18   3 2487.77 110.375   1
   2  18   3 2543.00 109.241   4
   2 -18   4 5.69779 17.6452   7
   2  18   4 39.0226 24.6529   4
  -2  18  -4 55.4666 20.5781   1
   2  18   4 34.5075 20.4104   1
   2  18   5 3160.76 133.021   1
   2  18   5 3271.34 138.759   4
  -2  18  -5 3271.14 126.412   1
  -2 -19   4 1412.35 68.6641   7
   2  19  -4 1313.07 72.8736   3
  -2  19   4 1509.61 73.1002   4
  -2  19   4 1494.70 84.3136   1
   2  19  -4 1576.16 87.8004   1
  -2 -19   3 233.226 25.8893   7
  -2  19   3 228.257 36.5367   1
  -2  19   3 261.312 29.9049   4
   2  19  -2 1555.82 82.8269   1
  -2 -19   2 1534.05 67.4521   6
   2  19  -2 1505.11 68.6272   4
  -2  19   2 1392.76 76.8152   1
  -2  19   2 1437.46 66.9749   4
   2  19  -1 495.244 36.3973   4
   2  19  -1 412.572 41.0431   1
  -2  19   1 422.042 41.9573   1
  -2  19   1 440.867 31.9064   4
  -2 -19   1 490.627 35.0612   6
   2  19   0 309.559 37.0504   1
   2  19   0 302.911 32.8402   4
  -2  19   0 291.885 24.6106   4
  -2  19   0 295.462 34.5425   1
   2  19   1 84.8310 26.2586   1
  -2  19  -1 40.0499 23.0335   1
   2  19   1 66.0666 22.0443   4
  -2  19  -1 39.1296 12.9564   4
  -2  19  -2 233.445 32.1363   1
   2  19   2 174.159 29.3340   1
   2  19   2 178.997 29.3171   4
  -2  19  -3 72.9204 25.4779   1
   2  19   3 51.6776 24.9408   4
   3   0 -14 18.4949 17.9856   2
   3   0 -13 2062.90 77.6893   5
   3   0 -13 1999.83 83.8548   2
   3   0 -12-17.1130 16.3730   2
  -3   0  12-18.5808 19.4000   1
  -3   0  12 12.3593 16.5166   3
   3   0 -12 2.77743 10.9517   5
   3   0 -12 4.92023 14.7356   3
   3   0 -11 2301.41 83.7470   5
  -3   0  11 2294.94 93.6845   3
  -3   0  11 2148.71 94.1473   1
   3   0 -11 2297.69 89.1258   4
   3   0 -11 2099.33 92.1646   3
   3   0 -11 2274.57 88.1818   2
  -3   0  10-11.1726 13.0830   1
   3   0 -10 2.12949 12.3222   3
  -3   0  10 8.36825 13.8530   3
   3   0 -10 1.70570 12.3727   2
   3   0 -10-1.37995 10.4549   5
   3   0 -10-1.74451 13.8445   4
  -3   0   9 3815.78 134.336   3
   3   0  -9 3757.55 127.108   5
  -3   0   9 3640.32 134.754   1
   3   0  -9 3789.01 134.977   3
   3   0  -8 5.24796 10.4784   3
   3   0  -8 10.4141 9.15291   5
  -3   0   8-3.49959 10.0047   3
  -3   0   7 10135.9 313.827   3
   3   0  -7 10315.8 309.973   5
   3   0  -7 9799.22 313.409   3
   3   0  -6 20.5651 8.31537   3
  -3   0   6 12.6292 7.14670   5
  -3   0   5 6645.32 209.999   5
   3   0  -5 6438.08 208.722   5
   3   0  -5 7019.34 210.498   3
   3   0  -4 2.05252 5.34359   3
  -3   0   4 0.82065 4.97030   6
   3   0  -4 7.54094 6.86958   5
  -3   0   3 9713.30 307.494   3
  -3   0   3 10422.8 306.057   6
   3   0  -3 10156.0 307.454   3
   3   0  -3 10584.4 309.872   5
  -3   0   3 10178.9 308.400   1
   3   0  -2 0.72860 3.84880   3
  -3   0   2 7.21692 4.86506   6
   3   0  -2-0.85301 4.44115   6
   3   0  -2-0.96549 5.38365   5
   3   0  -1 17500.0 512.616   5
  -3   0   1 17140.7 510.259   6
   3   0  -1 17188.8 512.004   6
   3   0   0 8.39215 5.06509   6
   3   0   0 6.95866 5.60120   5
  -3   0   0-2.76451 4.35467   5
   3   0   1 11378.6 344.632   6
   3   0   1 11728.1 342.675   5
  -3   0  -1 11661.5 336.222   1
  -3   0  -1 10708.6 342.293   5
   3   0   2 2.79062 4.27093   7
   3   0   2 2.57101 1.89396   1
   3   0   2-1.57287 4.96559   5
   3   0   3 3532.92 97.6500   7
   3   0   3 3759.36 97.0000   5
  -3   0  -3 3653.86 97.1514   5
   3   0   3 3522.18 97.9384   4
   3   0   4 1.00258 5.66168   7
   3   0   4-0.99673 2.05155   2
  -3   0  -4 2.53387 3.81286   3
  -3   0  -4 2.19921 4.94178   5
   3   0   4 2.75672 2.16016   1
   3   0   4 7.15053 6.33453   4
  -3   0  -5 2054.65 64.7039   3
  -3   0  -5 2068.52 65.3595   5
   3   0   5 1944.26 68.9396   4
  -3   0  -6-0.62070 5.07987   5
   3   0   6 9.13059 8.08881   4
  -3   0  -6 3.91934 6.18170   3
  -3   0  -7 115.678 9.15709   5
  -3   0  -7 124.715 12.4480   3
   3   0   7 124.490 14.7350   4
  -3   0  -8-4.35397 9.16881   3
   3   0   8 4.42730 10.4587   4
  -3   0  -9 30.7952 11.1509   3
   3   0   9 38.5492 13.8317   4
  -3   0 -10-11.0555 12.4658   3
  -3   0 -11 319.031 24.9484   3
  -3   0 -12 1.66036 14.2196   3
  -3   0 -13 848.081 45.8804   3
   3   1 -14 1005.05 46.0030   5
   3  -1 -14 926.251 50.1485   2
   3   1 -14 914.331 50.8548   2
   3  -1 -13 265.287 22.1519   5
   3   1 -13 247.203 22.5630   5
   3   1 -13 249.613 27.0573   2
   3  -1 -13 269.087 26.7706   2
   3   1 -13 312.943 33.9341   3
   3  -1 -12 967.538 44.8796   5
   3   1 -12 993.890 47.0522   5
  -3   1  12 1027.70 58.1089   1
  -3  -1  12 1092.30 58.6580   1
  -3   1  12 950.488 56.2144   3
   3  -1 -12 1003.08 57.1498   3
   3  -1 -12 988.006 51.1430   2
   3   1 -12 1010.13 57.3642   3
   3   1 -12 1051.82 52.0534   2
  -3  -1  11 60.6839 17.5756   1
   3  -1 -11 41.8171 16.1784   3
   3   1 -11 61.6022 18.5392   3
   3  -1 -11 90.2197 17.5290   2
  -3   1  11 53.4560 17.3413   3
  -3  -1  11 97.2232 19.0321   3
   3   1 -11 94.8617 17.2648   2
   3  -1 -11 65.4691 14.5871   5
   3   1 -11 62.7165 15.2608   5
   3  -1 -11 40.7895 15.7316   4
  -3  -1  10 222.421 24.2289   3
  -3   1  10 260.989 25.7992   3
   3   1 -10 234.139 22.5616   2
   3  -1 -10 261.951 20.2796   5
   3   1 -10 221.606 20.6346   5
  -3  -1  10 221.660 24.4643   1
   3  -1 -10 231.366 23.2583   4
   3  -1 -10 251.709 25.1229   3
   3   1 -10 251.928 25.6000   3
   3  -1 -10 202.815 21.1382   2
  -3  -1   9 12.0780 12.0572   1
   3  -1  -9-1.92523 11.1406   3
   3  -1  -9-1.26630 8.97458   5
   3   1  -9-1.97641 11.2998   3
  -3   1   9 5.90740 11.7945   3
  -3  -1   9-3.77179 11.6664   3
   3   1  -9 12.8534 9.71165   5
  -3  -1   8 285.858 24.2517   3
  -3   1   8 300.677 24.5766   3
   3  -1  -8 319.493 21.7134   5
   3   1  -8 294.903 22.1825   5
  -3  -1   8 289.378 24.8582   1
   3  -1  -8 330.067 23.9689   2
   3  -1  -8 310.707 24.7435   3
   3   1  -8 285.109 24.1951   3
   3   1  -7 6.34715 9.07757   3
  -3  -1   7 4.64982 9.08046   3
   3  -1  -7 20.2202 9.62702   3
   3  -1  -7 9.69822 8.21182   2
   3  -1  -7 3.59742 8.43660   5
   3   1  -7 12.9922 9.28579   5
  -3   1   7 22.4035 8.49115   5
   3  -1  -6 1.38852 6.79126   3
  -3   1   6 1.26783 6.79280   5
   3   1  -6 8.36740 7.15367   3
   3   1  -5 315.057 21.1899   5
  -3   1   5 342.930 22.3781   5
  -3  -1   5 343.605 21.5407   5
   3  -1  -5 343.818 21.6473   3
   3   1  -5 297.486 20.5987   3
  -3   1   4 231.070 14.5264   6
  -3  -1   4 253.065 16.1656   6
  -3  -1   4 234.239 16.4863   3
   3  -1  -4 245.162 17.3332   5
   3   1  -4 235.312 17.2391   5
  -3   1   4 227.585 17.0835   5
   3  -1  -4 241.446 16.8005   3
   3   1  -4 232.604 16.2460   3
  -3   1   3 820.569 33.5933   6
   3  -1  -3 844.114 36.7064   5
   3   1  -3 920.475 38.1123   5
  -3  -1   3 867.743 35.6442   6
  -3  -1   3 903.411 37.2496   1
   3   1  -3 862.285 35.2639   3
  -3   1   3 891.037 36.9378   3
   3   1  -2 1860.33 63.6812   5
  -3   1   2 1702.94 58.8209   6
  -3  -1   2 1672.07 60.2670   6
   3   1  -2 1670.83 61.6470   6
   3  -1  -2 1801.31 63.1745   5
  -3  -1   2 1663.20 60.5525   1
   3   1  -2 1779.71 59.4655   3
  -3   1   1 1099.68 41.3841   6
   3   1  -1 1155.88 41.7904   1
  -3  -1   1 1080.46 42.4701   6
   3  -1  -1 1070.34 42.7671   6
   3  -1  -1 1120.42 44.1509   5
   3   1  -1 1164.29 44.4512   6
   3   1  -1 1140.42 44.3296   5
   3   1  -1 1147.14 39.6412   3
   3  -1   0 8371.07 263.140   6
  -3  -1   0 8656.32 262.944   6
   3  -1   0 8967.28 263.950   5
   3   1   0 8623.89 263.224   5
  -3   1   0 8678.05 264.162   5
  -3  -1   0 9069.71 264.271   5
   3   1   0 8501.50 259.077   1
  -3  -1  -1 2408.50 74.5610   7
   3  -1   1 2315.80 78.5094   6
   3  -1   1 2356.31 77.3411   5
  -3   1  -1 2279.15 77.5475   5
  -3   1  -1 2220.51 69.1484   1
  -3  -1  -1 2160.52 73.1549   1
   3   1   1 2227.98 71.9646   1
   3   1   1 2367.27 77.0218   5
  -3  -1  -1 2243.30 69.0590   3
   3  -1   2 6224.78 186.185   7
   3   1   2 5989.44 184.431   5
   3  -1   2 6164.79 185.085   5
   3   1   2 5815.30 178.892   1
  -3  -1  -3 1412.07 46.0480   3
   3   1   3 1531.19 48.6820   1
   3   1   3 1547.42 52.6252   5
   3   1   3 1558.07 52.2803   7
  -3   1  -3 1432.82 53.3093   5
  -3  -1  -3 1477.73 52.3365   5
   3   1   3 1424.30 55.3843   4
   3  -1   3 1463.30 51.7076   4
   3  -1   3 1479.68 55.6867   7
   3  -1   4 9262.50 280.514   7
   3   1   4 8941.41 275.596   7
  -3  -1  -4 9267.25 269.306   3
  -3   1  -4 9205.81 272.775   3
   3   1   4 9327.72 273.713   5
  -3  -1  -4 9417.15 273.685   5
   3   1   4 9146.73 278.866   4
   3   1   4 8317.86 270.038   2
   3   1   4 8926.96 270.764   1
   3  -1   4 9606.40 274.948   4
  -3   1  -4 9516.22 275.725   5
  -3  -1  -5 2004.12 64.8628   3
   3   1   5 1889.31 62.3930   2
  -3   1  -5 2083.61 68.1884   3
  -3  -1  -5 2075.00 66.2421   5
  -3   1  -5 2047.15 68.1724   5
   3   1   5 1978.29 72.6415   4
   3  -1   5 2111.64 69.9856   4
   3   1   5 1894.33 66.4478   1
  -3   1  -6 10021.1 285.503   3
  -3  -1  -6 9359.05 279.464   5
  -3   1  -6 9996.64 283.011   5
   3  -1   6 8655.30 276.950   1
   3   1   6 10165.3 291.588   4
   3  -1   6 9620.80 287.087   4
  -3  -1  -6 10095.8 282.400   3
   3   1   6 9160.09 276.724   2
  -3   1  -7 1300.82 44.5821   5
  -3   1  -7 1319.74 49.3149   3
  -3  -1  -7 1311.83 46.7298   3
   3  -1   7 1225.36 42.0946   1
   3   1   7 1238.36 53.0006   4
   3  -1   7 1249.82 50.1591   4
  -3   1  -8 6583.79 199.985   3
  -3   1  -8 6114.89 190.852   5
   3  -1   8 6124.88 192.052   1
   3   1   8 6390.75 205.310   4
   3  -1   8 6666.18 202.538   4
  -3  -1  -8 6461.87 196.927   3
  -3   1  -9 1288.19 54.5326   3
   3   1   9 1320.35 60.3037   4
  -3  -1  -9 1334.40 52.5165   3
  -3   1 -10 2898.73 104.718   3
  -3  -1 -10 2977.81 102.398   3
  -3   1 -11 673.911 37.1401   3
  -3  -1 -11 589.771 33.9462   3
  -3  -1 -12 2627.68 98.1049   3
  -3   1 -12 2835.44 102.478   3
  -3  -1 -13 339.279 28.7752   3
  -3   1 -13 387.532 32.0440   3
   3   2 -14 656.532 38.8422   5
   3  -2 -14 783.501 44.9163   2
   3  -2 -14 771.611 52.3447   3
   3   2 -14 756.078 44.6855   2
   3   2 -13 651.814 36.7166   5
   3  -2 -13 597.349 39.1583   2
   3  -2 -13 611.925 32.5286   5
   3   2 -13 663.308 46.8585   3
   3   2 -13 643.650 40.2504   2
  -3   2  12 1965.96 87.0043   3
   3   2 -12 1889.10 75.7176   5
   3  -2 -12 1905.03 72.0195   5
   3   2 -12 1934.39 79.9076   2
  -3  -2  12 1969.55 87.2935   1
   3  -2 -12 1923.83 79.1662   2
   3   2 -12 1860.13 86.1824   3
  -3   2  11 1157.75 59.2806   3
   3   2 -11 1025.84 52.2286   2
   3  -2 -11 1065.85 46.7935   5
  -3  -2  11 1125.01 59.1043   1
   3  -2 -11 1106.10 53.2611   4
  -3  -2  11 1092.67 55.8282   3
   3   2 -11 1097.23 50.5851   5
   3  -2 -11 990.599 55.7247   3
   3  -2 -11 1058.18 52.1399   2
   3   2 -11 1051.11 57.2279   3
   3  -2 -10 2220.42 80.8542   5
   3   2 -10 2369.74 85.1845   5
  -3  -2  10 2224.57 92.2157   1
  -3  -2  10 2333.47 90.9841   3
   3  -2 -10 2255.30 86.7114   4
  -3   2  10 2207.16 91.3821   3
   3  -2 -10 2171.23 90.5240   3
   3  -2 -10 2132.55 85.5569   2
   3   2 -10 2135.68 90.7835   3
  -3  -2   9 977.804 48.1514   3
   3   2  -9 911.340 44.0010   5
  -3   2   9 915.456 48.3398   3
  -3  -2   9 896.516 48.4846   1
   3  -2  -9 912.419 41.2697   5
   3  -2  -9 1032.98 47.1978   4
   3  -2  -9 797.224 46.2737   3
   3   2  -9 885.748 48.3042   3
  -3  -2   8 3657.27 131.891   3
   3  -2  -8 3932.45 127.074   5
  -3   2   8 3755.85 134.284   3
   3   2  -8 3937.51 129.678   5
  -3   2   8 3866.89 128.756   5
  -3  -2   8 3935.27 135.339   1
   3  -2  -8 3864.59 130.099   4
   3  -2  -8 3751.28 132.792   3
   3  -2  -8 3596.07 129.033   2
   3   2  -8 3670.30 133.228   3
   3  -2  -7 3534.83 121.002   2
  -3  -2   7 3705.99 123.477   3
   3  -2  -7 3631.67 118.855   5
   3   2  -7 3601.84 120.966   5
  -3   2   7 3475.02 120.112   5
  -3  -2   7 3293.27 123.667   1
   3  -2  -7 3598.23 123.746   3
   3   2  -7 3496.12 123.705   3
   3   2  -6 4782.45 155.661   3
   3  -2  -6 4631.99 153.486   2
  -3  -2   6 4771.77 154.762   3
  -3   2   6 4712.45 153.775   5
   3  -2  -6 4655.43 155.413   3
   3   2  -5 4826.92 159.829   3
   3  -2  -5 5016.74 159.509   2
  -3   2   5 4875.06 160.028   5
   3   2  -5 4957.78 160.333   5
   3  -2  -5 5140.95 161.231   3
  -3   2   4 7243.22 225.092   5
   3   2  -4 7361.66 224.563   5
  -3   2   4 7158.48 217.801   6
   3  -2  -4 7415.72 223.446   5
   3  -2  -4 7037.48 222.777   2
  -3  -2   4 7314.18 222.070   6
  -3  -2   4 6838.39 221.944   3
   3   2  -4 7330.23 223.074   3
  -3   2   3 1206.19 44.6108   6
   3  -2  -3 1282.22 49.0377   2
  -3  -2   3 1311.64 49.0210   6
   3  -2  -3 1262.98 49.3889   5
   3   2  -3 1400.18 51.0840   5
  -3  -2   3 1294.90 49.3501   1
  -3   2   3 1199.36 48.9558   3
   3   2  -3 1295.61 47.9675   3
   3   2  -2 2520.68 84.8975   5
  -3  -2   2 2479.78 83.1678   6
   3  -2  -2 2460.19 82.8988   2
   3   2  -2 2456.17 83.5598   1
   3  -2  -2 2590.28 85.1775   5
  -3  -2   2 2431.78 82.8329   1
  -3   2   2 2494.85 80.0802   6
  -3   2   2 2452.09 83.6954   3
   3   2  -2 2400.55 80.5000   3
  -3  -2   1 6284.63 200.417   6
  -3  -2   1 6447.57 201.857   5
   3   2  -1 6783.98 202.146   5
   3  -2  -1 6770.75 202.157   5
   3   2  -1 6644.32 199.914   1
   3  -2  -1 6634.21 198.930   2
   3   2  -1 6279.83 195.374   3
  -3   2   0 6987.72 226.086   7
   3  -2   0 7509.82 227.466   5
   3  -2   0 7477.30 223.145   2
  -3  -2   0 7391.97 219.189   3
  -3  -2   0 7236.27 227.042   6
  -3   2   0 7403.95 228.134   5
  -3  -2   0 7364.45 227.039   5
   3   2   0 7810.75 227.667   5
   3   2   0 7567.46 223.934   1
   3  -2   1 6036.10 181.895   2
  -3  -2  -1 6212.69 181.905   7
   3   2   1 6516.59 187.630   5
  -3   2  -1 6361.34 189.123   5
  -3   2  -1 5794.32 178.506   1
  -3  -2  -1 5981.69 186.023   1
   3  -2   1 6578.90 188.695   5
   3   2   1 5795.89 183.340   1
   3  -2   2 1678.96 63.2706   7
   3   2   2 1698.45 60.2096   5
   3   2   2 1732.23 57.9875   1
   3  -2   2 1753.93 54.8016   2
   3   2   3 936.180 30.2992   7
   3  -2   3 791.041 36.7928   7
   3   2   3 876.737 31.6828   1
   3   2   3 916.230 33.1965   5
  -3  -2  -3 857.860 32.6709   5
   3   2   3 885.895 33.4676   2
   3  -2   3 903.293 30.5846   4
   3   2   4 1453.80 51.5551   7
   3  -2   4 1437.10 58.7337   7
   3   2   4 1512.82 51.2888   5
  -3   2  -4 1581.52 54.6958   5
  -3  -2  -4 1520.58 51.4273   5
   3   2   4 1453.86 51.5902   2
   3   2   4 1399.17 57.2444   4
   3  -2   4 1487.09 50.7745   4
   3   2   4 1540.63 52.3237   1
  -3  -2  -4 1406.98 45.7086   3
  -3   2  -5 327.857 18.7317   5
  -3   2  -5 331.103 18.7749   3
   3   2   5 334.810 22.5153   4
   3   2   5 340.906 16.4780   2
   3  -2   5 325.917 17.6519   4
  -3  -2  -5 289.779 14.0586   3
   3   2   5 315.725 18.7213   1
  -3   2  -6 524.123 24.3983   3
  -3   2  -6 479.448 21.6787   5
   3   2   6 501.727 27.8490   4
   3  -2   6 517.232 23.0394   4
   3   2   6 502.672 18.6664   2
  -3  -2  -6 501.707 19.2185   3
  -3  -2  -7 45.6046 8.00734   3
   3   2   7 54.3547 12.9245   4
  -3   2  -7 68.0008 11.1294   3
   3   2   7 57.2250 7.07825   2
  -3   2  -7 53.8667 9.00728   5
   3  -2   7 38.0756 5.16679   1
   3  -2   7 56.5656 10.3607   4
  -3   2  -8 3.90009 10.0546   3
  -3   2  -8 11.3924 6.54286   5
  -3  -2  -8 1.76646 7.23064   3
   3   2   8 12.3888 11.7211   4
  -3   2  -9 21.7487 11.1501   3
  -3  -2  -9 11.1553 8.79631   3
  -3   2  -9 23.6115 6.73013   5
   3   2   9 15.6376 13.6424   4
  -3  -2 -10 5.85064 9.96672   3
  -3   2 -10-9.59575 12.4489   3
   3   2  10-6.58733 15.3125   4
  -3   2 -11 301.824 25.6304   3
  -3  -2 -11 271.709 22.4966   3
  -3   2 -12 408.836 31.4516   3
  -3  -2 -12 352.648 26.9113   3
  -3  -2 -13 401.454 29.3413   3
  -3   2 -13 357.552 32.0428   3
   3  -3 -14 187.093 30.2706   3
   3   3 -14 176.249 23.1887   5
   3  -3 -14 230.711 28.2664   2
   3   3 -14 277.321 29.3187   2
   3   3 -13 1033.41 53.5786   2
   3  -3 -13 1039.79 44.4168   5
   3   3 -13 1089.98 51.4668   5
   3  -3 -13 1040.42 53.4685   2
   3   3 -13 994.503 59.7188   3
   3  -3 -12 108.107 15.3022   5
   3   3 -12 131.843 23.2627   3
   3  -3 -12 101.576 19.1638   2
   3   3 -12 110.920 20.9913   2
  -3  -3  12 99.4860 21.9337   1
   3   3 -12 81.8980 17.5613   5
   3   3 -11 1099.15 50.8708   5
  -3   3  11 1140.63 58.5132   3
   3  -3 -11 1071.95 45.6598   5
  -3  -3  11 1187.60 59.0504   1
  -3  -3  11 1189.80 58.0778   3
   3  -3 -11 949.297 50.1463   2
   3  -3 -11 935.720 55.2052   3
   3  -3 -11 1022.48 51.2745   4
   3   3 -11 1037.08 57.7321   3
   3   3 -10 31.3824 14.4681   3
  -3   3  10 15.7237 13.3420   3
  -3  -3  10 33.0625 15.2778   1
  -3  -3  10 46.9087 15.8028   3
   3  -3 -10 27.2990 10.5928   5
   3   3 -10 57.8254 14.3057   5
   3  -3 -10 44.6866 14.8736   3
   3  -3 -10 34.4607 13.8829   4
   3  -3  -9 89.3184 16.3781   3
   3   3  -9 82.2930 15.3449   5
   3   3  -9 91.7302 17.0774   3
  -3   3   9 72.0813 16.4466   3
   3  -3  -9 98.6082 13.5430   5
  -3  -3   9 106.759 17.4453   1
  -3  -3   9 74.7463 15.9533   3
  -3   3   9 103.525 13.9978   5
   3  -3  -9 84.1592 15.8107   4
   3  -3  -8 9.09243 9.94958   2
   3  -3  -8 7.04843 9.04543   3
   3   3  -8 22.1039 12.7447   3
  -3   3   8 7.60014 12.3560   3
  -3  -3   8 16.4051 10.8018   1
  -3  -3   8 32.5212 13.4155   3
   3  -3  -8 9.42844 9.12043   5
   3   3  -8 30.1127 12.1045   5
  -3   3   8 6.99609 8.66320   5
   3  -3  -8 7.37237 10.6203   4
  -3  -3   7-1.53049 8.53466   3
  -3   3   7 12.0318 11.6884   3
   3  -3  -7 11.2584 9.65224   2
   3  -3  -7 3.19291 7.40751   3
  -3  -3   7 16.4422 10.0652   1
   3  -3  -7 3.44983 8.46749   5
   3   3  -7 4.37586 9.11715   5
   3   3  -7 1.65024 8.33579   3
  -3   3   7-1.37252 8.12966   5
   3  -3  -7-2.67415 9.62562   4
   3   3  -6 240.582 19.9715   3
  -3  -3   6 231.343 19.1661   3
   3  -3  -6 247.970 18.3955   5
  -3   3   6 270.530 20.1128   5
   3  -3  -6 195.706 17.9124   2
  -3   3   5 686.928 29.0587   6
  -3   3   5 720.383 35.0536   5
   3   3  -5 722.671 35.8476   5
   3   3  -5 796.381 36.0152   3
   3  -3  -5 702.359 34.1280   2
  -3   3   4 171.248 11.0498   6
  -3  -3   4 168.911 14.3360   6
   3   3  -4 185.186 16.2887   5
   3  -3  -4 143.780 13.7243   5
  -3   3   4 148.530 14.5466   5
   3   3  -4 178.518 15.5576   1
   3   3  -4 188.767 14.9314   3
   3  -3  -4 163.268 14.0311   2
   3   3  -3 1200.41 46.5597   3
  -3  -3   3 1253.31 48.1901   6
   3   3  -3 1230.10 50.0250   5
   3  -3  -3 1301.55 48.9134   5
   3   3  -3 1268.22 49.8475   1
  -3   3   3 1199.02 42.5587   6
   3  -3  -3 1199.68 47.7571   2
   3   3  -2 166.056 11.8271   3
  -3   3   2 187.542 11.0817   6
  -3  -3   2 170.796 13.5167   6
   3   3  -2 194.522 14.7014   1
   3  -3  -2 164.838 13.7943   5
   3   3  -2 197.354 15.3391   5
   3  -3  -2 166.812 13.1511   2
  -3  -3   2 191.079 13.9728   1
  -3  -3   1 2991.19 94.4976   3
   3   3  -1 3143.80 101.765   5
   3  -3  -1 3243.27 101.826   5
  -3  -3   1 3151.07 100.721   6
   3   3  -1 2875.47 99.1250   1
   3  -3  -1 3017.72 98.0500   2
   3   3  -1 2987.50 94.7962   3
  -3   3   0 11.6940 6.72646   7
  -3  -3   0 15.2664 6.33357   6
   3   3   0 16.4166 3.15738   3
   3  -3   0 12.5693 4.61436   2
  -3  -3   0 19.9952 3.43064   3
   3  -3   0 20.3281 6.81988   5
   3   3   0 14.7173 6.58518   5
   3   3   0 7.26574 4.46539   1
  -3   3  -1 9169.67 269.525   5
   3   3   1 9104.64 267.224   5
   3   3   1 9309.83 266.693   1
   3  -3   1 9259.00 262.086   2
   3  -3   2 378.295 23.1207   7
   3   3   2 385.262 19.8512   1
   3  -3   2 376.561 15.0435   2
   3   3   3 4136.26 115.630   5
   3  -3   3 3982.32 124.352   7
   3   3   3 4348.97 119.265   2
   3   3   3 3997.11 116.325   1
   3  -3   3 4112.04 110.025   4
   3  -3   4 610.488 33.3617   7
   3   3   4 633.460 25.8339   5
   3   3   4 597.203 28.2183   2
   3   3   4 580.147 23.8406   7
   3   3   4 548.165 31.3624   4
   3  -3   4 617.899 23.8520   4
   3   3   4 638.320 28.7240   1
  -3   3  -5 8773.29 265.626   3
   3   3   5 8245.34 270.907   4
   3   3   5 8608.66 262.039   2
   3  -3   5 8840.22 260.087   4
   3   3   5 8712.82 258.650   5
   3   3   5 8654.88 266.288   1
  -3   3  -6 771.040 34.9551   3
   3   3   6 704.510 38.4232   4
   3   3   6 753.428 30.8285   2
  -3  -3  -6 729.147 27.8315   3
  -3   3  -7 7259.66 193.233   3
   3   3   7 7317.27 201.833   4
  -3  -3  -7 6949.98 183.312   3
   3   3   7 7101.08 184.616   2
  -3   3  -8 325.241 23.5188   3
   3   3   8 315.396 26.9781   4
  -3  -3  -8 335.803 19.0588   3
  -3   3  -9 3276.79 107.817   5
   3   3   9 3292.65 123.891   4
  -3   3  -9 3463.78 117.805   3
  -3  -3  -9 3299.43 109.164   3
  -3   3 -10 336.363 27.1358   3
  -3   3 -10 378.057 19.9913   5
   3   3  10 377.694 32.6483   4
  -3  -3 -10 348.563 22.6060   3
  -3   3 -11 3970.45 135.070   3
   3   3  11 3827.85 143.321   4
  -3  -3 -11 3648.10 126.003   3
  -3  -3 -12 94.2221 16.2830   3
  -3   3 -12 103.206 21.1825   3
   3   4 -14 1439.19 66.3112   2
   3   4 -14 1317.70 61.7255   5
   3  -4 -14 1426.47 65.6647   2
   3   4 -14 1269.16 72.3576   3
   3  -4 -13 30.0812 16.6408   2
   3   4 -13 69.8370 22.9720   3
   3   4 -13 27.1917 17.0494   2
   3   4 -13 38.4140 17.2420   5
   3   4 -12 2560.47 96.0794   5
   3  -4 -12 2437.42 96.8599   2
   3   4 -12 2530.28 106.459   3
   3  -4 -11 173.589 17.2970   5
   3   4 -11 219.375 26.5051   3
  -3   4  11 218.864 26.2592   3
   3   4 -11 205.268 22.3039   5
  -3  -4  11 230.971 26.0596   3
  -3  -4  11 193.816 24.1127   1
   3  -4 -11 173.286 22.4547   4
   3  -4 -11 231.249 23.3171   2
   3   4 -10 3055.17 122.087   3
   3   4 -10 3366.43 117.298   5
  -3   4  10 3201.07 112.793   5
  -3   4  10 3237.74 123.411   3
  -3  -4  10 3221.30 121.476   1
   3  -4 -10 3265.66 116.821   4
   3  -4 -10 3286.12 109.907   5
  -3  -4  10 3246.22 120.651   3
   3   4  -9 169.370 21.2465   3
   3  -4  -9 187.062 16.6122   5
  -3   4   9 178.208 22.2842   3
  -3  -4   9 160.308 20.0119   3
  -3   4   9 187.858 18.0393   5
   3   4  -9 172.613 19.9578   5
  -3  -4   9 168.045 21.2850   1
   3  -4  -9 181.695 19.7660   4
   3   4  -8 5898.86 201.496   3
  -3  -4   8 6149.68 199.949   3
  -3   4   8 5886.79 201.989   3
   3  -4  -8 6012.16 192.316   5
  -3   4   8 6284.61 197.013   5
   3   4  -8 6600.59 199.986   5
  -3  -4   8 6073.55 201.370   1
   3  -4  -8 6043.46 196.388   4
   3  -4  -8 5932.78 197.005   2
   3  -4  -7 355.846 22.4125   5
   3   4  -7 356.800 26.4122   3
  -3  -4   7 357.437 25.4321   3
  -3   4   7 375.788 24.5929   5
   3  -4  -7 363.385 24.4961   4
  -3  -4   7 377.229 26.5731   1
   3  -4  -7 370.625 25.1242   2
  -3   4   7 376.199 27.5289   3
   3  -4  -6 7693.73 236.713   5
   3   4  -6 7714.02 242.049   3
  -3   4   6 7266.53 239.606   5
   3  -4  -6 7808.80 238.480   4
   3  -4  -6 7729.79 239.531   2
  -3  -4   6 7638.41 240.014   3
  -3   4   5 454.177 20.5932   6
  -3   4   5 461.941 27.1077   5
   3   4  -5 493.906 29.1496   1
   3   4  -5 540.484 29.4099   5
   3   4  -5 502.920 27.7801   3
   3  -4  -5 446.922 25.1812   4
   3  -4  -5 491.716 27.1397   2
  -3  -4   4 4006.87 133.472   6
   3  -4  -4 3906.94 132.414   5
  -3   4   4 4148.90 125.237   6
  -3   4   4 4025.13 135.329   5
   3   4  -4 4100.41 133.571   3
   3   4  -4 4373.36 136.780   5
   3   4  -4 3976.15 136.094   1
   3  -4  -4 4139.05 133.670   2
   3   4  -3 231.055 15.9440   3
  -3   4   3 264.089 12.7912   6
  -3  -4   3 242.084 17.4217   6
   3  -4  -3 242.549 17.1741   5
   3   4  -3 276.507 19.0239   5
   3   4  -3 251.852 18.5469   1
   3  -4  -3 236.906 16.7965   2
   3   4  -2 10314.7 309.955   3
  -3  -4   2 10322.7 313.525   6
   3  -4  -2 10516.5 307.263   6
   3  -4  -2 10293.5 313.892   5
   3   4  -2 10709.3 315.617   5
   3   4  -2 10048.9 314.209   1
   3  -4  -2 10144.4 311.550   2
   3   4  -1 108.642 8.43936   3
  -3  -4   1 111.839 11.4374   6
   3  -4  -1 106.575 9.65388   6
   3   4  -1 100.719 11.5819   5
  -3   4   1 108.987 11.5965   7
   3   4  -1 101.980 10.6794   1
   3  -4  -1 108.959 9.67497   2
   3   4   0 3914.84 123.213   3
  -3  -4   0 4058.72 132.146   6
   3   4   0 4223.04 132.335   5
  -3   4   0 4189.21 135.582   7
   3  -4   0 4175.45 127.477   2
   3   4   0 4301.74 132.703   1
   3   4   1 293.682 18.1251   1
  -3   4  -1 251.980 20.5427   7
   3   4   1 245.241 16.2815   5
  -3  -4  -1 210.434 16.7613   6
   3  -4   1 255.975 13.4635   2
   3   4   2 2825.56 81.1221   5
   3  -4   2 2728.03 88.8176   7
   3   4   2 2695.65 83.0473   1
   3  -4   2 2687.38 74.5731   2
   3  -4   3 24.8401 3.93264   2
   3  -4   3 16.8107 9.27307   7
   3   4   3 9.87569 6.96756   1
   3   4   3 17.0868 6.15228   5
   3   4   3 14.2392 7.66055   2
   3  -4   3 21.2663 2.97033   4
   3   4   4 1576.10 60.1008   6
   3  -4   4 1611.73 63.2168   7
   3   4   4 1579.66 51.7306   5
   3   4   4 1586.29 57.3982   2
   3   4   4 1497.34 61.4330   4
   3   4   4 1554.99 56.9911   1
   3   4   5 46.6411 6.84771   5
   3   4   5 49.0462 9.88944   2
   3   4   5 58.6371 11.4160   1
   3   4   5 51.8643 12.8444   4
  -3   4  -6 600.806 30.3628   3
   3   4   6 504.895 33.2899   4
   3   4   6 519.702 26.6498   2
   3   4   7 9.28511 8.29312   2
  -3   4  -7 20.4733 10.2709   3
   3  -4   7 5.13098 3.29552   1
   3   4   7 13.5951 11.1057   4
  -3   4  -8-6.07927 11.3537   3
   3   4   8 4.75255 8.09619   2
   3   4   8 12.8185 13.6227   4
   3   4   9-2.32429 13.7666   4
  -3   4  -9 11.6936 13.6710   3
  -3   4 -10 207.947 23.3411   3
   3   4  10 196.942 26.6553   4
  -3   4 -11-13.9348 17.0489   3
   3   4  11 13.9742 19.4904   4
  -3   4 -12 323.044 31.0326   3
   3   5 -14 1004.36 54.0581   2
   3   5 -14 1037.16 52.7654   5
   3  -5 -14 938.606 52.8009   2
   3   5 -14 946.590 60.4652   3
   3   5 -13 1111.49 55.9242   5
   3  -5 -13 1238.29 58.9398   2
   3   5 -13 1169.54 66.0962   3
   3   5 -12 293.975 31.9204   3
   3   5 -12 348.513 29.8557   5
   3  -5 -12 387.347 31.2262   2
  -3  -5  11 320.642 31.1059   3
   3   5 -11 297.005 26.3187   5
  -3   5  11 230.707 28.6853   3
   3   5 -11 300.489 30.9383   3
   3  -5 -11 294.958 27.0136   4
  -3  -5  11 319.940 29.4196   1
   3  -5 -11 254.249 25.5603   2
  -3   5  10 81.4153 19.7284   3
   3   5 -10 75.7014 18.5554   3
  -3  -5  10 88.0387 18.0968   3
   3   5 -10 81.5798 17.6683   5
  -3   5  10 74.6919 13.9214   5
  -3  -5  10 79.2782 17.4742   1
   3  -5 -10 76.4126 16.1273   4
   3   5  -9 52.0214 14.1510   3
  -3   5   9 35.4478 14.3253   3
  -3  -5   9 57.3697 16.1619   3
   3   5  -9 37.0436 13.8832   5
  -3   5   9 55.3815 13.0250   5
  -3  -5   9 53.4409 14.8444   1
   3  -5  -9 32.0571 13.1047   4
  -3   5   8 315.609 27.8768   3
   3   5  -8 332.163 27.2680   3
  -3   5   8 365.135 25.4282   5
  -3  -5   8 400.557 28.2029   3
  -3  -5   8 357.162 27.9731   1
   3  -5  -8 377.582 23.2382   5
   3   5  -8 364.743 27.1919   5
   3  -5  -8 322.992 24.5555   4
   3  -5  -8 387.628 26.4168   2
   3  -5  -7 4.32008 8.53321   2
  -3   5   7 7.55621 10.2634   3
   3   5  -7 29.8197 10.6259   3
  -3  -5   7-3.12610 9.77311   3
   3  -5  -7 23.0548 9.87605   5
  -3   5   7 7.45297 8.42192   5
  -3  -5   7 15.0607 10.4626   1
   3  -5  -7-1.32774 9.70768   4
   3  -5  -6 5.35484 8.45417   2
   3   5  -6 9.40110 7.79162   3
  -3  -5   6 15.3365 9.88265   3
   3  -5  -6 7.99085 8.40718   5
  -3   5   6 5.22034 9.95035   3
  -3   5   6 1.45384 7.45944   5
  -3  -5   6 9.21523 9.20118   1
   3  -5  -6 2.37964 8.69785   4
   3  -5  -5 66.8481 10.4752   2
   3   5  -5 72.4867 12.5336   1
  -3   5   5 86.3265 12.6308   5
   3   5  -5 88.4990 13.6030   5
  -3   5   5 71.5046 6.97231   6
   3   5  -5 67.4041 11.8504   3
   3  -5  -5 81.8829 11.1027   4
   3   5  -4 190.279 15.8651   3
  -3   5   4 204.954 10.4027   6
  -3   5   4 157.548 15.5065   5
   3   5  -4 225.859 18.7665   5
  -3  -5   4 193.465 16.3997   6
   3   5  -4 162.823 16.2418   1
   3  -5  -4 226.353 15.7568   4
   3  -5  -4 225.142 16.6387   2
   3   5  -3 772.357 34.0615   3
  -3  -5   3 742.208 35.1031   6
   3   5  -3 777.128 37.1614   5
   3   5  -3 716.360 36.1248   1
   3  -5  -3 742.134 31.6257   4
   3  -5  -3 788.569 34.2868   2
   3   5  -2 833.115 33.7588   3
   3   5  -2 868.282 38.5592   5
   3  -5  -2 800.833 29.6105   6
  -3  -5   2 794.009 35.8666   6
   3  -5  -2 772.815 31.3631   4
   3   5  -2 784.869 37.2939   1
   3  -5  -2 808.430 34.5299   2
  -3  -5   1 3756.74 122.430   6
   3   5  -1 3764.08 117.005   3
   3   5  -1 3808.02 123.867   5
   3  -5  -1 3348.03 116.548   6
   3  -5  -1 3822.29 115.043   4
   3  -5  -1 3857.36 119.635   2
  -3   5   1 3837.51 124.517   7
   3   5  -1 3881.50 125.381   1
   3   5   0 1549.59 52.8739   3
   3   5   0 1723.73 63.3760   1
  -3  -5   0 1678.37 61.0196   6
   3   5   0 1700.12 60.9426   5
  -3   5   0 1497.46 56.4839   2
  -3   5   0 1706.06 64.8510   7
   3  -5   0 1539.15 55.8694   2
   3  -5   0 1660.26 51.3041   4
   3  -5   1 1851.67 73.1055   7
   3   5   1 2163.74 72.6984   1
  -3  -5  -1 1921.86 69.3672   6
  -3   5  -1 1942.97 63.8142   2
   3   5   1 1940.12 68.1162   5
   3   5   1 1754.46 58.1406   3
   3  -5   1 2026.96 63.4635   2
   3   5   2 1883.33 73.4556   6
   3   5   2 2100.40 71.0928   5
   3   5   2 1967.30 73.4827   1
  -3   5  -2 2045.70 65.1144   1
   3  -5   2 2062.74 65.8435   2
   3  -5   2 1934.89 77.6053   7
   3  -5   3 2801.35 102.615   7
   3   5   3 2754.09 97.8427   6
   3   5   3 2797.64 91.7405   5
   3  -5   3 2791.60 87.6644   2
   3   5   3 2920.68 97.6990   2
   3   5   3 2798.62 96.3289   1
  -3   5  -3 2747.56 84.1732   1
   3  -5   4 2344.19 90.3360   7
   3   5   4 2322.41 85.7144   6
   3   5   4 2382.19 77.9017   5
   3   5   4 2374.44 85.0064   2
   3   5   4 2303.72 89.1729   4
   3   5   4 2237.40 83.2878   1
   3  -5   5 6183.99 200.388   7
   3   5   5 5921.56 194.206   6
   3   5   5 6189.82 182.715   5
   3   5   5 5683.56 197.949   4
   3   5   5 5725.19 190.307   2
   3   5   5 6164.17 194.266   1
   3   5   6 2195.43 82.3841   6
  -3   5  -6 2293.83 80.1893   3
   3   5   6 1980.66 65.8741   5
   3   5   6 2267.22 81.6753   1
   3   5   6 1983.65 84.0286   4
   3   5   6 2099.07 75.9952   2
  -3   5  -7 4302.19 128.940   3
   3   5   7 3651.42 134.682   4
   3   5   7 4277.47 123.946   2
   3  -5   7 3306.74 111.799   1
  -3   5  -8 2039.98 78.3596   3
   3   5   8 1946.90 85.3281   4
   3   5   8 1894.64 71.2671   2
   3   5   9 2255.72 96.6545   4
  -3   5  -9 2278.47 88.4889   3
  -3   5 -10 1196.00 57.6083   3
   3   5  10 1196.40 65.1049   4
   3   5  11 2281.19 101.487   4
  -3   5 -11 2254.27 92.1837   3
  -3   5 -12 703.809 44.6157   3
   3   5  12 633.127 50.4515   4
   3  -6 -14 419.239 35.2158   2
   3   6 -14 444.150 36.4497   2
   3   6 -14 399.562 41.4044   3
   3   6 -13 1173.28 65.6519   3
   3   6 -13 1139.31 57.4190   5
   3  -6 -13 1086.88 57.0237   2
   3   6 -12 551.721 42.8214   3
   3   6 -12 512.683 36.7452   5
   3  -6 -12 509.166 36.4429   2
  -3   6  11 2235.30 98.3706   3
   3   6 -11 2331.80 92.5136   5
   3   6 -11 2328.13 99.6257   3
   3  -6 -11 2341.59 91.2933   2
  -3  -6  11 2275.78 95.2140   1
  -3   6  10 487.092 37.5373   3
   3   6 -10 412.262 34.9322   3
  -3   6  10 489.843 30.7962   5
   3   6 -10 468.735 33.1987   5
   3  -6 -10 530.469 33.6861   4
  -3  -6  10 487.173 35.3912   1
   3   6  -9 2089.84 89.4377   3
   3   6  -9 2322.43 87.8363   5
  -3   6   9 2208.73 91.0940   3
  -3   6   9 2167.55 82.5960   5
   3  -6  -9 2267.32 84.1252   4
   3  -6  -9 2035.43 83.5461   2
  -3  -6   9 2046.79 86.8668   1
   3   6  -8 1801.57 76.0930   3
  -3   6   8 1669.20 69.8497   5
   3   6  -8 1868.96 74.5736   5
   3  -6  -8 1782.96 69.8788   4
   3  -6  -8 1810.00 71.4312   2
  -3  -6   8 1712.25 73.8133   1
  -3   6   8 1662.99 76.0252   3
   3   6  -7 6290.05 205.396   3
  -3   6   7 6377.28 202.547   5
   3  -6  -7 6416.85 199.295   4
   3  -6  -7 5976.23 200.331   2
  -3  -6   7 6238.79 204.234   1
  -3   6   7 6035.84 206.860   3
   3   6  -6 1755.07 68.8771   3
  -3   6   6 1742.87 67.9002   5
   3   6  -6 1656.62 68.6148   5
  -3   6   6 1660.14 54.6201   6
   3  -6  -6 1648.66 65.4931   2
   3  -6  -6 1701.45 64.2982   4
   3   6  -6 1608.91 69.4438   1
  -3   6   6 1558.53 69.0395   3
  -3  -6   6 1528.51 66.8862   1
  -3   6   5 5375.69 162.449   6
   3   6  -5 5375.63 177.366   3
  -3   6   5 5590.24 177.993   5
   3   6  -5 5441.05 180.726   1
   3  -6  -5 5733.95 173.135   4
   3  -6  -5 5312.84 174.798   2
  -3  -6   4 754.638 36.3861   6
  -3   6   4 756.575 37.5979   5
   3   6  -4 681.698 38.0219   1
   3  -6  -4 763.847 33.2343   4
   3  -6  -4 754.014 35.7073   2
   3   6  -4 767.237 36.3052   3
  -3  -6   3 4524.33 145.423   6
  -3   6   3 4263.61 146.593   5
   3  -6  -3 4557.26 139.499   4
   3   6  -3 4119.71 146.940   1
   3  -6  -3 4469.95 143.515   2
   3   6  -3 4584.74 143.603   3
   3  -6  -2 922.573 33.5211   6
   3   6  -2 1059.79 40.3023   3
  -3  -6   2 992.009 42.4500   6
  -3   6   2 978.240 42.8174   7
   3  -6  -2 994.265 36.7357   4
   3  -6  -2 1034.89 40.9657   2
   3   6  -2 968.340 44.8927   1
   3   6  -1 8806.78 260.762   3
   3  -6  -1 8070.99 258.947   6
  -3  -6   1 8630.90 266.050   6
  -3   6   1 8844.26 269.685   7
   3  -6  -1 8721.10 256.930   4
   3  -6  -1 8772.13 262.622   2
   3   6  -1 9231.11 272.195   1
  -3   6   0 2712.77 96.8621   7
   3   6   0 2661.63 83.7478   3
  -3  -6   0 2685.32 91.5687   6
   3   6   0 2722.75 91.5680   5
   3  -6   0 2520.87 79.7570   4
   3  -6   0 2679.17 87.0043   2
   3   6   0 2924.88 97.3775   1
  -3   6   0 2559.15 87.4144   2
  -3  -6  -1 3398.40 116.974   6
   3   6   1 3406.62 106.631   3
   3   6   1 3644.71 120.278   1
   3   6   1 3505.42 115.750   5
   3   6   1 3416.51 117.738   6
   3  -6   1 3601.99 111.196   2
  -3   6  -1 3612.51 111.784   2
   3   6   2 1012.42 44.9615   6
   3   6   2 917.517 33.1627   3
   3   6   2 1118.98 42.7114   5
   3   6   2 1019.05 45.5354   1
   3   6   2 1081.70 46.5651   2
  -3   6  -2 1189.65 40.1077   1
   3  -6   2 1145.85 39.6256   2
   3  -6   2 1123.89 50.9185   7
  -3   6  -2 1106.38 38.8296   2
   3   6   3 1085.01 47.8709   6
   3   6   3 1105.89 43.5930   5
   3  -6   3 1115.96 52.9708   7
   3   6   3 1213.79 49.9587   2
   3   6   3 1040.11 47.5801   1
  -3   6  -3 1127.93 39.0442   2
  -3   6  -3 1094.32 38.3184   1
   3   6   4 353.876 23.9289   6
  -3   6  -4 312.599 13.8220   2
   3  -6   4 347.479 26.7986   7
   3   6   4 301.826 17.9554   5
  -3   6  -4 304.656 13.9410   1
   3   6   4 324.763 23.9487   2
   3   6   4 342.575 27.0391   4
   3   6   4 340.740 23.6202   1
   3  -6   5 925.422 49.1420   7
   3   6   5 960.922 36.1020   5
   3   6   5 926.558 44.6090   6
   3   6   5 834.036 47.6013   4
   3   6   5 963.149 44.6238   2
   3   6   5 880.528 44.6859   1
   3   6   6 27.0718 11.0646   2
   3   6   6 45.4739 14.5178   1
   3   6   6 25.5361 5.41334   3
   3   6   6 43.9579 12.4618   6
   3   6   6 46.2778 6.20958   5
   3   6   6 37.3688 13.7765   4
  -3   6  -7 33.3305 10.2079   5
  -3   6  -7 38.2411 13.4712   3
   3   6   7 35.2061 13.9083   6
   3   6   7 32.8603 15.7070   4
   3   6   7 16.5506 10.9107   2
  -3   6  -8 119.203 18.6290   3
  -3   6  -8 92.7790 14.2183   5
   3   6   8 106.884 15.4746   2
   3   6   8 97.9216 22.1501   4
  -3   6  -9 137.384 20.6853   3
  -3   6  -9 140.586 15.9709   5
   3   6   9 133.004 24.9388   4
  -3   6 -10-4.15487 18.3624   3
  -3   6 -10 1.27447 10.5528   5
   3   6  10 5.95590 19.5390   4
  -3   6 -11 187.636 18.3373   5
  -3   6 -11 219.049 27.6386   3
   3   6  11 191.745 30.1896   4
  -3   6 -12 151.759 17.3790   5
  -3   6 -12 213.749 28.2014   3
   3   6  12 149.566 31.8783   4
   3  -7 -14 1193.08 61.1912   2
   3  -7 -13 2.10839 18.1550   2
   3   7 -13-9.18415 18.3370   5
   3   7 -13-9.65637 20.7250   3
   3   7 -12 881.868 56.2789   3
   3   7 -12 965.313 52.3775   5
   3  -7 -12 913.890 50.3032   2
   3  -7 -11 3.87220 16.0325   2
  -3   7  11-5.53218 19.6042   3
   3   7 -11 27.7864 16.0798   3
   3   7 -11 2.16537 15.4685   5
  -3  -7  11 7.21399 15.6322   1
  -3   7  10 403.067 34.9922   3
   3   7 -10 358.999 33.4649   3
  -3   7  10 444.168 29.0997   5
   3   7 -10 291.108 29.4520   5
   3  -7 -10 382.314 28.4238   4
  -3  -7  10 321.049 30.1959   1
  -3   7   9 46.6867 13.4562   5
   3  -7  -9 17.4180 13.9654   2
   3   7  -9 49.1377 16.7598   3
  -3   7   9 46.1558 18.1896   3
   3   7  -9 60.8575 16.7451   5
   3  -7  -9 43.3830 14.4713   4
  -3  -7   9 45.8204 15.8281   1
   3   7  -8 704.474 42.2067   3
  -3   7   8 692.175 38.1971   5
   3   7  -8 675.253 40.6870   5
   3  -7  -8 595.047 35.6930   4
   3  -7  -8 714.567 38.5764   2
  -3   7   8 734.975 43.9137   3
  -3  -7   8 688.429 40.3197   1
  -3   7   7 187.096 23.0477   3
   3   7  -7 185.713 20.5213   3
  -3   7   7 165.383 10.8546   6
  -3   7   7 191.398 19.6875   5
   3   7  -7 227.824 23.1605   1
  -3  -7   7 211.727 21.7742   1
   3  -7  -7 224.036 19.5399   4
   3  -7  -7 221.684 20.4818   2
  -3   7   6 105.523 6.96670   6
   3   7  -6 124.885 17.8967   1
  -3  -7   6 155.337 17.5611   1
  -3   7   6 115.264 17.8987   3
   3   7  -6 104.315 15.6335   3
  -3   7   6 135.324 17.0008   2
  -3   7   6 109.146 15.1186   5
   3  -7  -6 99.2781 14.3320   2
   3  -7  -6 122.648 14.6126   4
  -3  -7   5 46.0662 10.8764   1
  -3   7   5 9.60923 10.2314   3
   3  -7  -5 62.8881 11.8352   2
   3   7  -5 50.2396 12.1620   1
   3   7  -5 47.9397 11.2048   3
  -3   7   5 39.1168 11.3352   2
  -3   7   5 41.7213 11.3533   5
   3  -7  -5 63.4531 10.9640   4
  -3   7   4 698.743 36.1451   2
   3   7  -4 717.979 35.7424   3
  -3   7   4 642.792 35.5062   5
  -3  -7   4 734.894 35.7036   6
   3   7  -4 673.576 37.5386   1
   3  -7  -4 700.742 31.4800   4
   3  -7  -4 652.559 33.1386   2
   3   7  -3 40.9938 9.15953   3
   3  -7  -3 53.3510 9.81724   2
  -3   7   3 55.9398 10.7962   2
   3   7  -3 51.9274 11.8559   1
  -3  -7   3 24.7524 8.57807   6
   3  -7  -3 44.5613 8.11621   4
  -3   7   2 1206.85 49.4418   7
  -3  -7   2 1178.11 47.6499   6
   3   7  -2 1150.59 44.6963   3
  -3  -7   2 1171.48 50.0159   1
   3  -7  -2 1156.70 45.2654   2
   3  -7  -2 1163.39 40.3330   4
   3   7  -2 1248.86 53.7346   1
   3   7  -1 218.280 20.9745   1
   3   7  -1 235.679 15.3318   3
  -3   7   1 236.281 20.5886   7
   3  -7  -1 222.477 13.4313   6
  -3  -7   1 237.653 18.0473   6
   3  -7  -1 249.556 12.5180   4
   3  -7  -1 251.146 16.6553   2
   3   7   0 4700.01 149.511   1
  -3  -7   0 4323.00 142.474   6
   3   7   0 4392.16 135.180   3
   3   7   0 4416.46 144.427   6
  -3   7   0 4664.17 150.606   7
   3  -7   0 4224.14 129.824   4
   3  -7   0 4360.84 137.946   2
   3  -7   1 41.1927 7.59935   2
   3   7   1 55.5406 10.3147   6
  -3   7  -1 37.2171 7.50908   2
   3   7   1 34.1185 5.59577   3
  -3   7  -1 31.7412 9.25716   5
   3   7   1 27.5256 9.21694   1
  -3   7  -1 25.4145 9.03473   1
   3   7   2 6832.46 238.703   1
   3   7   2 7415.49 234.101   5
   3   7   2 7600.76 240.011   2
   3   7   2 7347.53 237.585   6
   3  -7   2 7667.07 231.226   2
  -3   7  -2 8226.55 233.196   1
   3  -7   2 8108.04 248.097   7
  -3   7  -2 7497.50 229.809   2
   3   7   3-1.54099 9.63452   2
   3   7   3 8.32759 7.54208   6
   3   7   3 7.35689 2.89442   3
  -3   7  -3 4.99467 5.26477   2
   3   7   3 5.94349 9.00147   1
  -3   7  -3 14.0611 5.50888   1
   3  -7   3 24.5498 11.2630   7
   3   7   3 15.5085 7.49904   5
   3  -7   4 9093.77 277.437   7
   3   7   4 7852.02 250.826   3
   3   7   4 8887.50 259.892   5
   3   7   4 8830.57 270.371   2
   3   7   4 8692.09 275.395   4
  -3   7  -4 8935.81 254.858   1
   3   7   4 8767.63 269.870   1
   3   7   4 8681.71 267.571   6
  -3   7  -4 8735.63 253.878   2
   3   7   5 1.69364 10.7998   2
   3   7   5 2.22452 3.12483   3
   3   7   5 7.04587 11.0099   1
   3   7   5 4.72566 9.94582   6
   3  -7   5 6.53346 11.3389   7
   3   7   5-1.54285 6.12297   5
   3   7   5 17.9495 14.0237   4
  -3   7  -5 6.29919 3.48112   2
   3  -7   6 5213.45 169.066   7
   3   7   6 4293.18 140.974   3
   3   7   6 4821.16 158.731   6
   3   7   6 4869.35 143.926   5
   3   7   6 4626.88 166.969   4
   3   7   6 4803.01 158.184   2
   3   7   6 5056.57 162.653   1
   3   7   7 466.155 33.5845   1
   3   7   7 449.537 31.5742   6
  -3   7  -7 547.879 33.7897   3
   3   7   7 425.864 36.5724   4
   3   7   7 461.142 30.5681   2
  -3   7  -8 6532.80 209.637   3
   3   7   8 6272.93 208.557   6
   3   7   8 6039.40 217.868   4
   3   7   8 6255.24 203.795   2
  -3   7  -9 27.7912 11.3125   5
   3   7   9 4.15073 14.2352   6
  -3   7  -9 2.10040 16.0248   3
   3   7   9-18.0888 22.0347   4
  -3   7 -10 3480.44 128.485   3
   3   7  10 3690.49 130.556   6
  -3   7 -10 3294.20 117.548   5
   3   7  10 3371.07 138.717   4
   3   7  11 14.6963 18.1669   6
  -3   7 -11-4.80752 18.8337   3
  -3   7 -11 8.29303 11.6432   5
   3   7  11-6.89185 22.8183   4
  -3   7 -12 2258.96 85.1168   5
   3   7  12 2333.60 111.939   4
   3   8 -13 1168.66 68.5293   3
   3  -8 -13 1140.84 59.1808   2
   3   8 -12 287.508 34.4663   3
   3   8 -12 319.053 31.2415   5
   3  -8 -12 325.681 30.3180   2
   3   8 -11 2699.87 115.267   3
   3   8 -11 2734.11 108.833   5
   3  -8 -11 2797.60 105.937   2
  -3  -8  10 254.820 27.2377   1
  -3   8  10 205.014 27.9501   3
   3   8 -10 209.500 27.4198   3
  -3   8  10 250.010 22.9668   5
   3   8 -10 237.808 28.5175   5
   3  -8 -10 219.357 24.3007   4
  -3  -8   9 2478.52 99.1245   1
  -3   8   9 2537.34 95.9478   5
   3   8  -9 2598.53 104.108   3
   3   8  -9 2629.16 101.007   5
   3  -8  -9 2506.29 93.7685   4
   3  -8  -9 2401.94 94.8748   2
  -3   8   9 2399.23 103.077   3
  -3  -8   8 1958.39 80.2124   1
   3   8  -8 1780.58 80.8416   3
  -3   8   8 1759.80 76.0331   5
   3  -8  -8 2004.04 74.9904   4
   3  -8  -8 1886.76 76.1295   2
  -3   8   8 1990.09 84.6732   3
   3   8  -7 3431.28 116.602   3
  -3  -8   7 3367.36 114.046   1
  -3   8   7 3245.61 112.120   5
  -3   8   7 3418.96 115.844   2
   3   8  -7 3112.61 116.547   1
   3  -8  -7 3536.92 107.685   4
   3  -8  -7 3221.68 109.571   2
  -3   8   7 3250.91 117.674   3
  -3   8   6 201.987 21.1046   5
  -3   8   6 217.097 22.1806   2
   3   8  -6 206.357 21.1391   3
  -3  -8   6 244.498 22.4656   1
   3   8  -6 211.026 22.7296   1
   3  -8  -6 232.119 18.5681   4
   3  -8  -6 220.623 19.7909   2
  -3   8   6 236.645 24.1749   3
   3   8  -5 8674.85 278.863   3
  -3   8   5 8828.63 279.662   2
  -3  -8   5 9114.81 277.983   6
  -3   8   5 8366.01 279.149   5
  -3  -8   5 9292.87 281.640   1
   3   8  -5 8654.23 283.876   1
   3  -8  -5 8908.51 271.210   4
   3  -8  -5 8991.82 275.861   2
  -3   8   5 8794.36 285.096   3
  -3  -8   4 1437.24 58.1972   6
   3   8  -4 1364.03 57.5399   3
  -3   8   4 1398.30 60.2241   5
  -3  -8   4 1398.05 59.7681   1
   3  -8  -4 1419.96 52.0200   4
   3  -8  -4 1376.41 55.9529   2
   3   8  -4 1239.83 60.6572   1
  -3   8   4 1312.91 58.0981   2
  -3   8   3 5261.33 179.849   5
   3   8  -3 5499.81 176.141   3
  -3  -8   3 5676.93 178.445   6
  -3  -8   3 5442.23 180.465   1
  -3   8   3 5695.40 179.676   7
   3  -8  -3 5497.60 169.709   4
   3  -8  -3 5577.80 175.878   2
   3   8  -3 5599.76 185.287   1
  -3   8   3 5145.40 177.200   2
  -3   8   2 1573.70 56.3466   7
  -3   8   2 1456.02 55.4657   5
   3   8  -2 1543.81 50.0982   3
  -3  -8   2 1415.30 55.6936   1
  -3  -8   2 1508.25 53.0162   6
   3  -8  -2 1454.17 43.3587   4
   3  -8  -2 1470.60 50.2455   2
  -3   8   1 7406.59 226.907   7
   3   8  -1 7901.03 232.350   1
   3  -8  -1 6246.84 209.286   6
   3   8  -1 7155.36 215.161   3
   3  -8  -1 7213.67 208.881   4
   3  -8  -1 7168.65 217.052   2
  -3  -8   1 6895.57 225.539   1
  -3  -8   0 241.793 12.8185   7
   3   8   0 225.702 14.6982   3
   3   8   0 215.094 21.1668   1
   3   8   0 215.636 18.8164   6
  -3   8   0 221.206 22.6830   7
   3  -8   0 237.873 16.9121   2
   3  -8   1 5228.53 178.562   7
   3   8   1 5205.14 170.259   6
   3   8   1 5013.31 172.562   1
   3  -8   1 5234.76 164.168   2
  -3   8  -1 5318.53 171.325   1
   3   8   2 74.3241 14.0843   2
   3  -8   2 95.9554 12.1596   2
   3  -8   2 74.9555 14.9315   7
   3   8   2 100.416 13.9373   6
  -3   8  -2 129.012 13.8255   1
   3   8   2 75.7538 14.3543   1
  -3   8  -2 93.9151 10.6569   2
   3  -8   3 2605.71 101.872   7
   3   8   3 2584.94 88.0781   5
  -3   8  -3 2539.77 84.7911   1
   3   8   3 2463.41 92.4322   6
   3   8   3 2767.59 97.1603   2
   3   8   3 2491.29 94.8173   1
   3   8   3 2499.93 96.8439   4
  -3   8  -3 2506.66 83.8763   2
   3  -8   4 397.823 31.8330   7
   3   8   4 408.455 27.4055   6
   3   8   4 430.849 23.5194   5
   3   8   4 431.282 30.8669   2
   3   8   4 430.835 32.5161   4
   3   8   4 480.989 31.2364   1
  -3   8  -4 496.330 22.1395   1
  -3   8  -4 446.546 20.7645   2
   3   8   4 430.323 18.5934   3
   3   8   5 1079.38 50.6646   6
   3   8   5 1122.60 43.2597   5
   3   8   5 997.608 37.4375   3
   3  -8   5 1084.02 56.9778   7
  -3   8  -5 1206.07 41.3356   1
   3   8   5 1031.50 57.2884   4
   3   8   5 1087.99 53.3917   2
   3   8   5 1074.82 53.1925   1
  -3   8  -5 1096.98 38.3279   2
   3   8   6 10.2772 10.8144   6
  -3   8  -6 2.33143 3.54424   2
   3  -8   6-4.92498 12.2419   7
   3   8   6 3.77691 13.0610   2
   3   8   6-6.16037 14.3200   1
   3   8   6 7.83852 15.2982   4
   3  -8   7 42.0489 16.1366   7
  -3   8  -7 75.7037 17.1841   3
   3   8   7 54.6970 16.0830   6
   3   8   7 44.8000 15.1456   2
   3   8   7 5.62469 17.0778   4
   3   8   7 39.2414 15.9832   1
   3   8   8 54.4245 15.9329   6
   3   8   8 40.3641 15.6650   1
  -3   8  -8 14.8993 16.0400   3
   3   8   8 12.1325 18.5893   4
  -3   8  -9 38.3269 19.9437   3
   3   8   9 29.3735 21.4290   4
   3   8   9 20.8495 14.9142   6
   3   8  10 6.72052 15.8769   6
  -3   8 -10 14.4072 18.4439   3
  -3   8 -10 7.95083 12.7004   5
   3   8  10-6.95270 22.8098   4
   3   8  11 206.827 27.8312   6
  -3   8 -11 256.213 31.0624   3
  -3   8 -11 208.671 22.3887   5
   3   8  11 241.546 36.1590   4
   3   9 -13 428.166 44.0800   3
   3  -9 -13 318.148 32.6322   2
   3  -9 -12 187.921 26.2945   2
   3   9 -12 189.399 30.6000   3
   3   9 -11 397.512 37.1277   5
   3   9 -11 434.585 38.8587   3
   3  -9 -11 424.592 33.5589   2
   3   9 -10 514.634 41.0889   3
  -3  -9  10 499.802 36.4858   1
   3   9 -10 491.847 38.7975   5
  -3   9  10 444.987 40.2651   3
  -3  -9   9 136.579 21.4908   1
   3  -9  -9 87.7475 17.6954   2
   3   9  -9 130.873 23.9334   3
  -3   9   9 105.021 21.7421   3
  -3   9   9 128.005 19.2379   5
   3  -9  -9 92.7802 18.4895   4
   3   9  -8 14.9565 14.2631   1
  -3  -9   8 8.48445 12.2872   1
   3   9  -8 19.2117 15.7670   3
  -3   9   8 29.8305 16.0122   2
  -3   9   8 27.5066 13.2570   5
   3  -9  -8 33.5324 14.2810   2
  -3   9   8 20.4334 16.6126   3
   3  -9  -8 11.9315 12.7163   4
   3   9  -7 11.9634 13.5173   1
   3  -9  -7 13.3343 12.6342   2
   3   9  -7 19.6522 13.9289   3
  -3  -9   7 10.1914 12.4830   1
  -3   9   7-2.44947 14.6766   3
  -3   9   7 27.5495 14.5394   2
  -3   9   7 17.3130 11.9064   5
   3  -9  -7 13.5063 12.0659   4
  -3   9   6 72.4189 16.2881   2
  -3   9   6 72.9352 15.1258   5
   3  -9  -6 47.2068 13.1307   2
  -3   9   6 45.2870 16.5651   3
   3   9  -6 51.0997 14.8997   1
   3   9  -6 56.5331 14.3400   3
  -3  -9   6 60.2658 14.7164   1
   3  -9  -6 50.7055 12.3978   4
   3   9  -5 300.802 24.4384   3
  -3  -9   5 267.748 22.5303   6
  -3   9   5 268.847 24.0765   5
   3  -9  -5 266.112 19.3293   4
   3   9  -5 239.806 24.8296   1
   3  -9  -5 266.674 21.8566   2
  -3  -9   5 243.653 22.6286   1
  -3   9   5 257.435 26.8095   3
  -3   9   5 264.903 23.9875   2
  -3   9   4 233.173 21.2950   7
  -3  -9   4 238.614 21.2117   6
  -3   9   4 223.862 22.3064   5
   3   9  -4 267.297 21.4140   3
  -3  -9   4 240.172 22.4774   1
   3  -9  -4 264.734 17.7410   4
   3  -9  -4 216.070 19.3601   2
   3   9  -4 269.634 25.6987   1
  -3   9   4 283.459 22.9511   2
   3   9  -3 596.708 33.5720   3
  -3   9   3 640.841 37.8261   5
  -3  -9   3 635.189 37.8538   1
   3  -9  -3 699.745 29.8502   4
   3  -9  -3 701.422 35.0378   2
   3   9  -3 605.044 40.6926   1
   3   9  -2 702.512 33.9095   3
  -3   9   2 780.763 40.1685   7
  -3   9   2 670.906 38.3352   5
   3  -9  -2 669.620 28.3113   4
   3  -9  -2 658.042 33.5418   2
  -3  -9   2 712.957 40.0643   1
   3   9  -2 761.974 44.7986   1
  -3   9   1 2013.09 76.8778   7
   3   9  -1 2041.36 80.6318   1
  -3   9   1 1958.21 75.1337   5
   3  -9  -1 1918.91 68.1484   2
   3   9  -1 1828.31 65.7699   3
  -3  -9   1 1785.34 75.8733   1
  -3   9   1 1871.28 69.7920   2
  -3   9   0 2087.36 85.0391   7
   3   9   0 2052.59 83.0452   1
  -3  -9   0 2092.28 67.2423   7
   3   9   0 2018.04 71.1281   3
   3  -9   0 2028.40 73.6176   2
   3   9   0 1922.94 77.3029   6
   3   9   1 5054.08 170.118   6
   3   9   1 5171.80 171.924   2
  -3  -9  -1 4996.19 168.528   6
   3  -9   1 5169.49 165.332   2
   3   9   1 5129.02 173.924   1
  -3   9  -1 5639.33 173.996   1
   3  -9   2 4460.92 153.997   7
   3   9   2 4067.39 145.815   1
   3  -9   2 4142.38 138.686   2
   3   9   2 4092.75 143.960   6
  -3   9  -2 4646.57 142.014   1
   3   9   2 4166.93 145.211   2
   3   9   3 1234.43 55.5511   6
  -3   9  -3 1426.37 51.8093   1
   3   9   3 1352.23 60.2776   2
   3   9   3 1224.23 58.0800   1
   3   9   3 1150.33 58.6728   4
  -3   9  -3 1281.87 48.9228   2
   3  -9   3 1406.52 65.5091   7
   3  -9   4 1733.88 78.6436   7
   3   9   4 1715.38 70.1963   6
   3   9   4 1769.13 64.4712   5
   3   9   4 1943.22 76.1314   2
   3   9   4 1564.51 74.9175   4
   3   9   4 1565.77 71.9701   1
  -3   9  -4 1781.52 60.9632   2
  -3   9  -4 1844.16 62.8933   1
   3   9   4 1691.29 58.6932   3
   3  -9   5 3004.97 117.183   7
   3   9   5 2819.43 106.443   6
   3   9   5 2974.16 98.6272   5
  -3   9  -5 3069.12 97.5693   1
   3   9   5 2902.93 116.760   4
   3   9   5 3041.54 112.828   2
   3   9   5 3065.86 112.249   1
  -3   9  -5 3023.37 94.3968   2
   3   9   5 2781.32 93.3761   3
   3   9   6 6684.41 212.604   6
   3  -9   6 6569.85 222.234   7
  -3   9  -6 6476.39 199.036   1
   3   9   6 6381.66 224.068   4
   3   9   6 6783.99 217.511   2
   3   9   6 6815.70 218.729   1
  -3   9  -6 6283.31 194.275   2
   3  -9   7 4362.27 158.507   7
   3   9   7 4200.36 146.399   6
   3   9   7 4043.48 159.022   4
   3   9   7 4161.67 148.976   2
   3   9   7 4166.63 152.183   1
   3  -9   8 1269.21 70.5495   7
   3   9   8 1398.43 68.3268   1
   3   9   8 1375.89 63.2353   6
  -3   9  -8 1351.91 66.3521   3
   3   9   8 1420.25 75.7389   4
   3   9   9 1057.31 59.4333   1
   3   9   9 1158.63 57.3749   6
  -3   9  -9 1202.74 60.5606   3
   3   9  10 1875.09 81.9612   6
   3   9  10 1722.13 94.2982   4
  -3   9 -11 1592.08 66.8364   5
  -3   9 -11 1684.01 78.4855   3
   3   9  11 1519.59 73.5143   6
   3   9  11 1435.91 86.6603   4
   3 -10 -12 1411.32 66.3557   2
   3  10 -12 1336.63 76.5747   3
   3  10 -11 26.2853 20.9644   3
   3  10 -10 3657.87 144.394   3
  -3  10   9 520.010 36.3070   5
  -3 -10   9 664.789 42.6628   1
   3 -10  -9 550.506 35.3029   4
   3 -10  -9 536.456 36.0520   2
   3  10  -9 561.835 42.8353   3
  -3  10   9 588.987 45.4528   3
  -3  10   8 2584.44 109.583   2
  -3 -10   8 2896.26 109.261   1
  -3  10   8 2666.08 105.930   5
   3  10  -8 2708.17 111.561   3
   3 -10  -8 2820.21 100.626   4
   3 -10  -8 2851.24 104.556   2
  -3  10   8 2722.54 112.204   3
  -3 -10   7 795.757 44.4517   1
  -3  10   7 784.057 44.4745   5
   3  10  -7 660.562 43.0905   3
  -3  10   7 729.781 45.1175   2
   3  10  -7 726.060 46.8203   1
   3 -10  -7 697.839 37.0333   4
   3 -10  -7 690.126 39.9665   2
  -3  10   7 751.866 48.3056   3
  -3  10   6 6753.84 224.190   2
  -3 -10   6 7051.70 224.038   1
  -3  10   6 6553.12 222.477   5
   3  10  -6 6804.24 223.187   3
   3  10  -6 6884.15 229.922   1
   3 -10  -6 6782.45 212.260   4
   3 -10  -6 6586.49 217.133   2
  -3  10   6 6414.12 227.623   3
   3  10  -5 44.5015 12.5407   3
   3 -10  -5 32.2698 12.6159   2
  -3  10   5 49.3192 15.2882   2
  -3  10   5 49.2873 14.8181   5
   3  10  -5 37.1018 15.1746   1
   3 -10  -5 23.9280 9.36993   4
  -3 -10   5 26.4069 13.7307   1
   3  10  -4 4228.58 142.413   3
  -3  10   4 4093.36 145.796   5
  -3 -10   4 4217.51 146.646   1
  -3  10   4 4209.62 143.001   7
   3 -10  -4 4054.36 133.036   4
   3 -10  -4 4115.20 139.476   2
   3  10  -4 4165.40 152.624   1
  -3  10   4 4091.07 144.546   2
  -3  10   3 999.455 48.3734   7
   3  10  -3 956.660 44.7647   3
  -3  10   3 936.699 49.0656   5
   3 -10  -3 935.815 38.2478   4
   3 -10  -3 919.165 43.9652   2
  -3 -10   3 957.789 49.7647   1
   3  10  -3 1103.85 57.9403   1
  -3  10   2 5656.34 181.338   7
   3  10  -2 5022.71 171.555   3
  -3  10   2 5459.09 181.548   5
   3 -10  -2 5271.72 164.689   4
   3 -10  -2 5344.41 172.768   2
  -3 -10   2 5184.85 182.224   1
   3  10  -2 5912.58 190.938   1
  -3  10   1 1357.39 61.1170   7
  -3  10   1 1301.25 59.4042   5
  -3 -10   1 1203.82 53.4527   6
   3  10  -1 1180.97 49.9332   3
   3  10  -1 1289.93 61.9383   1
   3 -10  -1 1336.92 52.7464   2
  -3  10   1 1174.71 53.4938   2
  -3 -10   1 1193.36 60.4353   1
  -3 -10   0 3545.77 111.088   7
  -3 -10   0 3599.60 121.745   6
   3  10   0 3242.78 127.054   1
   3 -10   0 3694.30 119.640   2
  -3  10   0 3419.49 119.698   2
  -3 -10  -1 563.840 31.9570   6
   3  10   1 494.307 31.3119   6
   3  10   1 508.781 34.2274   1
   3 -10   1 572.766 30.4042   2
  -3  10  -1 631.689 35.6274   1
  -3  10  -1 403.579 26.3484   2
   3  10   1 549.953 33.9296   2
   3 -10   2 2212.60 94.0006   7
   3  10   2 2229.44 85.3426   6
   3  10   2 2095.70 87.2910   1
  -3  10  -2 2358.85 83.9732   1
   3  10   2 2190.40 87.1097   2
   3 -10   3 542.480 38.7504   7
  -3  10  -3 507.780 28.0160   1
   3  10   3 469.881 33.1638   1
   3  10   3 508.194 34.4675   2
   3  10   3 550.556 36.0317   4
   3  10   3 457.521 30.5188   6
   3 -10   4 1164.78 62.3700   7
   3  10   4 1165.73 58.1193   2
   3  10   4 1193.25 54.6539   6
   3  10   4 1083.99 59.0480   4
   3  10   4 1213.59 58.5636   1
   3  10   4 1228.13 45.1805   3
  -3  10  -4 1264.99 48.8770   1
   3 -10   5 52.2973 17.3376   7
   3  10   5 22.4642 16.4418   2
   3  10   5 39.5240 12.3067   6
  -3  10  -5 23.2870 8.01204   2
  -3  10  -5 32.5280 9.38631   1
   3  10   5 30.1808 14.9360   1
   3  10   5 29.6065 16.4991   4
   3 -10   6 268.427 29.0752   7
   3  10   6 222.538 26.7897   1
   3  10   6 195.726 25.7978   2
   3  10   6 167.014 21.0140   6
  -3  10  -6 208.380 16.7932   1
   3  10   6 200.448 27.1517   4
  -3  10  -6 228.086 14.0986   2
   3 -10   7 25.9828 18.9446   7
   3  10   7 7.55983 13.2908   6
   3  10   7 18.8922 17.6439   2
   3  10   7 19.6131 18.5767   1
   3  10   7-16.1924 20.8535   4
   3 -10   8-3.09684 16.5907   7
   3  10   8-5.97692 15.0945   6
   3  10   8 12.9066 16.7793   1
  -3  10  -8 25.1315 19.8179   3
   3  10   8 3.48729 21.1183   4
   3 -10   9-9.86562 19.6969   7
   3  10   9 4.23517 14.8877   6
  -3  10  -9 21.0392 19.0766   3
   3  10   9 2.68755 19.6419   1
   3  10   9-15.1493 24.3850   4
   3 -10  10 3.48729 22.8813   7
   3  10  10 6.81287 17.6773   6
  -3  10 -10 13.9751 23.0087   3
   3  10  10-8.06329 26.2068   4
  -3  10 -11 70.7872 18.3818   5
   3  10  11 34.1804 27.3012   4
  -3  10 -11 66.8777 25.3671   3
   3 -11 -12 11.4907 19.4712   2
   3  11 -12 18.9484 23.2014   3
   3  11 -11 171.697 29.1013   3
   3  11 -10 45.4414 22.4870   3
  -3  11   9 331.744 30.5133   5
   3  11  -9 316.310 34.8234   3
   3 -11  -9 302.217 27.5753   4
   3 -11  -9 319.993 29.1964   2
   3 -11  -8 13.3384 15.3171   2
  -3  11   8-5.72778 18.4435   3
   3  11  -8 18.7862 15.1601   3
  -3  11   8 31.6827 17.9575   2
  -3  11   8 11.4577 13.8825   5
  -3 -11   8 12.0324 16.5089   1
   3 -11  -8 15.3697 13.5214   4
   3 -11  -7 7.24074 12.9308   2
  -3  11   7 2.84212 18.6483   3
   3  11  -7-2.83021 16.1813   1
   3  11  -7 2.41988 13.8355   3
  -3  11   7-2.45974 14.5687   2
  -3  11   7 25.5179 15.9105   5
  -3 -11   7 6.95691 14.0437   1
   3 -11  -7 2.79624 11.9744   4
  -3  11   6 240.631 25.7803   5
   3  11  -6 188.949 22.8429   3
   3  11  -6 215.579 27.8952   1
   3 -11  -6 248.256 20.1654   4
   3 -11  -6 217.610 22.7754   2
  -3  11   6 232.312 27.9995   3
  -3 -11   6 210.894 24.6286   1
  -3  11   6 204.967 25.4049   2
  -3  11   5 721.493 39.6412   7
   3  11  -5 683.867 40.0200   3
  -3  11   5 567.873 38.7457   5
  -3 -11   5 651.399 40.5699   1
   3 -11  -5 571.002 30.8810   4
   3 -11  -5 630.122 36.6922   2
   3  11  -5 668.670 45.2019   1
  -3  11   5 610.818 40.0403   2
  -3  11   4 466.638 34.3008   5
   3  11  -4 401.582 28.9170   3
   3 -11  -4 425.536 24.2989   4
   3 -11  -4 464.317 29.8691   2
  -3 -11   4 469.289 34.3214   1
   3  11  -4 436.077 37.3488   1
  -3  11   4 383.172 31.1735   2
  -3  11   3 1166.57 56.8084   7
  -3 -11   3 1260.41 54.7483   6
   3  11  -3 1200.52 53.4731   3
  -3  11   3 1166.39 58.4610   5
   3 -11  -3 1177.01 46.2848   4
   3 -11  -3 1151.28 52.1135   2
  -3 -11   3 1127.39 59.1337   1
   3  11  -3 1324.69 68.1020   1
   3  11  -2-2.65334 14.2161   1
  -3  11   2 6.07189 11.9890   7
   3 -11  -2 1.42032 10.3824   2
  -3 -11   2 10.7511 10.8866   6
   3  11  -2 15.4925 8.62364   3
  -3  11   2 10.8398 11.1218   5
  -3  11   2 13.9974 12.7891   2
  -3 -11   2-2.33418 13.0170   1
  -3  11   1 2500.52 94.3304   7
  -3 -11   1 1964.42 90.7257   1
   3  11  -1 2150.30 92.9195   1
  -3 -11   1 2345.56 85.1141   6
   3  11  -1 2283.62 82.0493   3
   3 -11  -1 2384.14 84.3391   2
  -3 -11   1 2130.95 77.5892   7
  -3  11   1 2222.98 85.7475   2
   3 -11   0 37.8756 11.6635   2
  -3 -11   0 40.3986 13.2001   6
  -3  11   0 26.8693 11.5141   2
   3  11   0 22.3632 11.3448   1
  -3 -11   0 46.7714 7.67519   7
  -3  11   0 40.7907 16.2203   1
   3  11   0 29.4714 13.7023   2
  -3 -11  -1 2900.27 102.922   6
   3  11   1 2627.51 107.227   1
   3  11   1 2743.70 105.482   2
   3 -11   1 2812.43 100.968   2
  -3  11  -1 2977.09 107.506   1
  -3  11  -1 2916.77 101.027   2
   3 -11   2 948.727 54.4929   7
   3  11   2 909.557 46.4783   6
   3  11   2 861.474 48.3074   1
  -3  11  -2 999.964 46.7271   1
   3  11   2 939.590 49.0762   2
  -3  11  -2 930.542 42.3657   2
   3 -11   3 6794.95 222.817   7
   3  11   3 6317.80 209.682   6
  -3  11  -3 6438.96 204.976   1
   3  11   3 6038.99 212.837   1
   3  11   3 6413.64 213.516   2
   3  11   3 6638.59 215.536   4
   3 -11   4 29.3754 15.4693   7
   3  11   4 17.6066 16.2201   2
   3  11   4 24.7750 12.2601   6
   3  11   4 25.9524 14.8497   1
   3  11   4 9.60462 14.7155   4
  -3  11  -4 33.3180 10.5925   1
   3 -11   5 3614.74 142.256   7
   3  11   5 3750.95 132.310   6
   3  11   5 3838.21 144.325   4
   3  11   5 3572.50 137.554   2
   3  11   5 3794.41 138.569   1
  -3  11  -5 3770.40 123.904   1
   3 -11   6 31.6067 17.4021   7
   3  11   6 12.5201 16.2785   2
   3  11   6 13.0667 13.4398   6
  -3  11  -6 3.49256 8.94542   1
   3  11   6-9.40872 18.9940   4
   3  11   6 12.0035 16.3265   1
   3  11   7 3429.80 119.465   6
   3  11   7 3276.79 135.852   4
   3  11   7 3276.93 126.347   2
   3  11   7 3341.32 126.565   1
  -3  11  -7 3063.86 101.098   2
   3 -11   7 3240.65 130.803   7
   3 -11   8 28.7980 20.4120   7
   3  11   8 42.7833 16.5833   6
  -3  11  -8 16.3135 19.8803   3
   3  11   8 21.5205 18.9221   1
  -3  11  -8 19.2254 5.40298   2
   3  11   8 11.1308 20.9606   4
   3 -11   9 3521.25 141.767   7
  -3  11  -9 3508.83 135.324   3
   3  11   9 3137.70 144.462   4
   3  11   9 3526.80 127.468   6
   3  11   9 3327.86 134.301   1
  -3  11 -10 132.854 28.1023   3
   3 -11  10 119.781 29.7196   7
   3  11  10 94.7944 31.2020   4
   3  12 -11 643.845 52.5331   3
   3  12 -10 1761.19 89.8658   3
   3  12  -9 957.173 62.0202   3
   3  12  -9 1085.38 64.7022   1
   3  12  -8 2190.33 96.3744   3
  -3  12   8 1986.09 90.8012   5
   3 -12  -8 2192.83 82.6451   4
   3 -12  -8 2100.04 86.7559   2
   3  12  -7 1260.73 66.4580   3
  -3 -12   7 1427.11 67.9584   1
   3  12  -7 1391.35 72.9985   1
   3 -12  -7 1288.09 56.3316   4
   3 -12  -7 1364.89 62.3376   2
  -3  12   7 1355.56 67.9984   5
  -3  12   7 1271.25 70.2874   3
  -3  12   7 1280.41 68.0496   2
  -3  12   6 3294.24 117.959   7
   3  12  -6 3084.29 120.184   3
  -3  12   6 3213.46 123.667   5
  -3 -12   6 3212.81 117.362   6
  -3 -12   6 3142.65 121.179   1
   3 -12  -6 3119.19 108.545   4
   3 -12  -6 3206.80 115.492   2
   3  12  -6 3009.69 126.623   1
  -3  12   6 2926.30 125.511   3
  -3  12   6 2998.70 121.504   2
  -3  12   5 1644.66 69.6398   7
  -3 -12   5 1610.14 67.9135   6
  -3  12   5 1422.49 70.4608   5
   3  12  -5 1507.57 68.7187   3
   3 -12  -5 1441.23 58.8608   4
   3 -12  -5 1406.38 64.1673   2
  -3 -12   5 1535.64 71.6788   1
   3  12  -5 1520.85 77.9235   1
  -3  12   5 1575.25 72.8281   2
  -3  12   4 3147.09 112.295   7
  -3 -12   4 3106.44 108.719   6
   3  12  -4 2705.84 106.774   3
   3 -12  -4 2796.15 98.6161   4
  -3  12   4 2760.57 113.258   5
   3 -12  -4 2840.72 105.507   2
  -3 -12   4 2866.70 114.363   1
   3  12  -4 3218.75 126.198   1
  -3  12   3 1369.67 62.8054   7
   3  12  -3 1183.32 56.6412   3
  -3 -12   3 1447.47 59.8535   6
  -3  12   3 1222.64 63.4640   5
   3 -12  -3 1287.64 56.9442   2
  -3 -12   3 1184.82 63.6941   1
   3  12  -3 1385.12 72.1579   1
  -3 -12   2 2458.23 107.597   1
   3  12  -2 2616.78 111.774   1
  -3 -12   2 2809.66 100.607   6
  -3  12   2 2844.53 110.098   5
  -3  12   2 3038.52 108.705   7
   3 -12  -2 2720.55 99.4147   2
  -3  12   2 2615.61 102.929   2
   3  12  -2 2638.05 98.2760   3
   3  12  -1 1393.01 69.9496   1
  -3 -12   1 1465.62 61.8223   6
   3  12  -1 1538.06 66.1191   2
   3 -12  -1 1407.23 61.2450   2
  -3  12   1 1449.64 63.8805   2
  -3 -12   0 2213.22 83.8726   6
   3  12   0 2146.64 91.3108   1
  -3 -12   0 2150.67 73.0947   7
   3  12   0 2105.95 86.6526   2
   3 -12   0 2249.02 83.5780   2
  -3  12   0 2132.48 83.9690   2
  -3  12   0 2169.91 89.9051   1
  -3 -12  -1 196.028 21.6065   6
   3  12   1 209.779 23.3507   2
   3  12   1 240.294 25.0483   1
   3 -12   1 275.774 23.1933   2
  -3  12  -1 261.234 25.4083   1
  -3  12  -1 230.990 22.0490   2
   3 -12   2 728.264 48.1472   7
   3  12   2 715.796 40.3724   6
   3  12   2 701.403 43.6141   1
  -3  12  -2 722.100 40.3437   1
   3  12   2 710.532 43.1080   2
  -3  12  -2 738.765 37.7085   2
   3 -12   3 300.438 30.7765   7
  -3  12  -3 270.819 22.9223   1
   3  12   3 264.527 24.9610   6
   3  12   3 271.763 27.8731   1
   3  12   3 280.340 27.8009   2
   3  12   3 277.304 27.1088   4
  -3  12  -3 248.794 21.6833   2
   3 -12   4 642.934 46.2058   7
   3  12   4 757.214 42.5335   6
   3  12   4 727.758 45.4113   1
   3  12   4 826.486 48.4964   2
   3  12   4 688.916 46.0281   4
  -3  12  -4 805.592 37.2294   2
  -3  12  -4 714.612 37.4342   1
   3  12   5 377.282 29.8979   6
   3  12   5 322.860 33.6650   4
   3  12   5 377.072 34.0943   2
   3  12   5 275.339 29.3556   1
  -3  12  -5 363.254 24.9159   1
   3 -12   5 338.540 33.7921   7
   3 -12   6 304.870 32.4344   7
   3  12   6 275.233 25.9929   6
  -3  12  -6 248.065 21.1285   1
   3  12   6 341.282 36.7507   4
   3  12   6 267.321 30.3134   1
   3  12   6 253.356 30.0200   2
  -3  12  -7 1.26025 10.6156   1
   3  12   7 2.01706 14.9601   6
   3  12   7-2.77839 19.2158   2
   3 -12   7 22.0775 17.8103   7
   3  12   7-21.5472 27.0183   4
   3  12   7 2.63720 18.5408   1
   3 -12   8 13.3641 18.6296   7
   3  12   8 19.4456 19.3722   1
   3  12   8-8.37456 15.0714   6
  -3  12  -8 5.86916 20.9618   3
   3  12   8-11.7662 23.2291   4
   3 -12   9 14.0998 21.5776   7
  -3  12  -9-12.1323 22.8196   3
   3  12   9 5.81624 23.2250   1
   3  12   9 17.0223 24.6252   4
   3  13 -11 27.5673 24.8768   3
   3  13 -10 118.735 29.1165   3
   3 -13  -9 72.1631 20.4340   2
   3  13  -9 81.8509 24.2900   1
   3  13  -9 104.510 26.5161   3
   3 -13  -8 162.630 23.4210   2
   3  13  -8 114.919 24.5601   3
   3 -13  -8 164.899 21.0884   4
  -3  13   7-8.92667 15.8177   7
   3 -13  -7 3.98464 15.4077   2
   3  13  -7 26.9615 19.4100   3
  -3  13   7 24.9972 17.8848   5
   3 -13  -7 7.46622 13.8581   4
  -3  13   6 19.7660 16.0662   7
   3 -13  -6 19.0715 14.3654   2
  -3  13   6 16.3360 18.2313   3
  -3 -13   6 44.4969 16.9362   6
   3  13  -6 30.2334 18.9827   1
  -3  13   6 21.7250 18.7947   2
   3  13  -6 31.7088 16.4572   3
  -3 -13   6 18.8097 15.5645   1
  -3  13   6 38.3069 19.0939   5
   3 -13  -6 13.7749 13.4912   4
  -3  13   5 146.911 21.8442   7
  -3 -13   5 144.912 20.6304   6
  -3  13   5 125.574 23.7010   2
   3  13  -5 134.901 22.2010   3
   3 -13  -5 112.420 18.7875   2
  -3  13   5 135.186 23.1980   5
   3  13  -5 199.078 29.0470   1
  -3 -13   5 207.789 28.6073   1
  -3  13   4 568.070 37.9346   7
  -3 -13   4 503.948 34.3803   6
   3  13  -4 442.508 32.8429   3
  -3  13   4 413.306 35.9226   5
   3 -13  -4 489.585 33.2440   2
   3  13  -4 585.786 46.8865   1
  -3 -13   4 447.865 37.6954   1
   3 -13  -3 125.628 18.9135   2
  -3  13   3 146.830 22.8910   7
  -3 -13   3 154.972 20.0915   6
   3  13  -3 127.029 17.9630   3
  -3 -13   3 147.566 24.4731   1
  -3  13   3 125.494 21.7542   5
   3  13  -3 132.219 25.5713   1
  -3  13   2 887.461 51.3272   7
  -3 -13   2 905.759 45.3425   6
   3  13  -2 869.022 44.7725   3
  -3  13   2 856.059 52.3761   5
   3  13  -2 957.716 49.3999   2
   3 -13  -2 885.821 45.9692   2
  -3  13   2 868.240 49.1780   2
   3  13  -2 866.378 54.2767   1
  -3  13   1 332.895 31.3367   1
  -3 -13   1 365.228 26.4873   6
   3  13  -1 284.140 29.4910   1
   3  13  -1 247.475 25.5088   2
   3 -13  -1 335.466 26.9369   2
  -3  13   1 350.933 28.6301   2
  -3 -13   0 2165.53 82.9103   6
   3  13   0 2045.43 90.4444   1
   3 -13   0 2008.35 81.9411   2
   3  13   0 2074.43 86.1519   2
  -3  13   0 2065.54 88.5802   1
  -3  13   0 2180.59 84.6267   2
   3  13   1 564.307 39.9369   1
   3  13   1 628.065 39.0364   2
  -3 -13  -1 571.340 35.0457   6
  -3  13  -1 587.747 38.4521   1
  -3  13  -1 516.220 34.3029   2
   3 -13   2 2275.25 97.8119   7
   3  13   2 2227.31 93.1738   1
  -3  13  -2 2326.16 88.8525   1
   3  13   2 2088.60 89.7787   2
   3  13   2 2102.25 89.4845   4
  -3  13  -2 2201.71 84.5711   2
   3 -13   3 1249.05 65.7875   7
  -3  13  -3 1234.64 55.4241   1
   3  13   3 1198.29 57.6586   6
   3  13   3 1066.18 60.4513   1
   3  13   3 1244.92 61.6234   2
   3  13   3 1183.12 61.2757   4
  -3  13  -3 1292.53 54.5455   2
   3 -13   4 2603.43 105.834   7
   3  13   4 2482.91 95.8664   6
   3  13   4 2174.49 98.0130   1
   3  13   4 2473.08 101.272   2
   3  13   4 2469.22 102.036   4
  -3  13  -4 2260.30 86.8845   2
  -3  13  -4 2485.02 90.2487   1
   3  13   5 654.877 40.5936   6
   3 -13   5 658.327 47.0962   7
   3  13   5 586.831 43.4497   1
   3  13   5 736.723 50.2227   4
   3  13   5 769.254 48.5014   2
  -3  13  -5 675.591 34.0566   2
  -3  13  -5 615.421 35.1662   1
   3  13   6 2927.98 105.003   6
   3 -13   6 2635.78 113.205   7
   3  13   6 2519.59 115.487   4
   3  13   6 2493.27 107.469   1
   3  13   6 2562.21 110.140   2
  -3  13  -6 2595.89 94.9094   1
   3 -13   7 663.270 50.4860   7
   3  13   7 673.871 41.3466   6
  -3  13  -7 660.862 35.5935   1
   3  13   7 593.290 52.4951   4
   3  13   7 699.345 48.3620   1
   3 -13   8 2085.19 97.1349   7
  -3  13  -8 1898.13 91.9939   3
   3  13   8 1782.45 98.0741   4
   3  13   8 1888.49 90.1604   1
  -3  13  -9 1126.41 65.8292   3
   3 -13   9 1028.66 66.4144   7
   3  14 -10 62.8303 25.0248   1
   3 -14 -10 85.7991 24.2833   2
   3  14 -10 101.098 30.1810   3
   3  14  -9 2520.32 115.073   3
   3  14  -9 2703.65 120.259   1
   3 -14  -9 2678.90 106.122   2
   3 -14  -8 15.4462 17.5116   2
   3  14  -8-3.08260 21.3197   3
  -3  14   8-9.11073 19.9259   5
  -3  14   7 3569.93 143.679   5
   3  14  -7 3774.00 143.507   3
   3 -14  -7 3688.03 134.821   2
   3  14  -6 59.2199 19.5889   3
   3 -14  -6 71.7604 19.6276   2
  -3  14   6 66.3763 20.5991   7
  -3  14   6 56.5622 18.3101   5
   3  14  -6 55.3575 21.1748   1
  -3  14   5 3271.73 130.422   5
   3  14  -5 2949.33 122.033   3
  -3 -14   5 3399.69 122.228   6
  -3  14   5 3627.15 126.960   7
   3 -14  -5 3224.28 120.529   2
   3  14  -5 3108.59 137.771   1
  -3  14   4 47.4924 18.4055   7
   3 -14  -4 42.4687 15.8478   2
  -3 -14   4 44.3120 20.1278   1
  -3 -14   4 40.8541 17.4165   6
   3  14  -4 50.9672 17.7313   3
  -3  14   4 37.3869 18.7370   5
   3  14  -4 43.4123 21.2193   1
  -3 -14   3 3686.38 132.098   7
  -3 -14   3 3625.47 145.366   1
  -3 -14   3 4112.48 136.793   6
   3  14  -3 3792.78 138.900   2
   3  14  -3 3506.36 134.322   3
  -3  14   3 3826.55 147.333   5
   3 -14  -3 3702.00 135.537   2
  -3  14   3 3926.78 144.299   2
   3  14  -3 3729.67 151.882   1
   3  14  -2 3.05171 16.3487   1
  -3 -14   2-2.86364 11.3630   7
   3  14  -2 2.18532 16.0901   2
   3 -14  -2 16.8064 14.4394   2
  -3  14   2-2.29052 16.9882   2
  -3 -14   2 8.83128 13.1945   6
   3  14  -2-10.6607 13.0821   3
   3  14  -1 3236.17 129.865   1
  -3 -14   1 3410.44 119.143   6
   3 -14  -1 3215.33 119.714   2
   3  14  -1 3160.55 122.169   2
  -3  14   1 3426.09 124.681   2
  -3  14   1 3285.76 128.857   1
   3 -14   0 22.6594 14.9006   2
   3  14   0 26.1991 17.6610   2
  -3 -14   0 15.5846 13.4902   6
  -3  14   0 2.01113 14.1501   2
   3  14   0 37.3048 18.1277   1
  -3  14   0 23.6639 16.5115   1
  -3 -14  -1 1596.62 66.7028   6
   3  14   1 1407.50 71.7465   1
   3  14   1 1475.19 70.1052   2
  -3  14  -1 1608.44 70.7647   1
  -3  14  -1 1524.06 67.6383   2
  -3  14  -2 104.658 19.1698   2
   3  14   2 109.719 21.6672   2
   3  14   2 131.955 23.4584   1
  -3  14  -2 122.934 20.7893   1
  -3  14  -3 1444.20 62.5981   1
   3  14   3 1278.78 67.9544   1
   3 -14   3 1364.35 70.5642   7
   3  14   3 1338.56 67.6450   2
   3  14   3 1342.81 67.4638   4
  -3  14  -3 1416.83 61.1552   2
  -3  14  -4-8.60256 12.5744   1
   3  14   4 2.56463 15.3611   1
   3  14   4 14.5850 15.2278   6
   3  14   4 5.17347 16.6550   2
  -3  14  -4-1.51446 13.4545   2
   3  14   4 2.70900 17.7745   4
   3 -14   4 2.87323 15.1773   7
   3 -14   5 252.848 30.8773   7
   3  14   5 233.510 25.6528   6
   3  14   5 197.379 27.7891   1
   3  14   5 182.367 30.3286   4
  -3  14  -5 244.367 21.4732   2
  -3  14  -5 235.010 21.9691   1
   3 -14   6 3.15889 17.3871   7
   3  14   6-2.18967 16.2407   6
   3  14   6-5.44738 18.1992   1
  -3  14  -6 16.0594 12.4186   1
   3  14   6 6.79686 21.8815   4
  -3  14  -6 1.22121 12.6698   2
  -3  14  -7 4.74728 12.7163   1
  -3  14  -7-2.09041 10.8433   2
   3 -14   7 23.2100 19.8598   7
   3  14   7-2.84011 20.1278   1
   3  14   7-7.56651 30.2134   4
  -3  14  -8 57.0413 25.7881   3
   3  14   8 20.6522 21.5817   1
   3 -14   8 17.5838 20.8486   7
   3  14   8 46.5093 27.7568   4
   3  15  -9 213.080 36.1456   1
   3  15  -9 153.508 31.9445   3
   3 -15  -8 35.2403 19.4995   2
   3  15  -8 59.6401 24.8868   1
   3  15  -8 51.1223 23.2157   3
   3 -15  -7 47.6095 20.0483   2
  -3  15   7 6.67584 20.0020   5
   3  15  -7 8.77481 20.4064   3
   3  15  -6 2.70432 19.0127   3
  -3  15   6-16.2139 19.6375   5
   3  15  -6 28.3035 24.7503   1
   3 -15  -6-4.38362 17.8292   2
   3 -15  -5 29.8447 17.2452   2
   3  15  -5 26.6732 17.9932   3
  -3  15   5 6.33333 19.3921   5
   3  15  -5 8.03430 22.9737   1
  -3  15   4 358.579 33.1815   7
  -3 -15   4 334.836 30.1357   6
   3  15  -4 327.447 30.2387   3
  -3  15   4 312.650 34.1687   5
   3 -15  -4 283.569 28.6799   2
   3  15  -4 288.270 36.2408   1
  -3  15   3 5.14578 17.9429   7
  -3 -15   3 5.15627 13.7271   7
  -3 -15   3 3.81423 14.8456   6
   3 -15  -3 18.4143 15.5021   2
   3  15  -3 20.5040 14.7608   3
  -3  15   3-3.12104 18.4855   5
   3  15  -3-13.9012 20.5836   1
  -3  15   3 7.95263 18.1812   2
   3  15  -2 558.255 45.1821   1
  -3  15   2 590.950 46.0663   1
  -3 -15   2 587.417 33.4588   7
   3  15  -2 589.652 37.1785   3
  -3 -15   2 605.594 37.5318   6
   3 -15  -2 558.243 38.1486   2
  -3  15   2 623.775 42.8668   2
  -3  15   1 123.971 22.3774   2
   3 -15  -1 81.8368 18.6612   2
   3  15  -1 130.495 25.8268   1
  -3 -15   1 93.2018 13.5734   7
  -3 -15   1 82.9034 18.9745   6
  -3  15   1 97.0237 23.1261   1
   3 -15   0 1966.47 66.5245   6
   3  15   0 1930.13 90.4873   1
  -3 -15   0 2239.40 84.2178   6
  -3  15   0 2144.07 90.0499   1
  -3  15   0 2021.89 86.3605   2
  -3 -15  -1 176.324 22.4386   6
  -3  15  -1 198.744 25.4412   2
  -3  15  -1 236.097 26.5469   1
   3  15   1 231.709 28.4905   1
  -3  15  -2 2676.63 103.108   1
   3  15   2 2505.41 107.293   1
  -3  15  -2 2615.44 100.879   2
   3 -15   3 473.168 38.6513   7
  -3  15  -3 436.774 33.5800   1
   3  15   3 469.348 39.6360   1
  -3  15  -3 420.953 32.0123   2
   3 -15   4 2066.11 94.0432   7
   3  15   4 2042.43 92.4697   1
  -3  15  -4 2102.06 81.7971   2
  -3  15  -4 2051.66 82.9099   1
   3  15   5 178.929 27.6831   1
   3 -15   5 214.705 29.1874   7
  -3  15  -5 204.876 21.9863   2
  -3  15  -5 206.285 22.6388   1
   3  15   5 234.771 33.9479   4
   3 -15   6 3521.69 141.985   7
   3  15   6 3432.88 138.392   1
   3  15   6 3505.34 146.378   4
  -3  15  -6 3676.10 126.812   1
  -3  15  -6 3568.80 121.732   2
   3 -15   7 156.364 30.8284   7
  -3  15  -7 154.224 21.4591   1
   3  15   7 158.411 29.2746   1
   3  15   7 149.580 31.3312   4
   3 -16  -8 619.661 44.0459   2
   3  16  -8 589.041 53.8016   1
   3  16  -8 541.348 46.7802   3
   3  16  -7 997.456 61.4562   3
  -3  16   7 1076.55 66.8079   5
   3 -16  -7 1018.46 56.5638   2
   3  16  -6 2044.47 94.2621   3
  -3  16   6 2136.72 101.639   5
   3 -16  -6 2191.68 91.1518   2
  -3  16   5 1746.62 87.9956   5
   3  16  -5 1695.95 79.3809   3
   3 -16  -5 1755.64 78.0865   2
   3  16  -5 1684.21 93.1540   1
  -3 -16   4 1289.27 62.1065   7
  -3  16   4 1236.25 72.1281   5
   3 -16  -4 1401.72 66.2791   2
   3  16  -4 1355.38 66.6491   3
   3  16  -4 1374.80 79.4188   1
  -3  16   3 2292.94 104.221   1
   3  16  -3 2070.10 89.6711   3
  -3  16   3 2187.45 102.708   5
   3 -16  -3 2120.53 91.1691   2
  -3 -16   3 2427.89 91.7460   6
  -3 -16   3 2201.63 86.9330   7
   3  16  -3 2286.16 106.484   1
  -3 -16   2 1344.52 57.4985   7
   3  16  -2 1291.38 62.5085   3
   3  16  -2 1400.43 75.8763   1
  -3 -16   2 1402.15 62.3209   6
   3 -16  -2 1305.13 64.1320   2
  -3  16   2 1261.83 71.5533   1
  -3 -16   1 1460.75 64.0943   6
  -3 -16   1 1324.81 55.3238   7
  -3  16   1 1284.02 70.4895   1
   3  16  -1 1461.45 74.7824   1
  -3  16   1 1398.60 69.9305   2
  -3 -16   0 957.323 48.4939   6
   3  16   0 981.072 57.3012   1
   3 -16   0 820.100 31.6976   6
  -3  16   0 876.508 52.7980   1
  -3  16   0 952.546 52.9195   2
  -3 -16  -1 1114.21 53.2958   6
   3  16   1 934.252 57.9485   1
  -3  16  -1 963.893 55.0538   1
   3  16   1 1001.86 54.4932   4
  -3  16  -1 1053.75 56.2466   2
  -3  16  -2 605.946 40.9883   1
   3  16   2 581.830 43.9149   1
   3  16   2 547.295 40.6747   4
  -3  16  -2 572.384 40.6309   2
  -3  16  -3 641.203 40.8501   1
   3  16   3 589.135 46.3480   1
  -3  16  -3 610.943 39.6421   2
   3 -16   4 199.140 28.7486   7
  -3  16  -4 216.907 25.2594   2
   3  16   4 249.802 31.3469   1
  -3  16  -4 260.132 26.1412   1
   3 -16   5 335.808 35.7946   7
  -3  16  -5 429.311 30.5611   2
  -3  16  -5 335.705 29.3069   1
   3  16   5 323.770 35.6038   1
   3 -16   6 41.8584 22.8494   7
   3  16   6 52.9439 22.7742   1
  -3  16  -6 43.8073 16.6173   1
   3  16   6 14.2254 26.5931   4
   3 -17  -7 5.13752 21.3951   2
   3  17  -7 28.2132 23.0829   3
   3  17  -7-4.67937 25.7571   1
   3 -17  -6 2.49911 20.5728   2
   3  17  -6 2.91986 21.6563   3
  -3  17   6 11.3982 23.5034   5
  -3 -17   5 203.506 26.8876   7
   3 -17  -5 227.378 29.3420   2
   3  17  -5 220.142 29.2458   3
  -3  17   5 189.794 32.6085   5
   3  17  -5 197.088 35.5785   1
  -3 -17   4 39.3133 17.7737   7
   3 -17  -4 55.3879 21.7594   2
   3  17  -4 54.4420 20.1769   3
  -3  17   4 54.9050 24.0558   5
  -3  17   4 63.2908 28.9773   1
   3  17  -4 23.9262 24.9615   1
  -3  17   3 478.422 45.2482   5
   3  17  -3 348.151 32.6516   3
   3 -17  -3 437.769 36.6389   2
  -3 -17   3 385.374 30.2540   7
   3  17  -3 402.704 41.9859   1
  -3  17   3 395.870 41.1666   1
  -3 -17   2 123.384 17.6214   7
  -3  17   2 148.023 29.1964   1
   3  17  -2 89.7047 26.5265   1
  -3 -17   2 150.900 23.5502   6
   3  17  -2 74.9410 19.6812   3
  -3 -17   1 1042.60 53.0157   6
   3  17  -1 1020.05 62.7466   1
  -3  17   1 980.483 59.7378   1
  -3  17   0 212.640 28.6290   1
   3 -17   0 145.035 9.11067   6
  -3 -17   0 197.792 24.5546   6
   3  17   0 217.000 29.6464   1
  -3 -17  -1 1950.80 79.9191   6
   3  17   1 1854.58 89.0794   1
  -3  17  -1 1866.44 85.0281   1
   3  17   1 1873.50 83.1100   4
  -3  17  -1 1907.64 84.7854   2
   3  17   2 397.986 37.8524   1
  -3  17  -2 445.997 35.8623   1
   3  17   2 383.116 35.3211   4
  -3  17  -2 453.076 35.8373   2
  -3  17  -3 2182.70 92.9976   1
   3  17   3 2314.95 102.461   1
   3  17   3 2279.54 99.4339   4
  -3  17  -3 2399.16 94.8503   2
   3 -17   4 862.568 56.1374   7
   3  17   4 719.609 52.8694   1
   3  17   4 867.917 56.8942   4
  -3  17  -4 889.905 48.6144   2
  -3  17  -4 878.667 49.2642   1
   3  17   5 1725.23 83.6534   1
   3 -17   5 1514.14 81.6278   7
  -3  17  -5 1698.01 71.3473   2
  -3  17  -5 1610.09 71.9622   1
   3 -18  -5 41.9986 23.7894   2
   3  18  -5 24.9098 19.1464   3
  -3  18   5 44.1117 24.5502   5
  -3  18   5-15.4943 29.3500   1
  -3 -18   5-4.72265 17.7698   7
  -3 -18   4 2438.43 97.7511   7
   3  18  -4 2343.77 102.772   3
  -3  18   4 2260.98 112.537   5
   3 -18  -4 2616.21 104.734   2
   3  18  -4 2450.63 117.195   1
  -3  18   4 2652.53 117.261   1
  -3 -18   3 20.0412 15.6114   7
  -3  18   3 13.6636 26.0637   1
  -3  18   3 19.5881 19.4822   5
   3  18  -3 11.5801 23.6335   1
  -3 -18   2 2257.46 87.9856   7
  -3  18   2 2480.45 107.376   1
   3  18  -2 2414.96 110.227   1
   3  18  -1 13.5726 19.1632   1
  -3  18   1 5.73407 18.4617   1
  -3 -18   0 1651.88 70.7744   6
   3  18   0 1458.76 78.8325   1
  -3  18   0 1487.64 74.9585   1
   3  18   0 1469.28 71.4734   4
   3  18   1-9.54133 18.1831   1
  -3  18  -1 10.3359 20.8923   1
   3  18   1 7.35572 20.4199   4
  -3  18  -2 947.410 54.3440   1
   3  18   2 895.420 57.7497   1
   3  18   2 900.957 54.7885   4
  -3  18  -3 9.54004 18.0696   1
   3  18   3 3.10964 20.0218   1
   3  18   3-8.53617 21.8549   4
  -3  19   2 128.011 32.2656   5
  -3  19   2 190.407 31.1271   1
  -3  19   1 788.105 53.2178   1
   3  19  -1 731.691 47.4836   4
   3  19   0 294.157 31.6596   4
  -3  19   0 324.062 36.1188   1
   4   0 -14 2278.58 103.162   3
   4   0 -14 2261.33 94.6134   2
   4   0 -13-2.89369 20.5075   3
   4   0 -13 11.3276 17.8651   2
   4   0 -13-1.75394 15.3441   5
   4   0 -12 1632.42 68.4644   5
   4   0 -12 1503.09 76.9100   3
   4   0 -12 1694.77 73.9443   2
  -4   0  11 13.0603 15.6454   1
   4   0 -11-12.3989 16.5694   3
   4   0 -11-2.06792 15.4483   2
   4   0 -11-3.40093 13.2366   5
  -4   0  11-9.79591 18.4251   3
  -4   0  10 2350.59 96.8971   3
  -4   0  10 2354.88 98.0353   1
   4   0 -10 2291.97 96.7371   3
   4   0 -10 2460.03 91.0480   5
   4   0  -9 16.5949 12.0034   3
  -4   0   9 2.09389 12.8173   3
   4   0  -9-11.2004 14.0444   2
   4   0  -9-6.58569 11.5753   5
  -4   0   9-6.59025 14.4135   1
  -4   0   8 1317.29 61.9093   3
   4   0  -8 1485.65 60.8515   5
  -4   0   8 1350.80 63.7062   1
   4   0  -8 1401.89 63.0867   3
   4   0  -7-8.45623 9.18536   3
  -4   0   7 1.81062 9.96570   1
  -4   0   7 1.24141 8.65703   6
  -4   0   7 5.16435 10.6489   3
   4   0  -7 1.53571 12.7159   5
  -4   0   7 5.00006 9.17349   5
  -4   0   6 1383.30 61.2587   3
  -4   0   6 1576.72 58.7706   6
  -4   0   6 1575.19 63.4327   5
  -4   0   6 1473.31 63.2983   1
   4   0  -6 1490.07 61.8955   3
  -4   0   5-7.22372 8.45912   1
  -4   0   5-2.13972 6.61841   6
   4   0  -5 2.65793 8.13509   3
   4   0  -5-4.25299 9.47251   5
  -4   0   5 3.09426 9.26684   5
   4   0  -4 45.3736 8.85649   3
  -4   0   4 55.4810 9.24939   6
   4   0  -4 38.0796 9.95689   5
  -4   0   3 3.85113 6.01879   6
   4   0  -3 5.22349 8.07909   5
   4   0  -2 200.606 17.2314   5
  -4   0   2 214.384 15.8153   6
  -4   0   2 222.018 15.6596   1
  -4   0   2 257.260 16.4016   3
  -4   0   1 3.02046 6.54471   6
  -4   0   1-3.02967 5.06100   3
   4   0  -1-1.19414 7.53943   5
  -4   0   1-3.01110 5.66368   1
  -4   0   0 2039.57 69.2228   7
   4   0   0 2100.07 73.7666   5
  -4   0   0 1994.81 66.4804   3
  -4   0   0 1953.15 66.1803   1
  -4   0  -1 0.52647 3.70894   3
  -4   0  -1 24.4892 9.00796   7
   4   0   1 2.24000 7.14547   5
  -4   0  -1 26.2952 5.69811   1
   4   0   2 6571.63 210.508   6
   4   0   2 6653.02 206.477   5
   4   0   3-2.93071 7.40129   6
   4   0   3 3.07116 7.31240   5
   4   0   4 3492.84 110.554   7
  -4   0  -4 3504.19 103.386   3
   4   0   4 3194.79 102.719   2
   4   0   4 3156.60 110.591   4
   4   0   5 4.62505 7.51651   7
  -4   0  -5 8.08520 5.13145   3
  -4   0  -5-1.91887 7.21887   5
   4   0   5-1.14365 7.84402   4
  -4   0  -6 7859.84 233.527   3
  -4   0  -6 7552.15 235.904   5
   4   0   6 7726.66 241.320   4
   4   0   6 7765.97 242.088   7
   4   0   7 1.50676 10.5077   7
  -4   0  -7 1.59154 6.70348   5
  -4   0  -7 6.52277 6.86837   3
   4   0   7-1.40445 10.4919   4
  -4   0  -8 4028.09 125.262   3
  -4   0  -8 3712.94 120.609   5
   4   0   8 3976.28 133.499   4
  -4   0  -9-1.06622 9.18071   3
   4   0   9 1.74560 12.7577   4
  -4   0 -10 2787.33 96.5927   3
  -4   0 -11 3.92756 12.8056   3
  -4   0 -12 2691.05 96.5187   3
   4  -1 -14 92.4701 25.5305   3
   4   1 -14 71.6857 24.5829   3
   4  -1 -14 130.376 25.1047   2
   4   1 -14 135.240 26.0133   2
   4   1 -14 76.9949 19.4352   5
   4  -1 -13 759.489 41.3469   5
   4   1 -13 729.140 42.1340   5
   4  -1 -13 731.635 50.0394   3
   4   1 -13 747.187 50.3008   3
   4  -1 -13 718.581 45.4025   2
   4   1 -13 727.199 45.8278   2
   4  -1 -12 264.177 29.9626   3
   4  -1 -12 289.224 25.0624   5
   4   1 -12 259.990 25.9663   5
   4  -1 -12 248.251 27.3606   2
   4   1 -12 241.100 27.6098   2
   4   1 -12 267.213 31.2783   3
   4   1 -11 1420.16 64.6129   2
  -4   1  11 1380.93 67.7326   3
  -4  -1  11 1406.46 68.0154   3
   4  -1 -11 1421.83 60.4183   5
   4   1 -11 1408.55 61.5089   5
  -4   1  11 1346.62 68.5899   1
  -4  -1  11 1221.98 66.0671   1
   4  -1 -11 1299.54 62.7068   4
   4  -1 -11 1295.36 66.3783   3
   4   1 -11 1206.47 65.4779   3
   4  -1 -11 1334.59 63.1921   2
  -4   1  10 750.341 46.2231   3
   4  -1 -10 757.911 40.4062   5
   4   1 -10 825.911 42.5536   5
  -4  -1  10 670.891 43.6571   3
  -4   1  10 807.986 48.1398   1
  -4  -1  10 870.766 49.0491   1
   4  -1 -10 649.189 44.0971   3
   4   1 -10 694.555 44.3102   3
   4  -1  -9 2426.10 95.4971   2
  -4  -1   9 2453.32 97.8506   3
   4  -1  -9 2495.02 93.1560   5
   4   1  -9 2650.24 95.7888   5
  -4  -1   9 2546.32 100.632   1
   4  -1  -9 2505.84 99.4617   3
   4   1  -9 2471.68 98.8250   3
  -4   1   9 2516.00 99.6158   3
   4  -1  -8 1085.33 51.4931   2
  -4  -1   8 1113.75 53.1286   3
   4  -1  -8 1118.62 49.8154   5
   4   1  -8 1151.00 51.9222   5
  -4   1   8 996.361 50.3356   5
  -4  -1   8 1073.82 54.2451   1
  -4   1   8 1054.84 52.9386   3
   4  -1  -8 1039.09 52.2757   3
   4   1  -8 1034.89 52.0927   3
   4  -1  -7 7678.98 243.792   2
  -4   1   7 7519.92 237.176   6
   4  -1  -7 7777.10 242.046   5
  -4   1   7 7409.26 244.011   5
  -4  -1   7 7762.89 247.167   1
  -4  -1   7 7737.56 244.616   3
   4  -1  -7 7590.42 244.462   3
  -4   1   7 7758.56 245.967   3
   4   1  -7 7594.07 243.989   3
  -4   1   6 2393.88 92.0043   3
  -4   1   6 2522.08 86.5365   6
  -4   1   6 2512.07 92.9551   5
  -4  -1   6 2402.35 87.7237   6
  -4  -1   6 2497.04 92.4333   5
  -4  -1   6 2539.44 93.7010   1
   4  -1  -6 2565.56 92.3488   3
   4   1  -6 2508.48 91.2882   3
   4  -1  -5 8201.22 265.045   5
  -4   1   5 8796.32 260.902   6
  -4  -1   5 8173.46 262.499   6
   4   1  -5 8866.89 267.586   5
  -4   1   5 8770.43 268.942   5
  -4  -1   5 8502.52 267.651   5
  -4  -1   5 8756.50 267.591   1
   4  -1  -5 8273.57 264.819   3
   4   1  -5 8442.33 264.403   3
  -4   1   4 2112.68 71.8937   6
  -4  -1   4 2013.63 73.2855   6
   4  -1  -4 1975.94 76.1707   5
   4   1  -4 2096.76 77.6007   5
   4   1  -4 2059.00 74.2535   3
  -4  -1   3 10359.5 316.734   3
  -4   1   3 10663.1 315.687   6
  -4  -1   3 10197.0 317.117   6
   4  -1  -3 10562.7 321.292   5
   4   1  -3 10330.1 321.297   5
   4   1  -3 10649.6 316.860   3
  -4   1   2 2893.87 96.4169   6
  -4  -1   2 2861.75 97.0111   6
   4  -1  -2 2913.09 100.190   5
   4   1  -2 2855.33 99.8859   5
  -4   1   2 3000.39 95.8757   1
  -4   1   2 2661.38 95.4394   3
  -4  -1   2 2946.54 95.0240   3
  -4  -1   1 16627.0 496.479   3
  -4  -1   1 16685.8 502.118   6
   4  -1  -1 16373.6 503.782   5
   4   1  -1 17095.4 504.394   5
  -4   1   1 17319.7 498.008   1
  -4   1   1 16460.5 499.042   3
  -4  -1   1 17212.4 498.812   1
  -4   1   0 1843.97 65.2194   7
  -4  -1   0 1713.05 61.2116   7
   4   1   0 1879.23 67.7684   5
   4  -1   0 1931.53 68.4424   5
  -4  -1   0 1816.67 61.7264   1
  -4   1   0 1768.51 59.6006   1
  -4   1   0 1888.33 62.8247   3
  -4  -1   0 1765.78 59.3267   3
  -4  -1  -1 10194.2 292.722   7
  -4   1  -1 9194.35 286.020   1
   4  -1   1 9680.46 296.402   5
   4   1   1 9995.50 296.989   5
  -4   1  -1 10277.9 297.272   7
   4   1   1 9759.26 289.381   1
  -4  -1  -1 9949.75 290.430   1
  -4  -1  -1 9533.85 285.996   3
   4  -1   2 2711.77 89.7146   5
   4   1   2 2507.93 81.2175   1
  -4  -1  -2 2500.10 78.2850   3
   4  -1   3 5439.06 151.735   7
   4   1   3 5244.99 157.539   6
   4   1   3 5407.26 151.451   5
   4  -1   3 5280.44 149.344   4
   4   1   3 4960.18 141.664   1
   4   1   4 334.044 18.2285   7
  -4  -1  -4 302.325 12.6439   3
   4  -1   4 344.231 21.8771   7
  -4  -1  -4 344.300 20.3211   5
   4   1   4 345.171 19.6894   5
   4   1   4 332.726 16.7962   2
   4   1   4 314.773 21.4206   4
   4  -1   4 349.843 19.7080   4
   4   1   4 285.994 13.3279   1
   4  -1   4 288.887 11.4902   2
   4   1   5 3213.14 98.1421   7
  -4   1  -5 3256.88 94.4089   3
   4  -1   5 2962.70 101.523   7
  -4  -1  -5 2877.39 89.1046   3
   4   1   5 3081.40 102.024   4
   4  -1   5 3060.67 97.8362   4
   4   1   5 2896.82 89.5318   2
  -4  -1  -5 3193.20 97.3542   5
  -4  -1  -6 542.243 21.0536   3
   4  -1   6 509.768 29.9043   7
  -4   1  -6 528.721 24.2881   3
   4   1   6 528.181 27.6022   7
  -4  -1  -6 524.155 24.0889   5
   4   1   6 521.156 29.8540   4
   4  -1   6 497.108 26.5966   4
   4   1   7 886.323 41.9693   7
   4  -1   7 858.443 44.8341   7
  -4   1  -7 944.642 38.5859   3
  -4   1  -7 918.669 37.8500   5
  -4  -1  -7 863.105 34.7833   5
   4   1   7 891.016 44.3497   4
   4  -1   7 903.252 41.3734   4
  -4  -1  -7 918.636 34.7895   3
  -4   1  -8 172.135 15.8775   3
   4   1   8 147.387 19.6379   4
   4  -1   8 132.581 17.4883   4
  -4   1  -8 167.489 13.4586   5
  -4  -1  -8 150.917 12.9138   3
  -4  -1  -9 91.0947 11.7115   3
  -4   1  -9 80.2104 14.1063   3
  -4   1  -9 47.4331 8.06985   5
   4   1   9 67.7409 16.8220   4
  -4  -1 -10 11.4543 10.1551   3
  -4   1 -10 14.6278 12.2351   3
   4   1  10 44.0586 18.1692   4
  -4  -1 -11 13.9036 11.5226   3
  -4   1 -11 2.90290 12.7663   3
  -4   1 -12-1.55861 14.9237   3
   4   2 -14 696.272 41.8443   5
   4  -2 -14 686.172 44.7882   2
   4   2 -14 688.656 50.4954   3
   4   2 -14 732.909 47.4540   2
   4   2 -13 1905.30 83.0931   2
   4   2 -13 1898.90 78.8949   5
   4  -2 -13 1937.89 75.2788   5
   4  -2 -13 1893.53 88.6676   3
   4  -2 -13 1943.08 82.5447   2
   4   2 -13 1710.88 86.1436   3
   4   2 -12 1650.10 70.8625   5
   4  -2 -12 1642.79 67.4240   5
   4   2 -12 1601.68 73.2873   2
   4  -2 -12 1625.68 77.9216   3
   4  -2 -12 1596.30 72.7302   2
   4   2 -12 1521.73 76.7335   3
  -4  -2  11 846.745 50.6658   3
  -4   2  11 892.563 52.3456   3
   4  -2 -11 819.250 42.8754   5
   4   2 -11 824.193 45.0183   5
  -4  -2  11 828.455 51.2627   1
   4  -2 -11 818.830 46.4908   4
   4  -2 -11 918.856 51.7489   3
   4   2 -11 788.005 50.4295   3
  -4   2  10 531.443 38.6375   3
  -4  -2  10 537.072 38.0847   3
   4  -2 -10 571.065 33.6642   5
   4   2 -10 551.020 34.9195   5
  -4  -2  10 526.012 38.7112   1
   4  -2 -10 531.108 35.4641   4
   4  -2 -10 539.380 37.9603   3
   4   2 -10 533.131 38.3731   3
  -4  -2   9 779.937 45.3760   3
   4  -2  -9 905.744 42.8312   5
   4   2  -9 855.112 43.9505   5
  -4   2   9 800.458 42.8003   5
  -4  -2   9 765.696 46.3557   1
  -4   2   9 782.083 46.2952   3
   4  -2  -9 704.190 43.8434   3
   4   2  -9 786.508 45.7416   3
   4  -2  -9 783.856 43.2685   2
   4  -2  -8 855.410 44.4398   2
  -4   2   8 894.283 47.1615   3
   4   2  -8 926.051 45.5405   5
  -4  -2   8 858.667 45.5146   3
   4  -2  -8 909.615 43.2771   5
  -4   2   8 832.082 44.3621   5
  -4  -2   8 877.515 48.0524   1
   4  -2  -8 859.424 46.5480   3
   4   2  -8 765.288 44.6616   3
  -4   2   7 814.417 43.2307   3
  -4   2   7 729.857 34.4751   6
   4  -2  -7 817.821 39.6822   5
  -4   2   7 715.093 40.2078   5
   4  -2  -7 825.500 40.5852   2
  -4  -2   7 714.866 41.2197   1
   4  -2  -7 796.011 41.4354   3
   4   2  -7 680.060 39.3512   3
  -4   2   6 1253.39 55.8065   3
   4  -2  -6 1258.17 54.2107   2
  -4  -2   6 1227.88 51.6917   6
  -4   2   6 1203.06 48.1997   6
  -4   2   6 1242.88 55.4918   5
  -4  -2   6 1218.55 55.2634   1
   4   2  -6 1298.35 54.6323   3
  -4   2   5 13.4953 6.47767   6
  -4  -2   5 6.09425 7.92375   6
   4   2  -5 2.65482 8.03943   3
  -4   2   5 4.52015 9.12514   3
   4  -2  -5-1.38952 8.50648   2
  -4  -2   5 5.77179 7.83782   1
   4  -2  -5-4.13803 9.38023   5
   4   2  -5 4.47951 9.70672   5
  -4   2   5 3.17196 8.25801   5
   4  -2  -4 263.960 19.6293   2
  -4   2   4 251.889 16.0944   6
  -4  -2   4 247.223 18.0030   6
   4  -2  -4 240.297 19.5231   5
   4   2  -4 266.519 21.2108   5
   4   2  -4 225.874 17.8023   3
  -4   2   3 253.087 15.7464   6
  -4  -2   3 205.949 15.7386   3
  -4  -2   3 245.901 17.4287   6
   4  -2  -3 222.833 16.2519   6
   4  -2  -3 219.135 18.3663   5
   4   2  -3 204.371 18.7152   5
   4   2  -3 220.820 15.5863   3
  -4  -2   2 76.0996 9.06163   3
  -4   2   2 66.4694 9.01227   6
  -4  -2   2 77.1224 10.7509   6
   4   2  -2 79.0157 9.06827   3
   4  -2  -2 73.5619 12.0686   5
   4   2  -2 71.8338 11.6832   5
  -4  -2   1 1131.96 43.4133   1
  -4  -2   1 1119.27 40.2550   3
  -4  -2   1 1176.55 46.6796   6
  -4   2   1 1101.36 41.6847   1
   4  -2  -1 1070.05 46.6854   5
   4   2  -1 1076.80 46.7398   5
   4   2  -1 1116.31 44.2304   1
  -4   2   1 1090.31 44.3051   3
  -4  -2   0 885.651 32.4458   3
  -4  -2   0 915.827 40.8490   6
   4  -2   0 873.268 40.3247   5
  -4  -2   0 967.985 37.5042   1
   4   2   0 938.002 40.9766   5
   4   2   0 953.334 37.7526   1
   4  -2   0 949.212 37.3483   2
  -4   2   0 954.451 34.3602   1
  -4   2  -1 1480.16 56.8285   7
  -4  -2  -1 1460.56 48.9530   7
  -4  -2  -1 1249.78 42.6350   3
   4  -2   1 1470.74 55.3416   5
   4   2   1 1420.77 54.1280   5
   4  -2   1 1419.53 48.8825   2
   4   2   1 1467.95 49.7483   1
  -4  -2  -1 1482.63 51.8310   1
  -4   2  -1 1317.33 43.9949   1
   4   2   2 652.846 30.4557   5
   4   2   2 564.025 24.9957   1
   4  -2   2 612.413 24.2887   2
   4  -2   3 2566.11 86.4856   7
   4   2   3 2552.38 83.9864   5
   4  -2   3 2295.66 79.2751   4
   4  -2   3 2431.87 74.8220   2
   4   2   3 2337.23 77.8215   1
   4  -2   4 2089.21 78.6249   7
   4   2   4 2101.75 70.1184   1
   4   2   4 2168.59 82.9649   6
   4   2   4 2199.63 74.9516   5
  -4  -2  -4 2205.03 74.9818   5
   4   2   4 2225.64 73.3192   2
   4   2   4 2097.22 79.6626   4
   4  -2   4 2108.58 72.1962   4
   4  -2   5 3045.17 105.005   7
   4   2   5 3073.36 95.9590   7
  -4   2  -5 2928.86 96.5406   3
   4   2   5 2679.50 92.4486   1
  -4  -2  -5 2963.88 96.5274   5
   4   2   5 2924.62 93.7707   2
   4   2   5 2868.32 103.704   4
   4  -2   5 3099.38 97.0309   4
   4  -2   6 2826.76 98.2871   7
  -4   2  -6 2826.27 89.6913   3
   4   2   6 2403.01 83.7876   1
   4   2   6 2684.64 96.7227   4
   4   2   6 2788.49 89.3260   7
   4  -2   6 2844.69 89.9656   4
   4   2   6 2656.40 82.7827   2
  -4  -2  -6 2431.77 79.9503   3
   4   2   7 2175.08 79.7050   7
   4  -2   7 2441.02 88.9068   7
  -4   2  -7 2423.16 79.6460   3
   4   2   7 2218.15 86.6335   4
   4  -2   7 2261.54 79.4075   4
  -4  -2  -7 2062.13 70.5795   3
   4  -2   8 1373.32 61.1696   7
  -4   2  -8 1249.35 51.5351   3
   4   2   8 1215.38 57.9310   4
   4  -2   8 1286.19 52.5344   4
  -4  -2  -8 1189.76 44.3920   3
  -4   2  -9 1875.16 69.7855   3
  -4   2  -9 1782.87 63.1599   5
   4   2   9 1679.51 76.0241   4
  -4  -2  -9 1796.92 62.5215   3
  -4   2 -10 1270.56 53.9077   3
   4   2  10 1179.25 60.7191   4
  -4  -2 -10 1209.01 47.3394   3
  -4   2 -11 1738.67 69.1526   3
   4   2  11 1587.48 76.5902   4
  -4  -2 -11 1668.46 62.0650   3
  -4   2 -12 901.102 46.6121   3
   4   3 -14 438.069 37.5491   2
   4   3 -14 434.392 34.6459   5
   4  -3 -14 370.292 34.6240   2
   4   3 -14 464.713 42.6743   3
   4  -3 -13 31.4555 20.2872   3
   4   3 -13 38.8434 21.8573   3
   4  -3 -13 24.3112 18.7441   2
   4   3 -13 40.1336 20.3492   2
   4  -3 -13 23.9150 15.0687   5
   4   3 -13 42.3904 18.7537   5
   4  -3 -12 1679.86 67.9853   5
   4   3 -12 1642.28 72.6634   5
   4  -3 -12 1730.32 80.3072   3
   4  -3 -12 1696.93 75.0230   2
   4   3 -12 1652.80 80.6569   3
   4  -3 -11 14.8213 14.4843   3
   4   3 -11 43.8307 19.2765   3
  -4   3  11 20.9901 19.0482   3
  -4  -3  11 16.4813 16.3028   3
  -4  -3  11 45.5367 17.2204   1
   4  -3 -11 16.7452 13.6148   5
   4   3 -11 23.5840 16.1974   5
   4  -3 -11 51.4491 17.5972   4
  -4   3  10 2857.15 114.133   3
  -4  -3  10 2975.70 112.602   3
   4  -3 -10 3064.38 105.456   5
   4   3 -10 2831.84 107.671   5
  -4   3  10 2863.32 107.513   5
  -4  -3  10 2834.60 113.057   1
   4  -3 -10 3029.41 109.075   4
   4  -3 -10 2761.47 112.645   3
   4   3 -10 2798.61 113.133   3
   4  -3  -9 224.534 20.5017   5
  -4   3   9 220.914 24.8295   3
   4  -3  -9 165.419 20.5830   2
  -4  -3   9 185.408 22.6352   3
  -4   3   9 213.951 21.0861   5
   4   3  -9 187.400 21.9496   5
  -4  -3   9 212.466 23.6268   1
   4  -3  -9 184.121 21.5895   4
   4  -3  -9 217.256 23.6322   3
   4   3  -9 187.505 22.3549   3
   4  -3  -8 6320.98 193.756   5
   4   3  -8 6106.28 196.672   5
  -4   3   8 5980.59 196.542   5
  -4  -3   8 5772.21 198.207   1
  -4   3   8 5695.81 199.350   3
   4  -3  -8 5694.78 194.387   2
   4   3  -8 5939.65 198.396   3
  -4   3   7 415.338 23.1556   6
   4  -3  -7 374.326 26.0955   5
  -4   3   7 361.805 27.5480   5
  -4  -3   7 392.609 29.0513   1
  -4   3   7 395.710 29.6772   3
   4  -3  -7 399.011 27.9591   2
   4   3  -7 420.385 28.8111   3
  -4   3   6 10662.0 312.423   6
  -4  -3   6 10188.2 318.648   6
   4   3  -6 10396.5 321.998   5
  -4   3   6 10203.9 322.328   5
  -4  -3   6 10054.6 321.820   1
   4   3  -6 10508.8 321.183   3
   4  -3  -6 10404.7 320.416   2
  -4   3   6 10103.0 323.072   3
  -4   3   5 590.053 26.6440   6
  -4  -3   5 552.880 30.4353   6
   4  -3  -5 565.879 31.4688   2
  -4   3   5 543.887 32.8731   5
   4   3  -5 602.167 33.4674   5
  -4  -3   5 605.199 32.9131   1
  -4   3   5 592.488 33.5799   3
   4   3  -5 549.326 30.8319   3
   4  -3  -4 6968.11 222.327   2
  -4   3   4 7348.22 216.241   6
  -4  -3   4 6964.38 221.421   6
   4  -3  -4 7361.04 224.149   5
  -4   3   4 7458.08 227.564   5
   4   3  -4 6893.43 224.867   5
  -4  -3   4 6579.35 221.852   1
   4   3  -4 7006.49 220.518   3
   4  -3  -3 830.826 38.0432   2
  -4  -3   3 862.701 38.4810   6
  -4   3   3 882.999 34.9747   6
  -4  -3   3 862.313 36.0906   3
   4  -3  -3 831.428 35.6385   6
   4  -3  -3 869.776 40.3020   5
   4   3  -3 825.970 40.0382   5
   4   3  -3 817.675 39.1563   1
   4   3  -3 876.876 36.5981   3
   4  -3  -2 12507.6 381.971   2
  -4  -3   2 12972.3 384.159   6
   4  -3  -2 13260.3 382.266   6
   4  -3  -2 12842.5 385.770   5
   4   3  -2 12908.3 386.384   5
   4   3  -2 12301.4 383.615   1
  -4  -3   2 12871.5 378.428   3
   4   3  -2 12207.3 377.775   3
  -4  -3   1 754.018 34.7801   6
   4  -3  -1 719.721 34.1570   6
  -4  -3   1 717.026 27.9804   3
  -4  -3   1 747.288 32.8720   1
   4  -3  -1 683.565 34.5402   5
   4   3  -1 663.233 34.3138   5
   4   3  -1 684.751 32.9226   1
   4   3  -1 731.218 28.1893   3
   4  -3  -1 685.419 31.3878   2
  -4  -3   0 12274.5 370.225   6
  -4  -3   0 11635.0 358.209   3
   4  -3   0 12787.5 371.356   5
   4   3   0 12501.0 370.739   5
  -4  -3   0 12876.8 367.730   1
   4   3   0 12296.1 366.536   1
   4  -3   0 12347.6 364.824   2
  -4  -3  -1 1502.88 50.7543   7
   4   3   1 1511.09 58.3350   5
  -4   3  -1 1484.79 48.4671   1
   4   3   1 1510.64 55.0230   1
  -4  -3  -1 1604.73 58.4383   1
   4  -3   1 1518.55 52.7252   2
   4   3   2 4121.52 131.824   5
   4  -3   2 4040.04 123.773   2
   4   3   2 3952.28 127.779   1
   4   3   3 126.146 11.2477   1
   4  -3   3 130.788 14.9293   7
   4   3   3 163.320 16.5585   6
   4  -3   3 150.682 10.2556   4
   4  -3   3 124.148 7.63770   2
   4   3   3 169.842 14.0319   5
   4  -3   4 2927.60 104.351   7
   4   3   4 2971.43 95.4672   1
   4   3   4 3032.75 97.6427   5
   4   3   4 2944.00 106.116   6
   4   3   4 2872.23 97.1741   2
   4   3   4 2961.50 104.784   4
   4  -3   4 2820.39 92.5744   4
   4   3   5 34.6270 6.37007   7
   4   3   5 33.3930 8.86594   2
   4   3   5 41.6077 11.8325   6
   4  -3   5 21.2176 9.71988   7
   4   3   5 40.6903 8.54710   5
   4   3   5 39.5658 7.99559   1
   4   3   5 48.8910 12.0422   4
   4  -3   5 29.7844 7.34550   4
   4   3   6 1947.00 68.0214   7
   4  -3   6 2070.83 80.6705   7
  -4   3  -6 2112.21 72.9346   3
   4   3   6 1916.01 68.8274   1
   4   3   6 1950.37 79.6313   4
   4   3   6 2016.33 67.8647   2
   4  -3   6 1982.38 68.8881   4
   4  -3   7 46.9025 14.1095   7
   4   3   7 26.2241 9.63960   1
  -4   3  -7 46.3224 12.0214   3
   4   3   7 38.2382 9.24512   7
   4   3   7 37.7580 13.8400   4
   4  -3   8 528.483 36.7902   7
  -4   3  -8 484.593 28.7328   3
  -4   3  -9 11.9067 12.0461   3
   4   3   9 31.4373 16.1738   4
  -4   3 -10 24.2014 14.0628   3
   4   3  10 31.5352 17.8777   4
  -4   3 -11 52.1568 16.5577   3
   4   3  11 39.9045 20.0612   4
   4   4 -14 130.190 28.3577   3
   4  -4 -14 166.882 27.2497   2
   4   4 -14 136.682 26.6090   2
   4   4 -14 162.266 25.5165   5
   4  -4 -13 2295.90 85.4118   5
   4   4 -13 2198.70 92.1877   5
   4  -4 -13 2346.19 94.5333   2
   4   4 -13 2234.27 101.695   3
   4   4 -12 16.9684 19.2680   3
   4  -4 -12 53.0405 18.5994   2
   4  -4 -12 49.9927 14.9017   5
   4   4 -12 39.6639 17.9185   5
  -4   4  11 2209.54 95.8018   3
  -4  -4  11 2359.80 94.6338   3
   4  -4 -11 2199.52 83.2022   5
   4   4 -11 2213.01 89.1686   5
  -4  -4  11 2214.90 94.3691   1
   4   4 -11 1994.64 93.3133   3
   4   4 -10 45.8294 17.5446   3
  -4   4  10 32.6249 18.1121   3
  -4  -4  10 48.0573 16.9408   3
   4  -4 -10 42.8044 13.5665   5
   4   4 -10 47.0648 16.5693   5
  -4  -4  10 71.9048 17.8628   1
  -4   4  10 33.7884 13.2608   5
   4  -4 -10 45.9436 15.3599   4
  -4  -4   9 1684.43 72.6658   3
  -4   4   9 1730.06 76.4659   3
   4  -4  -9 1654.48 66.6375   5
   4   4  -9 1837.22 73.4148   5
  -4   4   9 1648.14 70.5852   5
  -4  -4   9 1594.48 72.7113   1
   4  -4  -9 1658.75 69.3171   4
   4  -4  -9 1625.80 70.3510   2
   4   4  -9 1535.00 72.9653   3
  -4   4   8 22.5439 8.70349   6
   4   4  -8 7.99018 12.5012   3
  -4   4   8 10.7894 13.3640   3
   4  -4  -8 54.2690 14.1687   2
   4  -4  -8 17.3070 11.5357   5
   4   4  -8 25.6894 13.3257   5
  -4   4   8 5.52615 11.2937   5
  -4  -4   8 31.3847 13.3536   1
   4  -4  -8 38.3602 13.7774   4
   4   4  -7 1510.82 64.7898   3
  -4   4   7 1466.99 54.7268   6
   4  -4  -7 1541.77 61.6551   5
  -4   4   7 1413.89 63.9683   5
   4  -4  -7 1579.80 62.1053   4
  -4  -4   7 1363.46 63.1871   1
   4  -4  -7 1531.01 63.2876   2
  -4   4   7 1458.23 66.2539   3
  -4  -4   6-1.46090 9.22375   6
  -4   4   6 7.35383 10.3821   3
   4   4  -6 1.59374 9.11199   3
   4  -4  -6-1.52099 9.50661   2
  -4   4   6 5.22491 9.58632   5
   4   4  -6 1.70580 11.1924   5
  -4  -4   6 8.19941 8.90672   1
  -4   4   6 1.61733 6.12711   6
  -4   4   5 66.8707 8.34501   6
  -4  -4   5 63.0905 12.0685   6
  -4   4   5 45.2702 11.5399   3
   4   4  -5 34.8459 10.1910   3
   4  -4  -5 74.7457 11.8129   2
  -4  -4   5 73.3063 12.7049   3
  -4   4   5 79.8006 13.2495   5
   4   4  -5 55.4652 13.3099   5
  -4  -4   5 71.8414 12.5917   1
   4   4  -4 41.5477 11.1063   1
  -4  -4   4 24.6881 8.71908   6
  -4   4   4 18.6065 9.21844   3
   4   4  -4 39.4375 9.63704   3
   4  -4  -4 19.4815 8.71507   2
  -4   4   4 29.0352 6.72104   6
   4  -4  -4 16.1898 9.59511   5
  -4   4   4 29.3127 10.3129   5
   4   4  -4 37.1896 11.3535   5
  -4  -4   4 31.8075 10.9349   1
   4   4  -3 22.5813 8.37604   1
  -4  -4   3 23.4915 8.84783   6
   4   4  -3 21.9488 7.03463   3
   4  -4  -3 22.5290 7.79842   2
  -4  -4   3 13.8065 6.74834   3
   4  -4  -3 7.97945 7.89484   5
   4   4  -3 20.5288 9.72452   5
  -4  -4   2 14.5869 7.60157   6
   4  -4  -2 9.50367 6.12412   6
   4   4  -2 2.39012 5.87131   3
   4   4  -2 14.3807 7.83436   1
   4  -4  -2 2.13954 6.62229   2
  -4  -4   2 8.92528 6.16362   3
   4  -4  -2 14.3770 8.17268   5
   4   4  -2 17.9189 9.13062   5
  -4  -4   1 711.285 34.2759   6
   4  -4  -1 688.470 32.4897   6
  -4  -4   1 681.779 27.0975   3
   4  -4  -1 714.225 35.2302   5
   4   4  -1 677.107 34.4463   5
   4   4  -1 671.294 33.2815   1
   4  -4  -1 695.532 31.5153   2
   4   4  -1 681.874 27.3080   3
   4  -4   0 49.0380 8.21855   2
  -4  -4   0 54.0252 10.7627   6
  -4   4   0 63.3139 11.0941   5
   4   4   0 54.1448 10.1378   5
   4   4   0 60.9778 9.61119   1
   4   4   0 55.4860 5.39463   3
  -4   4  -1 2554.51 93.3787   5
   4   4   1 2564.87 91.1442   5
   4  -4   1 2588.74 84.8926   2
   4   4   1 2726.31 90.2279   1
  -4  -4  -1 2662.77 93.4342   1
   4   4   2 264.564 17.6949   1
   4   4   2 255.185 20.5720   6
   4   4   2 248.118 18.0518   5
   4  -4   2 272.641 13.9677   2
   4  -4   3 2198.50 80.7386   7
  -4   4  -3 2266.05 79.2171   5
   4   4   3 2169.98 74.7514   5
   4   4   3 2165.71 81.1852   6
   4  -4   3 1972.01 65.6252   2
   4  -4   3 2090.70 66.0874   4
   4   4   3 2176.31 73.9913   1
   4  -4   4 9.84805 9.61831   7
   4   4   4 23.2721 9.74086   6
   4   4   4 10.8637 8.35380   2
  -4   4  -4 9.34444 8.76787   5
   4   4   4 18.3657 7.07583   1
   4   4   4 12.3202 7.43601   5
   4   4   4 14.8149 10.8079   4
   4  -4   4 13.2762 4.65983   4
   4  -4   5 4012.56 140.274   7
   4   4   5 4034.11 140.289   6
   4   4   5 4075.54 128.536   5
  -4   4  -5 4068.09 134.579   5
   4   4   5 3950.18 130.036   1
   4   4   5 4129.05 131.721   2
   4   4   5 3960.82 139.898   4
   4  -4   5 4006.15 124.541   4
   4   4   6 83.6410 8.33676   7
   4   4   6 93.1102 11.9458   1
   4   4   6 112.124 16.8951   6
   4   4   6 107.606 12.3594   2
   4  -4   6 92.6201 16.0118   7
  -4   4  -6 107.337 14.3438   3
  -4   4  -6 83.6255 12.8426   5
   4   4   6 67.7965 16.2570   4
   4  -4   7 3543.08 123.904   7
   4   4   7 3241.30 121.289   6
  -4   4  -7 3403.54 113.725   3
  -4   4  -7 3238.47 111.927   5
   4   4   7 3086.80 109.970   1
   4   4   7 3360.91 123.226   4
   4  -4   8 115.042 20.8968   7
  -4   4  -8 140.892 17.8615   3
  -4   4  -8 77.0004 12.4081   5
   4   4   8 184.870 23.2803   4
   4  -4   9 2651.72 108.137   7
  -4   4  -9 2713.72 98.5148   3
   4   4   9 2582.12 107.119   4
  -4   4 -10 201.997 22.5632   3
   4   4  10 168.355 25.9790   4
  -4   4 -11 1948.70 77.9372   3
   4   4  11 1702.39 85.3015   4
   4   5 -14 433.255 38.4392   2
   4  -5 -14 447.449 37.5986   2
   4   5 -14 440.392 43.7090   3
   4   5 -13 306.520 31.5543   5
   4  -5 -13 308.767 31.9121   2
   4   5 -13 400.070 39.1484   3
   4  -5 -12 1034.58 54.5508   2
   4   5 -12 994.070 53.7381   5
   4   5 -12 1043.78 61.1502   3
   4  -5 -11 777.191 40.5339   5
   4   5 -11 850.118 47.9111   5
  -4   5  11 836.140 45.1721   5
   4   5 -11 809.238 51.2475   3
   4   5 -10 1810.97 83.5803   3
  -4   5  10 1794.30 84.4755   3
  -4  -5  10 2013.24 83.3372   3
   4  -5 -10 1953.99 74.6574   5
   4   5 -10 1868.36 79.7183   5
  -4   5  10 1865.53 78.3123   5
   4  -5 -10 1999.87 78.6955   4
  -4  -5  10 1943.98 83.2237   1
   4  -5 -10 1736.39 77.5907   2
   4   5  -9 769.994 47.1371   3
  -4   5   9 723.987 47.1054   3
   4  -5  -9 850.036 41.0661   5
   4   5  -9 884.652 46.9024   5
  -4   5   9 764.201 43.6869   5
   4  -5  -9 852.328 43.2583   4
  -4  -5   9 794.889 45.9369   1
   4  -5  -9 763.719 43.4628   2
   4   5  -8 2796.36 108.526   3
   4  -5  -8 2913.49 102.337   5
  -4   5   8 2777.37 94.9196   6
  -4   5   8 2625.32 105.030   5
   4   5  -8 3045.97 109.179   5
   4  -5  -8 2887.59 104.010   4
  -4  -5   8 3001.34 109.370   1
   4  -5  -8 2822.18 104.682   2
  -4   5   8 2905.85 111.953   3
   4   5  -7 2575.21 98.9208   3
  -4   5   7 2662.71 86.8446   6
  -4  -5   7 2683.64 97.4764   6
   4  -5  -7 2654.46 94.9326   5
  -4   5   7 2584.94 98.9962   5
   4  -5  -7 2499.44 93.7226   4
  -4  -5   7 2584.56 98.9815   1
   4  -5  -7 2500.82 96.3815   2
  -4   5   7 2687.42 102.376   3
   4   5  -6 8320.25 264.865   3
  -4  -5   6 8230.51 262.780   6
  -4  -5   6 8128.81 261.653   3
   4  -5  -6 8546.92 261.870   5
  -4   5   6 8490.00 251.704   6
  -4   5   6 8172.81 266.228   5
   4   5  -6 8831.64 268.075   5
   4  -5  -6 8210.87 259.934   4
   4  -5  -6 8185.14 262.528   2
  -4  -5   6 8339.66 265.455   1
  -4   5   6 8322.18 268.413   3
   4   5  -5 2591.57 93.9400   3
  -4   5   5 2597.13 84.2000   6
  -4  -5   5 2596.16 93.8835   6
  -4  -5   5 2741.95 92.6716   3
  -4   5   5 2646.76 97.9081   5
   4   5  -5 2782.13 98.3210   5
   4   5  -5 2474.00 96.6428   1
   4  -5  -5 2476.94 92.7958   2
  -4   5   5 2390.60 96.3640   3
  -4  -5   5 2492.92 94.5378   1
   4   5  -4 6110.01 193.761   3
  -4  -5   4 5861.75 196.047   1
  -4   5   4 6557.03 185.999   6
  -4  -5   4 6009.16 195.136   6
   4  -5  -4 6031.16 195.555   5
  -4   5   4 6074.66 199.380   5
   4   5  -4 6367.28 199.495   5
   4   5  -4 5750.00 197.696   1
   4  -5  -4 5944.98 194.226   2
  -4   5   4 5789.56 198.897   3
   4   5  -3 3953.14 124.187   3
  -4  -5   3 3793.39 127.126   6
   4  -5  -3 3708.71 127.709   5
  -4   5   3 3680.29 130.123   5
   4   5  -3 3964.33 131.440   5
   4   5  -3 3600.20 129.076   1
   4  -5  -3 3709.88 125.379   2
   4   5  -2 4197.84 130.839   3
  -4  -5   2 4178.42 136.799   6
   4  -5  -2 4225.31 131.561   6
  -4   5   2 3913.88 135.952   7
   4   5  -2 4350.68 140.219   5
   4   5  -2 4023.09 137.390   1
   4  -5  -2 3913.49 133.314   2
  -4   5   1 2182.10 80.5643   7
  -4  -5   1 2241.87 79.7752   6
   4  -5  -1 2059.33 75.9504   6
   4   5  -1 2220.84 80.6596   5
   4   5  -1 1990.16 79.0465   1
   4  -5  -1 2210.75 75.4368   2
   4   5  -1 2161.43 70.8866   3
   4  -5   0 9711.45 294.551   6
  -4  -5   0 9702.49 297.387   6
  -4   5   0 9297.49 298.469   5
   4   5   0 9671.79 296.701   5
   4  -5   0 9913.32 290.697   2
   4   5   0 10037.8 296.926   1
   4   5   0 9390.39 284.060   3
   4   5   1 3005.48 103.556   5
   4   5   1 2865.44 106.110   6
  -4   5  -1 2983.19 106.158   5
   4  -5   1 3096.56 97.4100   2
   4   5   1 3037.18 104.022   1
   4   5   2 2527.04 78.2264   1
   4   5   2 2593.36 78.0376   5
   4  -5   2 2578.52 69.5916   2
   4  -5   3 1671.92 69.1827   7
   4   5   3 1708.25 68.8776   6
   4   5   3 1815.93 64.3927   1
  -4   5  -3 1830.81 68.3795   5
   4   5   3 1837.12 64.1098   5
   4   5   3 1872.31 65.6067   2
   4  -5   3 1658.62 55.2295   2
   4  -5   3 1612.73 51.3962   4
   4  -5   4 1677.36 69.4202   7
   4   5   4 1589.58 68.3047   6
  -4   5  -4 1646.39 65.5368   5
   4   5   4 1598.77 61.8174   1
   4   5   4 1760.84 61.1689   5
   4   5   4 1595.06 63.0011   2
   4   5   4 1574.32 68.3034   4
   4  -5   5 953.173 48.9133   7
   4   5   5 1006.97 49.1762   6
  -4   5  -5 1003.88 45.5520   5
   4   5   5 948.678 38.9599   5
   4   5   5 923.118 41.7256   1
   4   5   5 984.188 43.6742   2
   4   5   5 1025.20 51.3554   4
   4  -5   6 987.471 51.8837   7
   4   5   6 1012.87 50.5420   6
  -4   5  -6 1047.84 46.7408   5
   4   5   6 958.818 43.4654   1
   4   5   6 1026.96 53.0799   4
   4   5   6 986.356 43.4209   2
   4  -5   7 111.923 19.7685   7
   4   5   7 116.675 18.4489   6
  -4   5  -7 117.467 16.7002   3
  -4   5  -7 118.380 15.9234   5
   4   5   7 128.783 15.5342   1
   4   5   7 93.0167 20.2317   4
   4  -5   8 140.848 22.6499   7
   4   5   8 145.879 21.3957   6
  -4   5  -8 169.406 17.8127   5
  -4   5  -8 134.834 18.9154   3
   4   5   8 169.724 24.2601   4
   4  -5   9 118.208 22.4644   7
   4   5   9 86.9620 19.8163   6
  -4   5  -9 101.634 18.5719   3
  -4   5  -9 118.483 15.4871   5
   4   5   9 103.674 22.9749   4
   4  -5  10 73.1055 21.3993   7
  -4   5 -10 68.5784 18.8964   3
  -4   5 -10 71.6327 13.4250   5
   4   5  10 65.4833 22.6858   4
  -4   5 -11 28.3104 17.8844   3
  -4   5 -11 19.2125 11.2985   5
   4   5  11 18.2325 21.3727   4
   4  -6 -13 926.694 52.6794   2
   4   6 -13 899.108 59.0217   3
   4   6 -12 1863.12 88.8923   3
   4   6 -12 1817.00 81.6322   5
   4  -6 -12 1944.29 82.5477   2
   4   6 -11 343.640 33.4700   3
   4   6 -11 322.454 30.8429   5
  -4   6  11 349.340 29.0971   5
   4   6 -10 1923.78 85.9774   3
  -4   6  10 1919.16 87.5828   3
   4   6 -10 1968.26 82.9883   5
  -4   6  10 1906.56 80.4033   5
   4  -6 -10 1852.31 78.2416   4
   4  -6 -10 1768.36 78.4811   2
  -4  -6  10 2011.02 84.5936   1
   4   6  -9 260.593 27.7876   3
  -4   6   9 172.519 25.8296   3
  -4   6   9 240.963 24.2668   5
   4   6  -9 323.358 29.1100   5
   4  -6  -9 250.568 24.0678   4
   4  -6  -9 244.063 24.3106   2
  -4  -6   9 264.019 26.6704   1
   4   6  -8 646.956 41.1856   3
  -4   6   8 647.337 39.1205   5
   4   6  -8 647.949 40.9744   5
   4  -6  -8 723.047 38.3433   4
   4  -6  -8 649.306 38.2884   2
  -4  -6   8 701.143 42.1557   1
  -4   6   8 694.585 43.6591   3
   4   6  -7 55.9084 15.0425   3
  -4   6   7 70.6947 8.95872   6
  -4  -6   7 66.0541 15.3395   6
  -4   6   7 75.7732 17.1202   3
   4  -6  -7 72.5481 15.0039   2
  -4   6   7 64.8862 14.4039   5
   4  -6  -7 78.0099 14.9590   4
  -4  -6   7 72.2439 15.2212   1
   4   6  -6 1082.19 51.1181   3
  -4   6   6 1106.60 38.9617   6
  -4  -6   6 1109.24 49.2420   3
  -4   6   6 1050.55 52.2567   5
   4   6  -6 1158.03 53.9373   5
   4   6  -6 966.098 51.5265   1
   4  -6  -6 998.801 45.9121   4
  -4  -6   6 1098.13 50.4204   6
   4  -6  -6 1049.77 49.0590   2
  -4   6   6 942.105 51.6852   3
  -4  -6   6 1020.60 50.5234   1
   4   6  -5 180.471 18.1431   3
  -4  -6   5 139.958 17.2472   1
  -4  -6   5 168.815 17.6670   6
   4   6  -5 141.230 18.2735   1
  -4   6   5 184.609 11.3027   6
  -4  -6   5 158.222 16.7192   3
  -4   6   5 155.157 19.4064   3
  -4   6   5 150.395 18.7835   5
   4   6  -5 162.480 19.4663   5
   4  -6  -5 163.928 15.9857   4
   4  -6  -5 181.608 17.8260   2
  -4  -6   4 55.7901 11.5348   1
  -4   6   4 70.6918 15.0163   3
  -4  -6   4 75.5340 12.8285   6
   4   6  -4 99.6827 14.8150   1
   4  -6  -4 82.5530 12.7699   2
   4   6  -4 68.3972 11.0457   3
  -4   6   4 57.5414 12.9294   5
   4   6  -4 84.0783 14.5370   5
   4  -6  -4 97.5765 12.4034   4
  -4  -6   3 87.2435 13.1669   6
   4   6  -3 94.8984 11.9525   3
   4   6  -3 100.833 14.6241   1
  -4   6   3 98.6005 14.3913   5
   4   6  -3 114.004 16.0076   5
   4  -6  -3 77.3400 11.9368   2
   4  -6  -3 76.9728 10.2134   4
  -4   6   2 1.43042 8.47464   7
  -4  -6   2 1.35263 8.01407   6
   4  -6  -2 3.93223 5.21214   6
   4  -6  -2 11.2516 8.87521   2
   4   6  -2 10.0684 6.22781   3
  -4   6   2 1.65005 7.93684   5
   4   6  -2 12.6715 8.36963   1
   4   6  -2 13.8548 9.32488   5
   4  -6  -2 16.6890 6.67383   4
  -4  -6   1 634.174 33.6172   6
  -4   6   1 626.860 35.3614   7
   4   6  -1 690.539 27.9363   3
   4  -6  -1 594.993 30.2237   6
   4   6  -1 591.161 34.4713   6
  -4   6   1 691.449 36.8325   5
   4   6  -1 688.761 35.7074   5
   4  -6  -1 662.332 26.4910   4
   4  -6  -1 646.259 30.6785   2
   4   6  -1 666.776 35.7255   1
   4   6   0 1152.22 39.9554   3
  -4   6   0 1185.36 54.8289   7
  -4  -6   0 1109.20 49.8482   6
   4   6   0 1136.21 52.2391   6
  -4   6   0 1129.03 51.8165   5
   4   6   0 1210.92 51.4086   5
   4  -6   0 1166.96 45.1316   2
   4  -6   0 1176.76 39.2259   4
   4  -6   0 1137.80 46.9132   6
   4   6   0 1171.49 51.8301   1
  -4  -6  -1 795.561 38.2355   6
   4   6   1 706.571 37.3264   6
  -4   6  -1 737.190 37.8718   5
   4   6   1 753.435 36.8138   1
   4   6   1 836.983 37.3137   5
   4  -6   1 791.402 31.1205   2
   4  -6   1 678.706 23.0473   4
   4   6   1 669.979 22.9270   3
   4   6   2 1729.15 67.4003   1
   4   6   2 1742.38 70.0906   6
   4   6   2 1830.99 66.4062   5
  -4   6  -2 1645.10 56.9817   1
   4  -6   2 1825.92 59.8996   2
   4  -6   3 960.900 49.0396   7
   4   6   3 1009.81 47.7367   6
   4   6   3 985.466 44.5359   1
   4   6   3 986.647 42.4598   5
   4   6   3 1024.73 45.0349   2
   4  -6   3 980.920 36.6082   2
   4  -6   4 1097.76 54.3361   7
   4   6   4 1075.56 52.2112   6
  -4   6  -4 1146.69 50.4365   5
   4   6   4 1063.52 47.3993   1
   4   6   4 1111.60 45.1593   5
   4   6   4 1128.02 48.9082   2
   4   6   4 1148.27 54.0780   4
   4  -6   5 495.892 34.6505   7
  -4   6  -5 529.518 31.0574   5
   4   6   5 534.742 26.1659   5
   4   6   5 472.966 28.8358   1
   4   6   5 540.950 31.4967   2
   4   6   5 496.312 35.5963   4
   4   6   5 544.672 34.0529   6
   4   6   6 4914.27 169.072   6
   4  -6   6 5313.92 174.435   7
  -4   6  -6 4887.01 163.158   5
   4   6   6 4628.79 160.978   1
   4   6   6 4733.85 172.635   4
   4   6   6 5193.69 162.829   2
   4  -6   7 1542.71 70.9468   7
   4   6   7 1406.71 66.3333   6
  -4   6  -7 1490.94 62.7794   3
  -4   6  -7 1460.05 61.0854   5
   4   6   7 1430.80 70.3585   4
   4   6   7 1415.11 60.3368   1
   4  -6   8 1900.24 83.8737   7
   4   6   8 1862.27 80.0082   6
  -4   6  -8 1780.38 74.4807   3
  -4   6  -8 1797.31 71.6353   5
   4   6   8 1774.84 83.2586   4
   4   6   9 365.727 32.5931   6
  -4   6  -9 366.100 30.1031   3
  -4   6  -9 368.641 26.4627   5
   4  -6   9 392.427 35.5760   7
   4   6   9 365.009 35.4141   4
   4   6  10 1964.62 86.7608   6
  -4   6 -10 1968.50 81.8205   3
   4  -6  10 2082.40 93.7276   7
  -4   6 -10 1942.72 74.7615   5
   4   6  10 1819.01 90.8487   4
   4  -6  11 556.646 46.2026   7
   4   6  11 567.640 43.7790   6
  -4   6 -11 648.679 41.7385   3
  -4   6 -11 548.357 32.1797   5
   4   6  11 614.007 48.8075   4
   4   7 -13 547.394 45.7719   3
   4  -7 -13 543.302 40.9988   2
   4  -7 -12-2.21681 17.5936   2
   4   7 -12 18.3997 20.6730   3
   4   7 -11 1679.52 81.0845   3
   4   7 -11 1673.54 77.7692   5
   4  -7 -10 22.2087 15.0982   2
  -4   7  10-2.83318 17.9008   3
   4   7 -10 28.9004 17.0920   3
  -4   7  10 44.1099 17.4060   5
   4   7 -10 25.8570 17.0648   5
   4  -7 -10 47.4978 16.7284   4
  -4  -7  10 7.23711 16.9742   1
   4   7  -9 4008.89 151.683   3
  -4   7   9 4158.39 148.735   5
   4   7  -9 4388.76 152.336   5
   4  -7  -9 4229.08 144.339   4
   4  -7  -9 4085.98 146.644   2
  -4  -7   9 4260.16 151.276   1
  -4   7   9 4199.09 156.308   3
   4   7  -8 572.050 39.3981   3
  -4   7   8 692.689 40.9733   5
   4  -7  -8 664.477 36.5180   4
   4  -7  -8 631.350 38.1564   2
  -4   7   8 587.780 42.3679   3
  -4  -7   8 604.888 38.9551   1
  -4  -7   7 4118.18 145.768   1
  -4  -7   7 4255.40 144.716   6
   4   7  -7 4310.91 146.933   3
  -4   7   7 4183.18 146.804   5
   4  -7  -7 4236.95 139.518   4
   4  -7  -7 3721.22 140.706   2
  -4   7   7 4193.75 150.963   3
  -4  -7   6-3.69399 11.1850   1
   4   7  -6 2.14158 11.1497   1
  -4   7   6 0.89406 4.03135   6
  -4  -7   6-1.71521 10.8292   6
  -4   7   6 17.9333 13.2766   3
   4   7  -6-3.57829 10.4754   3
  -4   7   6-1.99511 10.2333   5
   4  -7  -6 1.60213 9.70219   2
   4   7  -6 3.97889 12.3068   5
   4  -7  -6 11.4706 10.9151   4
   4   7  -5 8031.58 258.288   3
  -4  -7   5 8378.44 261.257   1
  -4  -7   5 8249.41 259.365   6
  -4   7   5 7793.58 261.759   5
   4   7  -5 8969.89 264.928   5
   4   7  -5 7731.59 263.468   1
   4  -7  -5 8351.63 252.933   4
   4  -7  -5 8145.51 257.406   2
  -4   7   5 7846.54 265.019   3
  -4   7   4 65.7213 15.7215   3
  -4  -7   4 93.5553 14.7161   6
   4  -7  -4 102.828 14.1170   2
   4   7  -4 117.266 14.6647   3
   4   7  -4 112.261 16.7493   1
  -4  -7   4 112.810 16.0318   1
  -4   7   4 98.2233 15.2684   5
   4   7  -4 88.6230 15.9232   5
   4  -7  -4 106.851 12.6412   4
  -4   7   3 9625.65 302.018   7
   4   7  -3 9805.61 296.976   3
  -4  -7   3 9841.93 300.967   6
  -4   7   3 9503.61 304.465   5
  -4  -7   3 9107.21 301.819   1
   4   7  -3 9972.68 304.642   5
   4   7  -3 9804.30 305.904   1
   4  -7  -3 9595.73 292.024   4
   4  -7  -3 9892.13 298.553   2
  -4   7   2 309.604 23.9577   7
  -4  -7   2 338.864 23.6384   6
   4  -7  -2 358.708 17.8569   6
  -4   7   2 317.412 24.7269   5
   4   7  -2 356.585 25.6080   5
   4   7  -2 356.987 21.0094   3
   4  -7  -2 327.166 17.8020   4
   4  -7  -2 331.093 21.9241   2
   4   7  -2 352.950 26.3390   1
  -4   7   1 12285.4 352.361   7
   4  -7  -1 10643.3 339.723   6
  -4  -7   1 11698.7 347.263   6
   4   7  -1 11299.2 349.637   6
  -4   7   1 9912.76 347.809   5
   4   7  -1 11443.6 348.223   5
   4   7  -1 11509.7 337.787   3
   4  -7  -1 11168.5 333.734   4
   4  -7  -1 11352.6 341.669   2
   4   7  -1 12226.1 352.906   1
   4  -7   0 76.9656 10.8296   6
   4  -7   0 63.1311 10.6560   2
  -4  -7   0 52.2197 11.8725   6
   4   7   0 40.3588 11.5829   6
   4   7   0 58.1888 7.22198   3
  -4   7   0 66.0533 13.0518   5
  -4  -7   0 80.3851 15.5736   1
   4   7   0 44.6478 11.0668   5
   4  -7   0 69.5674 5.96304   4
   4   7   0 56.3704 12.5275   1
   4   7   1 5807.97 181.898   3
   4   7   1 6181.59 200.657   6
  -4   7  -1 6267.80 200.426   5
   4   7   1 6470.39 196.839   5
   4  -7   1 6596.97 190.222   2
   4   7   1 6147.90 199.427   1
  -4  -7  -1 6289.09 198.727   6
   4  -7   2 69.8839 9.43446   2
   4   7   2 65.1235 13.0837   6
   4   7   2 64.4054 13.0002   1
  -4   7  -2 88.5658 8.90354   1
   4   7   2 63.1043 12.1353   5
   4  -7   3 5128.34 168.483   7
   4   7   3 5068.59 164.963   6
   4   7   3 4861.53 160.671   1
   4   7   3 5109.07 158.013   5
   4  -7   3 4989.46 151.513   2
   4   7   3 5333.67 162.019   2
  -4   7  -3 4542.19 145.921   1
   4  -7   4 10.3670 10.8033   7
   4   7   4 20.7088 11.5220   2
   4   7   4 10.6314 10.5032   6
  -4   7  -4 33.0362 12.4348   5
   4   7   4 18.6996 8.74012   5
   4   7   4 4.37657 9.31223   1
   4   7   4 13.5422 11.4660   4
   4  -7   5 2400.84 98.9396   7
   4   7   5 2349.04 95.0021   6
  -4   7  -5 2594.96 93.7788   5
   4   7   5 2511.77 85.4488   5
   4   7   5 2444.72 91.2159   1
   4   7   5 2612.05 93.2613   2
   4   7   5 2362.37 98.0387   4
   4  -7   6 35.2741 15.5728   7
   4   7   6-3.21691 12.6851   2
   4   7   6 3.16163 10.7510   1
   4   7   6 5.91569 12.4511   6
  -4   7  -6 3.29680 10.7166   5
   4   7   6 7.35453 16.3812   4
   4  -7   7 916.460 54.4759   7
   4   7   7 1029.19 53.3186   6
  -4   7  -7 1084.03 51.5805   3
  -4   7  -7 1046.78 49.0596   5
   4   7   7 1047.38 58.3670   4
   4   7   7 924.829 47.4105   1
   4  -7   8 13.5532 15.8723   7
   4   7   8 4.42775 14.2561   6
  -4   7  -8-1.94129 15.3100   3
  -4   7  -8 16.2776 13.1629   5
   4   7   8 8.51610 17.9238   4
   4  -7   9 135.922 25.7039   7
   4   7   9 179.955 25.2474   6
  -4   7  -9 185.406 24.0341   3
  -4   7  -9 138.729 19.1588   5
   4   7   9 154.844 27.8848   4
   4  -7  10 3.09401 20.8572   7
   4   7  10-2.53011 17.4991   6
  -4   7 -10 2.19374 18.3749   3
  -4   7 -10-14.2255 13.6105   5
   4   7  10 6.60412 21.2610   4
   4  -7  11 3.29225 23.1461   7
   4   7  11 2.70874 19.7968   6
  -4   7 -11-16.3984 19.3973   3
  -4   7 -11 5.97446 13.3361   5
   4   7  11-6.99123 24.3769   4
   4  -8 -13 314.632 32.5798   2
   4   8 -13 356.388 40.6801   3
   4   8 -12 1510.50 78.8524   3
   4  -8 -12 1545.16 71.8899   2
   4   8 -11 44.3844 20.5049   3
   4   8 -10 651.883 45.6846   3
  -4   8  10 611.712 39.8844   5
   4   8 -10 607.579 43.0625   5
   4  -8 -10 580.677 38.5629   2
  -4  -8   9 623.885 40.8210   1
   4   8  -9 535.677 41.0438   3
  -4   8   9 535.618 37.7314   5
   4   8  -9 612.297 41.5616   5
   4  -8  -9 600.703 35.9300   4
   4  -8  -9 508.376 36.4646   2
  -4   8   9 539.825 41.8716   3
   4   8  -8 2221.35 91.9472   3
  -4  -8   8 2314.41 91.1657   1
  -4   8   8 1971.53 88.1443   5
   4  -8  -8 2148.78 83.2080   4
   4  -8  -8 2087.27 86.0319   2
  -4   8   8 2390.79 96.9055   3
   4   8  -7 43.6282 15.1931   1
  -4  -8   7 47.3048 15.0760   1
  -4  -8   7 24.9176 13.4165   6
   4  -8  -7 48.9202 15.2488   2
  -4   8   7 44.3440 16.6472   3
   4   8  -7 47.9348 14.5797   3
  -4   8   7 26.0611 14.2963   5
   4  -8  -7 42.4560 13.4819   4
   4   8  -6 487.606 32.8423   3
  -4  -8   6 454.764 31.3244   6
  -4   8   6 405.786 32.0930   5
   4   8  -6 503.141 34.9468   5
   4   8  -6 462.276 35.1263   1
  -4  -8   6 493.632 33.5610   1
   4  -8  -6 486.854 28.4417   4
   4  -8  -6 454.468 30.7413   2
  -4   8   6 482.249 37.0935   3
  -4   8   5 21.1310 13.4256   3
  -4  -8   5 3.40805 10.0954   6
   4  -8  -5 7.72704 9.66214   2
   4   8  -5 11.2047 12.0078   1
   4   8  -5 1.67194 10.3456   3
  -4  -8   5 5.65399 11.2910   1
  -4   8   5 22.3542 12.8328   5
   4   8  -5 10.0339 12.4164   5
   4  -8  -5 7.90825 9.78306   4
  -4  -8   4-1.61048 10.4690   6
   4  -8  -4 4.30676 9.59267   2
   4   8  -4 1.47893 8.85880   3
   4   8  -4 2.15702 10.5493   1
  -4   8   4 1.97503 9.33190   5
   4   8  -4 7.66328 12.2165   5
  -4  -8   4 7.30154 10.1789   1
   4  -8  -4 9.79695 8.57134   4
  -4   8   3 95.3351 15.1719   7
  -4  -8   3 111.963 15.4105   6
   4  -8  -3 75.9587 13.2223   2
   4   8  -3 73.1396 12.3269   3
  -4   8   3 61.4469 13.7888   5
   4   8  -3 75.3996 15.2399   1
   4   8  -3 83.7466 16.3260   5
  -4  -8   3 67.8122 14.1572   1
   4  -8  -3 67.9752 9.98583   4
  -4   8   2 281.280 23.4567   7
  -4   8   2 220.845 20.2474   2
   4   8  -2 237.939 17.8213   3
  -4  -8   2 228.759 19.8137   6
   4  -8  -2 217.622 12.9971   6
  -4   8   2 256.367 23.1452   5
   4   8  -2 196.654 20.1165   5
   4  -8  -2 237.438 14.3991   4
   4  -8  -2 227.535 18.5570   2
   4   8  -2 221.121 23.1894   1
  -4   8   1 5.65166 11.7835   7
   4  -8  -1 11.3032 7.76573   2
   4  -8  -1 17.4010 7.38926   6
  -4  -8   1 19.5219 10.0443   6
   4   8  -1 13.9609 10.6922   6
   4   8  -1 11.6889 6.53845   3
  -4   8   1 19.3400 10.5611   2
  -4   8   1 18.4183 10.9183   5
   4   8  -1 17.8685 11.7920   5
   4  -8  -1 21.0452 5.76400   4
   4   8  -1 14.2733 11.5237   1
  -4  -8   0 605.761 23.8793   7
   4   8   0 795.092 41.4667   1
  -4   8   0 787.110 43.3348   7
   4  -8   0 735.393 32.9053   6
  -4  -8   0 761.703 38.5659   6
   4   8   0 716.676 39.1195   6
  -4   8   0 699.219 39.5222   5
   4   8   0 784.152 29.8001   3
   4   8   0 800.571 38.8263   5
   4  -8   0 648.761 23.7784   4
   4  -8   0 837.570 34.3557   2
  -4  -8   0 772.416 42.8542   1
   4   8   1 306.626 15.0161   3
   4   8   1 343.608 26.1199   1
   4   8   1 322.910 25.6485   6
  -4   8  -1 318.847 25.5386   5
   4   8   1 308.346 23.3196   5
  -4   8  -1 355.284 23.7218   1
   4  -8   1 321.305 20.0620   2
   4   8   2 1657.60 64.7318   6
   4   8   2 1557.83 62.4837   1
   4   8   2 1613.49 59.7303   5
   4   8   2 1670.23 62.3705   2
  -4   8  -2 1782.71 54.7196   1
   4  -8   2 1612.91 54.5328   2
  -4   8  -3 360.596 17.4841   1
   4  -8   3 352.017 29.2872   7
   4   8   3 373.304 26.3171   1
   4   8   3 385.096 24.3837   5
   4  -8   3 402.525 21.5271   2
   4   8   3 308.192 24.9293   2
   4   8   3 312.019 25.9272   6
   4  -8   4 5612.68 184.763   7
   4   8   4 5218.69 178.233   6
  -4   8  -4 5408.85 178.283   5
   4   8   4 5381.25 175.801   1
   4   8   4 5574.99 170.373   5
   4   8   4 5504.28 176.149   2
   4   8   4 5291.67 180.763   4
  -4   8  -4 5097.78 159.005   1
   4  -8   5 37.6503 15.7334   7
   4   8   5 9.53172 11.6834   6
  -4   8  -5 46.8189 14.4818   5
   4   8   5 13.6132 14.4786   4
   4   8   5 10.2048 13.0761   2
   4   8   5 15.0257 11.6568   1
   4  -8   6 2581.25 105.488   7
   4   8   6 2503.84 99.7970   6
  -4   8  -6 2673.30 98.5655   5
   4   8   6 2459.91 96.4102   1
   4   8   6 2690.90 107.755   4
   4   8   6 2601.75 97.8134   2
   4  -8   7 787.386 50.6454   7
   4   8   7 850.444 47.7776   6
  -4   8  -7 946.613 48.7261   3
  -4   8  -7 844.375 44.7731   5
   4   8   7 828.018 44.8959   1
   4   8   7 751.539 51.6806   4
   4  -8   8 2740.20 114.792   7
   4   8   8 2757.29 108.589   6
  -4   8  -8 2835.04 107.909   3
  -4   8  -8 2699.83 102.329   5
   4   8   8 2873.44 118.445   4
   4  -8   9 525.822 42.7719   7
  -4   8  -9 465.535 36.4735   3
  -4   8  -9 464.720 31.9343   5
   4   8   9 563.199 39.2521   6
   4   8   9 490.961 44.5738   4
   4  -8  10 2464.07 108.598   7
   4   8  10 2533.29 101.782   6
  -4   8 -10 2409.39 99.0930   3
  -4   8 -10 2254.52 90.0579   5
   4   8  10 2386.88 110.542   4
   4   9 -12 950.652 60.6171   3
   4   9 -11 619.656 47.9133   3
   4   9 -10 881.205 53.5701   3
  -4   9  10 829.323 48.4668   5
   4  -9 -10 728.035 45.0865   2
   4   9  -9 804.262 50.3811   3
  -4  -9   9 814.290 49.1976   1
  -4   9   9 846.655 49.8660   5
   4   9  -9 882.872 51.2072   5
   4  -9  -9 829.549 43.4666   4
   4  -9  -9 804.216 46.3558   2
  -4   9   9 835.475 53.9112   3
   4   9  -8 2109.01 89.8300   3
  -4  -9   8 2031.26 87.5359   1
  -4  -9   8 2319.66 89.4552   6
  -4   9   8 2067.25 89.0469   5
   4   9  -8 2103.51 92.4168   1
   4  -9  -8 2056.25 80.0710   4
   4  -9  -8 2004.40 83.7566   2
  -4   9   8 1951.73 92.2356   3
   4   9  -7 3356.42 124.191   3
  -4  -9   7 3430.83 123.207   6
  -4  -9   7 3442.62 125.074   1
  -4   9   7 3361.82 126.005   5
   4   9  -7 3418.11 126.459   5
   4   9  -7 3052.61 127.253   1
   4  -9  -7 3230.00 114.762   4
   4  -9  -7 3294.40 119.819   2
  -4   9   7 3298.04 130.429   3
   4   9  -6 4131.11 147.073   3
  -4  -9   6 4400.69 147.765   6
  -4  -9   6 4338.51 149.680   1
  -4   9   6 4067.80 150.055   5
   4   9  -6 4622.72 152.935   5
   4   9  -6 3938.81 152.690   1
   4  -9  -6 4215.60 138.814   4
   4  -9  -6 4024.39 143.605   2
  -4   9   6 4000.19 153.982   3
  -4   9   5 2486.29 100.880   2
   4   9  -5 2754.17 100.152   3
  -4  -9   5 2541.93 99.0478   6
  -4  -9   5 2823.36 104.006   1
  -4   9   5 2567.52 103.938   5
   4   9  -5 2810.06 104.725   5
   4   9  -5 2605.11 107.203   1
   4  -9  -5 2607.03 91.5662   4
   4  -9  -5 2678.93 97.9982   2
  -4   9   5 2735.99 109.117   3
  -4   9   4 2934.27 105.823   7
   4   9  -4 2887.30 102.596   3
  -4  -9   4 2773.07 103.607   6
  -4   9   4 2797.28 108.390   5
  -4  -9   4 2657.60 105.900   1
   4   9  -4 2819.89 108.222   5
   4  -9  -4 2879.10 95.4055   4
   4   9  -4 2827.35 111.686   1
   4  -9  -4 2810.86 101.708   2
  -4   9   3 4625.93 151.877   7
   4   9  -3 4279.22 144.444   3
  -4   9   3 3996.80 146.844   2
  -4  -9   3 4449.30 148.499   6
  -4   9   3 4103.12 151.988   5
   4   9  -3 4610.86 153.085   5
  -4  -9   3 4362.35 152.043   1
   4  -9  -3 4286.82 137.224   4
   4  -9  -3 4441.05 146.107   2
   4   9  -3 4605.86 158.646   1
  -4   9   2 3959.27 132.627   7
   4   9  -2 3647.15 121.640   3
   4  -9  -2 3398.67 111.546   6
  -4   9   2 3618.15 131.889   5
  -4   9   2 3575.90 126.138   2
  -4  -9   2 3747.28 127.487   6
   4   9  -2 4002.32 131.642   5
   4  -9  -2 3684.56 114.999   4
   4  -9  -2 3723.91 123.826   2
   4   9  -2 4134.61 139.356   1
  -4   9   1 5930.48 190.540   7
  -4   9   1 5243.49 179.744   2
   4  -9  -1 5347.73 172.974   6
   4   9  -1 5437.24 174.587   3
  -4   9   1 5430.21 187.047   5
   4   9  -1 6002.26 186.207   5
   4  -9  -1 5556.61 167.882   4
   4  -9  -1 5687.52 178.396   2
   4   9  -1 6139.02 193.706   1
  -4   9   0 3983.46 124.487   2
   4   9   0 3932.28 134.331   1
  -4  -9   0 3633.54 133.336   1
   4   9   0 3941.33 117.482   3
   4   9   0 3961.79 131.382   6
  -4   9   0 3844.32 132.270   5
  -4   9   0 4215.54 138.062   7
   4   9   0 3993.31 129.265   5
   4  -9   0 3810.27 122.041   2
   4   9   1 3872.47 140.304   1
   4   9   1 3877.14 124.561   3
   4   9   1 3920.63 140.146   6
  -4   9  -1 3973.89 141.961   5
   4   9   1 4138.19 137.303   5
   4  -9   1 4068.88 131.376   2
  -4   9  -1 4383.26 137.372   1
   4   9   2 1647.97 56.9060   3
   4   9   2 1809.39 74.3549   6
   4   9   2 1788.69 73.6553   1
  -4   9  -2 1685.74 74.6606   5
   4   9   2 1846.82 69.9306   5
   4   9   2 1842.31 72.6420   2
  -4   9  -2 1960.65 66.2122   1
   4  -9   2 1831.27 65.8818   2
   4  -9   3 1516.08 70.6150   7
  -4   9  -3 1492.39 53.6715   1
   4   9   3 1478.05 66.4045   6
   4   9   3 1512.91 65.1178   1
   4   9   3 1507.30 60.7452   5
  -4   9  -3 1534.94 55.6633   2
   4   9   3 1542.20 64.8079   2
   4  -9   4 2480.92 97.4641   7
   4   9   4 2366.66 92.0557   6
  -4   9  -4 2460.93 93.3332   5
   4   9   4 2211.99 89.3769   1
   4   9   4 2340.58 84.2733   5
   4   9   4 2379.92 90.4022   2
   4   9   4 2152.27 92.6425   4
  -4   9  -4 2325.94 75.7204   1
   4   9   5 1655.77 70.9412   6
  -4   9  -5 1655.53 70.4194   5
   4   9   5 1530.96 68.3202   1
   4   9   5 1648.20 69.9012   2
   4   9   5 1546.62 73.4888   4
   4  -9   5 1550.05 73.9387   7
   4  -9   6 928.342 55.5821   7
   4   9   6 937.134 50.9312   6
  -4   9  -6 972.328 50.7380   5
   4   9   6 991.083 49.9774   1
   4   9   6 996.388 57.0547   4
   4   9   6 1043.32 51.6677   2
   4  -9   7 357.898 34.9918   7
   4   9   7 404.862 31.8952   6
  -4   9  -7 373.716 29.5460   5
   4   9   7 338.450 29.0605   1
   4   9   7 374.393 37.5260   4
   4  -9   8 50.3136 20.5542   7
   4   9   8 112.678 21.5648   6
  -4   9  -8 41.1505 18.5781   3
  -4   9  -8 55.6530 16.4518   5
   4   9   8 87.4475 27.0377   4
   4   9   9 43.0262 18.6625   6
  -4   9  -9 62.2087 21.4123   3
  -4   9  -9 39.6029 15.5005   5
   4  -9   9 47.3343 22.7621   7
   4   9   9 81.4383 26.8652   4
   4  -9  10 127.737 28.4250   7
   4   9  10 150.770 25.2976   6
  -4   9 -10 171.991 28.4754   3
  -4   9 -10 114.440 19.6814   5
   4   9  10 127.837 31.3764   4
   4  10 -12 122.746 28.5769   3
   4  10 -11 991.068 62.1500   3
   4 -10 -10 121.916 23.0983   2
   4  10 -10 160.553 27.6206   3
   4  10  -9 839.019 52.7655   3
  -4  10   9 874.774 50.4520   5
   4 -10  -9 833.357 43.4068   4
   4  10  -8 181.073 25.3795   1
   4 -10  -8 185.105 22.8704   2
  -4  10   8 162.133 26.8783   3
   4  10  -8 178.920 24.6221   3
  -4 -10   8 128.162 21.9586   1
  -4  10   8 176.184 25.0263   5
   4 -10  -8 207.724 22.2848   4
   4  10  -7 619.233 40.6476   3
  -4 -10   7 613.893 38.9723   6
  -4 -10   7 588.541 39.6250   1
  -4  10   7 520.833 38.9385   5
   4  10  -7 591.539 41.5528   5
   4  10  -7 557.564 42.6416   1
   4 -10  -7 502.663 31.9485   4
   4 -10  -7 593.589 37.5188   2
  -4  10   7 573.859 43.6949   3
   4 -10  -6 19.5531 14.3993   2
  -4  10   6 11.5419 17.6847   3
  -4 -10   6 47.5069 15.1265   6
   4  10  -6 27.9434 16.0002   1
   4  10  -6 22.6175 15.1648   3
  -4  10   6 55.5637 16.2675   2
  -4  10   6 19.5617 16.3620   5
  -4 -10   6 29.3023 14.5396   1
   4 -10  -6 37.8526 12.5257   4
  -4  10   5 59.6313 15.9292   7
   4 -10  -5 71.6826 15.3095   2
  -4  10   5 39.6048 18.0868   3
  -4 -10   5 43.2374 15.2571   6
   4  10  -5 37.0557 13.8053   3
   4  10  -5 52.3239 17.9498   1
  -4  10   5 49.0067 16.4601   5
  -4 -10   5 28.5394 16.5696   1
   4 -10  -5 37.8871 11.6784   4
  -4  10   4 331.095 27.7961   7
   4  10  -4 320.494 25.2532   3
  -4 -10   4 271.837 24.8229   6
  -4  10   4 395.242 31.9770   5
  -4 -10   4 282.407 27.1643   1
   4 -10  -4 294.660 19.9773   4
   4 -10  -4 332.993 25.1699   2
   4  10  -4 334.320 32.2821   1
  -4  10   3-2.00812 12.4235   7
   4 -10  -3 11.7671 9.91687   2
   4  10  -3 11.5950 9.68584   3
  -4  10   3 7.11508 11.2318   2
  -4 -10   3 21.7862 15.3178   1
  -4  10   3-4.46309 12.1211   5
   4  10  -3 13.4589 14.0153   1
   4 -10  -3 0.81135 7.70285   4
  -4  10   2-2.08637 12.2181   7
   4 -10  -2 8.34822 10.9746   2
   4 -10  -2 6.69810 2.67192   6
   4  10  -2 15.2899 9.17538   3
  -4  10   2 4.94733 12.4095   2
  -4  10   2 23.9374 13.1804   5
   4 -10  -2 18.1913 6.76939   4
   4  10  -2 2.60350 13.9497   1
  -4  10   1 516.271 36.6021   7
   4 -10  -1 437.525 22.7921   6
  -4  10   1 483.746 34.5729   5
   4  10  -1 488.458 26.2438   3
   4 -10  -1 504.877 28.7872   2
   4  10  -1 473.058 35.2169   1
  -4  10   1 477.562 30.1710   2
  -4 -10   0 233.041 11.4545   7
   4  10   0 252.985 26.1569   1
   4  10   0 262.588 17.3973   3
   4  10   0 242.290 23.3919   6
  -4  10   0 262.131 25.6415   5
   4  10   0 282.345 24.1621   5
   4 -10   0 297.608 20.9957   2
  -4  10   0 288.344 22.3475   2
  -4 -10  -1 1860.12 74.1174   6
   4  10   1 1680.37 75.0393   1
   4  10   1 1779.34 61.9806   3
   4  10   1 1774.57 75.3340   6
  -4  10  -1 1604.48 75.5429   5
   4  10   1 1699.13 72.8722   2
   4  10   1 1743.26 72.0168   5
   4 -10   1 1878.85 68.5213   2
  -4  10  -1 1924.37 73.0759   1
  -4  10  -1 1867.65 68.9088   2
   4  10   2 275.005 25.3144   6
   4  10   2 282.669 25.6599   1
  -4  10  -2 260.724 26.2959   5
  -4  10  -2 277.667 20.3483   1
   4  10   2 297.637 23.3590   5
   4 -10   2 250.635 20.4734   2
   4  10   2 284.899 24.6400   2
   4  10   2 263.464 14.9452   3
   4  10   3 1881.38 79.3959   6
   4 -10   3 1851.06 83.6775   7
   4  10   3 1848.55 78.1992   1
  -4  10  -3 1926.25 67.6020   1
   4  10   3 1879.23 73.2837   5
   4  10   3 2015.39 78.4841   2
  -4  10  -4 250.333 17.1265   2
   4 -10   4 268.850 27.3413   7
   4  10   4 220.916 23.2996   6
  -4  10  -4 229.295 24.9672   5
   4  10   4 214.936 23.7502   1
   4  10   4 262.306 25.3672   2
   4  10   4 334.882 28.8309   4
  -4  10  -4 287.682 16.8071   1
   4 -10   5 2087.56 91.3473   7
  -4  10  -5 2197.72 87.7832   5
   4  10   5 1882.67 83.7779   1
   4  10   5 2180.11 87.2347   6
  -4  10  -5 2120.17 69.9572   1
   4  10   5 2182.76 86.7744   2
   4  10   5 2089.54 90.7549   4
   4 -10   6 275.059 30.5101   7
   4  10   6 260.520 26.1951   6
  -4  10  -6 235.013 26.2455   5
   4  10   6 257.038 26.6433   1
   4  10   6 311.555 28.8112   2
   4  10   6 221.907 29.7384   4
   4 -10   7 2041.71 94.5338   7
   4  10   7 2122.34 88.3924   6
  -4  10  -7 2166.83 87.3929   5
   4  10   7 1996.82 86.4757   1
   4  10   7 2210.16 99.0196   4
   4 -10   8 797.916 54.5875   7
   4  10   8 868.973 50.4077   6
  -4  10  -8 949.499 53.8987   3
  -4  10  -8 865.855 47.8011   5
   4  10   8 804.108 57.6330   4
   4 -10   9 3290.11 131.779   7
   4  10   9 3175.50 121.360   6
  -4  10  -9 3061.36 122.517   3
  -4  10  -9 2978.42 115.359   5
   4  10   9 3153.15 135.969   4
   4  11 -11 111.331 28.7576   3
   4  11 -10 2390.11 105.833   3
   4 -11 -10 2374.04 96.5209   2
   4 -11  -9 148.581 23.3855   2
   4  11  -9 144.355 25.5190   3
  -4  11   9 157.954 25.0579   5
  -4  11   8 3227.61 127.519   5
   4  11  -8 3237.20 132.916   1
   4  11  -8 3159.86 126.486   3
   4 -11  -8 3367.05 115.835   4
   4 -11  -8 3229.68 120.719   2
   4 -11  -7 81.1050 17.9372   2
  -4 -11   7 123.433 20.9860   6
   4  11  -7 62.4235 20.2600   1
  -4  11   7 105.220 24.1261   3
   4  11  -7 80.5542 18.7403   3
  -4  11   7 119.871 23.6959   2
  -4  11   7 99.9818 21.4283   5
  -4 -11   7 89.0655 20.6464   1
   4 -11  -7 72.1303 15.3706   4
  -4  11   6 3882.09 145.781   2
  -4  11   6 4292.37 144.997   7
   4  11  -6 3900.90 142.746   3
  -4 -11   6 3872.66 141.815   6
  -4  11   6 3973.90 148.154   5
  -4 -11   6 4036.11 146.378   1
   4  11  -6 3873.69 153.509   1
   4 -11  -6 4104.23 133.135   4
   4 -11  -6 3838.80 139.045   2
  -4  11   6 3728.73 152.285   3
  -4 -11   5 68.7349 18.4052   1
  -4  11   5 70.6403 18.4104   7
   4 -11  -5 43.3194 15.7167   2
   4  11  -5 54.2020 14.7633   3
   4  11  -5 76.3009 21.1760   1
  -4  11   5 55.3385 18.0468   5
   4 -11  -5 56.1312 12.6730   4
   4  11  -4 7597.48 242.592   3
  -4  11   4 7544.94 252.765   5
  -4  11   4 8213.55 250.024   7
   4 -11  -4 7219.10 232.045   4
  -4 -11   4 7668.55 250.776   1
   4 -11  -4 7335.38 241.064   2
   4  11  -4 7880.70 261.158   1
  -4  11   3 522.992 35.5499   2
  -4  11   3 600.937 38.6269   7
   4  11  -3 537.876 32.6267   3
  -4  11   3 523.522 38.6526   5
   4 -11  -3 576.701 26.9756   4
   4 -11  -3 538.714 33.0155   2
  -4 -11   3 515.974 38.5979   1
   4  11  -3 629.569 45.1023   1
  -4  11   2 5098.23 171.414   7
   4  11  -2 4879.30 159.357   3
  -4  11   2 4484.01 169.944   5
   4 -11  -2 4742.85 160.735   2
   4  11  -2 4883.38 176.596   1
  -4  11   2 5069.28 166.368   2
  -4 -11   1 11.8311 7.55788   7
   4 -11  -1 5.66042 10.1123   2
  -4  11   1 21.3892 14.0787   7
   4 -11  -1 12.7110 5.31733   6
  -4 -11   1 5.17880 13.2623   6
  -4  11   1 1.66417 11.9832   2
   4  11  -1 1.20985 9.10702   3
  -4  11   1 21.1435 14.0742   5
   4  11  -1 12.4081 13.2978   1
  -4  11   0 5033.72 172.242   1
   4  11   0 4626.68 174.572   1
  -4 -11   0 5267.87 171.162   6
   4  11   0 4931.13 160.157   3
  -4  11   0 5120.63 177.778   5
   4 -11   0 5175.98 165.802   2
  -4  11   0 5152.12 167.845   2
   4  11   1 11.2473 13.1809   2
  -4 -11  -1 3.49403 12.2844   6
   4  11   1-2.01360 12.1959   6
   4  11   1 12.8924 13.0141   1
  -4  11  -1 1.39889 10.8193   2
   4  11   1 13.8869 7.82992   3
  -4  11  -1 11.6677 13.9788   5
   4  11   1 5.10413 12.8023   5
  -4  11  -1 10.0430 11.5787   1
   4 -11   1 5.48237 10.8104   2
   4  11   2 3574.74 132.020   6
   4  11   2 3559.64 132.527   1
  -4  11  -2 3847.82 137.320   5
  -4  11  -2 3815.83 124.470   1
   4 -11   2 3670.12 124.477   2
   4  11   2 3549.22 126.493   5
   4  11   2 3615.36 130.246   2
  -4  11  -2 3566.65 122.639   2
   4 -11   3 104.094 20.9327   7
   4  11   3 66.5734 17.4994   2
   4  11   3 101.952 18.3733   6
  -4  11  -3 79.3409 12.8084   1
   4  11   3 120.545 18.7250   1
   4  11   3 71.7649 14.1600   5
   4  11   3 87.0948 18.2655   4
   4 -11   4 2377.04 101.311   7
   4  11   4 2389.38 96.1020   6
  -4  11  -4 2557.51 99.7222   5
   4  11   4 2339.80 95.7332   1
   4  11   4 2417.77 94.8416   2
   4  11   4 2462.63 98.8029   4
  -4  11  -4 2367.23 82.1955   1
   4 -11   5 94.4316 21.9378   7
   4  11   5 137.654 23.0517   2
   4  11   5 112.005 19.5316   6
  -4  11  -5 111.688 12.0314   2
  -4  11  -5 102.367 19.7719   5
  -4  11  -5 123.910 12.4117   1
   4  11   5 126.688 22.4173   4
   4  11   5 114.763 21.8105   1
   4 -11   6 983.706 58.2251   7
   4  11   6 1010.36 53.1790   6
  -4  11  -6 1042.23 55.1392   5
   4  11   6 993.552 53.4406   1
   4  11   6 949.794 58.5493   4
   4  11   6 965.220 53.8970   2
   4 -11   7 27.1970 18.9053   7
   4  11   7 49.4171 18.6176   1
   4  11   7 22.5004 16.5874   6
  -4  11  -7 34.1431 18.1969   5
   4  11   7 6.39002 22.2960   4
   4 -11   8 440.871 41.7171   7
   4  11   8 497.877 37.2980   6
  -4  11  -8 418.451 38.5205   3
  -4  11  -8 421.840 34.3900   5
   4  11   8 489.763 45.3911   4
   4 -11   9 40.6718 21.8304   7
   4  11   9 7.31803 18.2322   6
  -4  11  -9 16.6128 21.8417   3
   4  11   9 23.5339 24.2706   4
   4  12 -11 1370.90 76.6345   3
   4 -12 -11 1269.47 65.2094   2
   4 -12 -10 218.754 27.3854   2
   4  12 -10 244.752 32.5731   3
   4  12  -9 571.700 44.9052   3
  -4  12   9 652.701 46.9571   5
   4  12  -9 653.565 50.2506   1
   4 -12  -9 550.559 39.4962   2
   4  12  -8 281.108 34.4150   1
   4  12  -8 260.020 30.0381   3
  -4  12   8 266.933 31.6178   5
   4 -12  -8 298.790 25.9571   4
   4 -12  -8 236.164 26.0846   2
   4  12  -7 287.417 29.1910   3
   4  12  -7 239.685 31.5267   1
  -4  12   7 296.617 32.5203   5
   4 -12  -7 254.102 23.0747   4
   4 -12  -7 263.670 26.6765   2
  -4  12   6 39.7886 17.3788   7
  -4 -12   6 49.3886 18.7304   1
   4 -12  -6 26.9205 15.6637   2
  -4  12   6 13.6635 20.0171   3
   4  12  -6 20.2309 15.1757   3
   4  12  -6 24.1734 19.5187   1
  -4  12   6 27.8529 19.2814   5
  -4  12   5 133.708 21.7168   7
   4 -12  -5 119.618 19.2067   2
  -4 -12   5 118.724 22.2052   1
   4  12  -5 70.9664 16.6904   3
   4  12  -5 102.499 23.0426   1
  -4  12   5 130.983 23.5789   5
  -4  12   4-4.66854 14.1361   7
  -4 -12   4 23.1264 13.8734   6
   4 -12  -4 17.4723 13.6898   2
   4  12  -4 7.37335 12.4264   3
  -4  12   4 6.72296 15.6280   2
  -4  12   4-10.6625 15.7878   5
   4  12  -4-3.40034 18.4680   1
  -4 -12   4-7.87993 17.5506   1
  -4  12   3 176.511 24.1362   7
   4 -12  -3 129.557 18.6350   2
  -4 -12   3 118.920 22.7690   1
  -4 -12   3 150.322 19.9750   6
  -4  12   3 150.896 21.7385   2
   4  12  -3 125.990 17.8186   3
  -4  12   3 158.343 24.1119   5
   4  12  -3 173.380 27.7483   1
   4 -12  -2 30.2411 12.7497   2
  -4 -12   2 52.6408 16.7161   6
  -4  12   2 58.0267 17.9596   7
  -4  12   2 35.2223 15.8524   2
   4  12  -2 37.2093 12.5764   3
  -4 -12   2 54.0285 20.3484   1
  -4  12   2 12.8503 13.6121   5
   4  12  -2 17.4080 15.9999   1
  -4 -12   1 152.251 13.0523   7
   4 -12  -1 120.312 8.92347   6
   4 -12  -1 148.289 18.3928   2
   4  12  -1 174.374 17.1475   3
  -4 -12   1 162.406 21.7426   6
  -4  12   1 138.259 19.8942   2
  -4  12   1 107.649 21.2259   5
   4  12  -1 151.309 23.6309   1
  -4 -12   0 310.137 27.3037   6
   4  12   0 229.739 26.7761   1
   4  12   0 262.941 19.6909   3
  -4  12   0 290.521 29.5198   5
   4  12   0 369.090 29.2920   2
   4 -12   0 291.406 23.7482   2
  -4  12   0 259.969 27.1001   1
  -4  12   0 318.745 26.0112   2
  -4 -12  -1 917.294 47.9206   6
   4  12   1 830.103 49.4824   1
  -4  12  -1 887.222 52.5653   5
   4 -12   1 892.808 44.1120   2
   4  12   1 911.387 48.7758   2
  -4  12  -1 921.332 47.0708   1
  -4  12  -1 894.848 44.1863   2
   4  12   2 338.386 29.2444   6
   4  12   2 318.326 29.2941   1
  -4  12  -2 322.029 31.6922   5
  -4  12  -2 390.648 26.6202   1
   4  12   2 335.699 26.5764   5
   4  12   2 361.152 30.7551   2
  -4  12  -2 328.443 24.7936   2
   4 -12   3 832.886 52.6772   7
  -4  12  -3 906.872 40.7954   1
   4  12   3 885.903 48.9652   6
   4  12   3 884.865 49.9888   1
   4  12   3 892.410 48.4349   2
   4  12   3 812.657 47.4548   4
  -4  12  -3 873.886 40.7627   2
   4 -12   4 444.911 35.2224   7
   4  12   4 361.677 29.4581   6
  -4  12  -4 449.481 34.6759   5
   4  12   4 325.159 28.8755   1
   4  12   4 390.912 30.1678   2
   4  12   4 396.034 31.8387   4
  -4  12  -4 369.973 20.8154   1
   4 -12   5 1594.72 78.2872   7
   4  12   5 1658.40 73.6937   6
  -4  12  -5 1612.61 75.7834   5
   4  12   5 1446.47 71.8352   1
   4  12   5 1586.52 76.7351   4
   4  12   5 1633.32 73.7779   2
  -4  12  -5 1679.36 60.2615   1
   4 -12   6 644.707 45.8579   7
   4  12   6 663.410 41.1778   6
  -4  12  -6 598.181 41.9619   5
  -4  12  -6 512.910 26.4184   1
   4  12   6 546.946 39.5057   1
   4  12   6 589.983 45.5900   4
   4  12   6 530.343 39.6142   2
   4 -12   7 1940.40 91.9041   7
   4  12   7 2043.45 85.2896   6
   4  12   7 1844.83 84.0205   1
   4  12   7 1880.21 93.0292   4
   4 -12   8 905.348 61.0962   7
   4  12   8 994.823 54.1622   6
  -4  12  -8 992.387 58.8561   3
  -4  12  -8 904.784 52.6947   5
   4  12   8 840.519 61.3606   4
   4  13 -10 794.084 57.0948   3
   4 -13 -10 826.977 50.5446   2
   4  13  -9 946.787 62.1002   3
   4 -13  -9 1284.79 61.4082   2
   4  13  -8 1080.85 62.9651   3
  -4  13   8 1107.33 64.8675   5
   4  13  -8 1147.92 70.7175   1
   4 -13  -8 1168.48 59.0452   2
   4  13  -7 2040.79 89.5683   3
  -4  13   7 2017.55 94.0943   5
   4  13  -7 1963.07 98.6453   1
   4 -13  -7 1965.82 84.0302   2
   4  13  -6 866.565 51.0015   3
  -4  13   6 837.415 56.1474   5
   4 -13  -6 939.417 49.6433   2
   4  13  -6 1002.84 63.9811   1
   4  13  -5 4463.66 160.107   3
  -4 -13   5 4821.98 161.808   6
  -4  13   5 4496.42 169.159   5
   4 -13  -5 4436.56 157.407   2
   4  13  -5 4619.51 180.305   1
  -4  13   4 1394.09 67.1573   7
   4  13  -4 1257.99 59.6189   3
  -4 -13   4 1319.71 61.2497   6
  -4  13   4 1248.84 68.1218   5
   4 -13  -4 1192.19 58.1001   2
   4  13  -4 1307.25 74.5867   1
  -4 -13   4 1224.21 66.9341   1
  -4  13   4 1175.89 63.3173   2
  -4  13   3 1977.45 84.0314   7
  -4 -13   3 1842.53 76.6986   6
   4  13  -3 1762.20 73.5902   3
  -4  13   3 1772.07 83.9217   5
   4 -13  -3 1788.50 74.2267   2
   4  13  -3 1722.52 87.0235   1
  -4 -13   3 1696.57 83.7611   1
  -4  13   3 1765.91 79.5934   2
  -4  13   2 2100.84 87.6656   7
  -4 -13   2 1706.54 85.4592   1
  -4 -13   2 2038.00 80.0561   6
   4  13  -2 1802.38 74.1351   3
  -4  13   2 1824.41 86.2951   5
   4 -13  -2 1807.02 76.1804   2
   4  13  -2 1947.46 90.3839   1
  -4  13   2 1927.06 81.6928   2
  -4 -13   1 3514.95 110.324   7
  -4  13   1 3306.90 128.125   1
  -4 -13   1 3445.79 123.750   6
   4  13  -1 3175.46 116.229   3
  -4  13   1 3425.34 133.230   5
   4  13  -1 3327.55 125.779   2
   4 -13  -1 3508.71 121.944   2
  -4  13   1 3443.37 124.899   2
   4  13  -1 3254.72 131.061   1
   4  13   0 749.085 47.2471   1
  -4 -13   0 729.483 42.3685   6
  -4  13   0 722.664 48.3062   5
   4  13   0 665.885 43.1200   2
   4 -13   0 697.401 39.6066   2
  -4  13   0 793.887 45.7232   1
  -4  13   0 700.575 41.2717   2
   4  13   1 2435.79 102.855   1
  -4 -13  -1 2676.57 100.008   6
  -4  13  -1 2620.39 108.006   5
   4 -13   1 2498.14 95.4475   2
   4  13   1 2392.46 99.3340   2
  -4  13  -1 2614.14 98.6415   1
  -4  13  -1 2594.26 96.3064   2
   4  13   2 630.179 40.8463   6
   4  13   2 551.700 40.4657   1
  -4  13  -2 614.201 44.0692   5
  -4  13  -2 719.829 37.5162   1
   4  13   2 572.596 39.6488   2
  -4  13  -2 591.180 35.6374   2
  -4  13  -3 1922.74 71.8745   1
   4  13   3 1954.40 82.2734   6
   4  13   3 1764.01 81.2760   1
   4  13   3 1828.03 79.7150   2
   4  13   3 1775.25 80.3690   4
  -4  13  -3 1830.61 71.7905   2
   4 -13   4 361.291 35.5111   7
   4  13   4 399.943 33.6250   6
  -4  13  -4 456.491 37.6531   5
   4  13   4 368.488 33.7209   1
   4  13   4 409.323 34.7402   2
   4  13   4 320.194 32.8134   4
  -4  13  -4 448.260 26.9486   1
  -4  13  -4 407.142 26.1929   2
   4  13   5 1283.42 63.0218   6
  -4  13  -5 1245.23 65.2967   5
   4  13   5 1248.81 64.0061   1
   4 -13   5 1244.47 67.8477   7
   4  13   5 1167.07 65.1360   4
   4  13   5 1238.89 62.3176   2
  -4  13  -5 1172.89 49.5268   1
   4 -13   6 164.337 26.5926   7
   4  13   6 211.953 26.9106   6
  -4  13  -6 204.290 28.3817   5
  -4  13  -6 199.200 16.8496   1
   4  13   6 148.520 27.9690   4
   4  13   6 142.778 25.6110   1
   4  13   7 242.598 29.6721   1
   4 -13   7 282.537 33.2083   7
   4  13   7 237.404 28.5415   6
  -4  13  -7 174.440 26.3488   5
   4  13   7 214.844 34.5343   4
   4 -13   8 51.3083 23.0999   7
  -4  13  -8 36.5608 25.9876   3
  -4  13  -8 36.2861 20.8742   5
   4  13   8 77.3048 27.7301   4
   4 -14  -9-4.78117 18.3615   2
   4  14  -9 6.39503 21.7428   3
   4  14  -8 876.790 55.5354   3
  -4  14   8 771.653 55.5586   5
   4  14  -8 819.139 61.5475   1
   4 -14  -8 819.887 49.7181   2
   4 -14  -7 35.1397 18.7096   2
   4  14  -7 4.16722 20.0402   1
   4  14  -7 13.4092 18.3962   3
  -4  14   7-3.33765 18.8511   5
   4 -14  -6 182.379 24.5634   2
   4  14  -6 179.112 24.8377   3
   4  14  -6 180.286 33.8071   1
  -4  14   6 107.485 25.9428   5
   4 -14  -5-2.03090 17.4872   2
   4  14  -5 4.50975 14.2363   3
  -4  14   5-12.8364 17.8939   5
   4  14  -5 12.2411 21.2436   1
  -4  14   4 26.3589 19.4159   2
   4  14  -4 20.5761 14.7085   3
   4 -14  -4 31.5622 16.3436   2
  -4  14   4 27.9456 19.4153   5
   4  14  -4-3.71615 18.7783   1
   4 -14  -3 38.4419 16.8570   2
  -4 -14   3 46.3462 17.4842   6
  -4  14   3 42.0371 20.7457   2
   4  14  -3 45.3430 14.2636   3
  -4  14   3 42.7677 21.3362   5
   4  14  -3 27.2200 19.9569   1
   4 -14  -2 9.39885 13.5332   2
  -4 -14   2 1.97271 16.7112   6
  -4  14   2 16.2653 17.2349   2
   4  14  -2 1.69439 12.3851   3
  -4  14   2 9.12432 17.1763   5
   4  14  -2 15.7240 18.6267   1
   4  14  -1 66.3039 20.6711   1
   4 -14  -1 75.9453 18.8717   2
  -4 -14   1 68.5399 18.8378   6
  -4  14   1 60.9598 20.5602   2
  -4  14   1 53.1079 18.9786   1
  -4  14   1 48.3178 20.9642   5
   4  14   0 597.060 43.0934   1
   4 -14   0 567.338 26.7995   6
  -4 -14   0 678.984 40.9208   6
  -4  14   0 620.118 46.3435   5
   4 -14   0 579.417 37.1244   2
  -4  14   0 666.412 41.9730   1
  -4  14   0 688.481 41.2560   2
  -4 -14  -1 29.6056 17.6283   6
   4  14   1 10.4381 15.2852   1
  -4  14  -1 3.93784 14.1805   1
  -4  14  -1 13.1345 15.6330   2
  -4  14  -1 30.1443 18.4574   5
   4  14   2 1097.62 60.5184   1
  -4  14  -2 1033.53 62.3176   5
  -4  14  -2 1186.46 54.0394   1
   4  14   2 1089.32 57.4797   4
  -4  14  -2 1132.40 53.6544   2
  -4  14  -3 44.9534 14.1569   1
   4  14   3 16.5721 16.2733   6
  -4  14  -3 35.8884 14.8503   2
   4  14   3 38.3088 17.8434   1
   4  14   3 57.3445 19.4668   4
   4 -14   4 1243.76 67.9859   7
   4  14   4 1353.53 64.7059   6
   4  14   4 1128.58 63.2415   1
   4  14   4 1346.98 66.5979   4
  -4  14  -4 1181.19 52.4288   1
  -4  14  -4 1209.16 52.9965   2
   4 -14   5 106.331 23.9126   7
   4  14   5 130.681 23.8215   6
  -4  14  -5 67.4525 14.6884   2
  -4  14  -5 74.2910 14.4459   1
   4  14   5 59.2071 21.3139   1
   4  14   5 70.9797 22.9298   4
   4 -14   6 1419.80 76.5956   7
   4  14   6 1553.88 72.0719   6
   4  14   6 1330.62 70.6527   1
  -4  14  -6 1420.40 56.9652   1
   4  14   6 1495.30 78.0748   4
   4 -14   7-3.29566 19.5265   7
  -4  14  -7-11.3265 18.9277   5
   4  14   7-44.7237 28.4912   4
   4 -15  -8 167.803 27.6651   2
   4  15  -8 119.279 27.1549   3
  -4  15   8 99.6171 28.7742   5
  -4  15   7 2412.75 112.190   5
   4 -15  -7 2539.46 100.904   2
   4  15  -7 2421.83 120.671   1
   4  15  -7 2434.60 105.563   3
   4 -15  -6 118.895 22.0719   2
   4  15  -6 107.778 22.5220   3
   4  15  -6 144.567 33.4694   1
  -4  15   6 169.396 29.9573   5
   4  15  -5 2895.86 114.320   3
  -4  15   5 2911.00 125.216   5
   4 -15  -5 2877.19 112.144   2
   4  15  -5 2962.83 134.467   1
   4  15  -4 349.665 30.9219   3
  -4  15   4 375.520 38.4197   5
   4 -15  -4 365.879 31.8747   2
   4  15  -4 403.936 42.0193   1
  -4 -15   3 3620.68 124.750   7
  -4  15   3 3626.62 145.103   5
   4  15  -3 3465.24 130.143   3
   4 -15  -3 3727.99 132.273   2
   4  15  -3 3501.84 146.185   1
  -4 -15   2 267.329 19.9815   7
  -4 -15   2 268.827 27.4469   6
  -4  15   2 332.657 35.3814   5
  -4  15   2 254.789 31.4942   2
   4 -15  -2 270.641 27.2951   2
  -4  15   2 232.654 31.6508   1
   4  15  -2 226.388 31.9307   1
  -4 -15   1 3569.84 128.991   6
  -4  15   1 3659.21 142.547   5
   4 -15  -1 3352.51 126.687   2
  -4  15   1 3434.35 135.061   1
  -4  15   1 3510.90 132.200   2
   4  15  -1 3419.16 137.913   1
  -4 -15   0 391.657 32.9882   6
  -4  15   0 397.172 39.5751   5
   4 -15   0 371.292 31.7611   2
   4  15   0 411.228 36.8642   1
  -4  15   0 372.603 34.0471   1
   4 -15   0 340.312 18.2012   6
  -4  15   0 401.973 33.6426   2
   4  15   1 2576.73 110.135   1
  -4 -15  -1 2720.00 105.250   6
  -4  15  -1 2788.01 117.733   5
  -4  15  -1 2644.18 103.730   1
  -4  15  -1 2688.50 104.246   2
  -4  15  -2 159.164 23.4058   2
   4  15   2 194.229 27.3118   1
  -4  15  -2 158.646 28.0092   5
  -4  15  -2 156.221 21.6857   1
   4  15   2 189.836 26.6621   4
  -4  15  -3 1878.87 74.7859   1
   4  15   3 1728.49 83.3753   1
   4  15   3 1733.45 81.6819   4
  -4  15  -3 1932.36 76.0441   2
   4 -15   4 150.802 27.6843   7
   4  15   4 212.933 28.0513   6
  -4  15  -4 170.671 20.7306   2
   4  15   4 145.832 26.2536   1
   4  15   4 176.734 27.2211   4
  -4  15  -4 200.946 20.8226   1
   4 -15   5 1416.73 75.9136   7
   4  15   5 1569.10 74.5507   1
   4  15   5 1411.05 74.5730   4
  -4  15  -5 1392.09 59.1253   1
  -4  15  -5 1358.73 57.9328   2
   4 -15   6 172.152 29.1297   7
   4  15   6 109.727 25.9951   1
   4  15   6 138.376 29.9870   4
   4  16  -7 326.551 46.4617   1
   4  16  -7 322.166 35.0949   3
  -4  16   7 299.392 41.4375   5
   4 -16  -7 352.384 33.7711   2
   4 -16  -6 26.2753 19.3283   2
   4  16  -6 18.7727 19.3204   3
   4  16  -6 33.0524 26.0001   1
  -4  16   6 34.2708 24.9961   5
   4 -16  -5 9.27635 19.9777   2
   4  16  -5 12.4086 18.9420   3
  -4  16   5 26.0041 24.6063   5
   4  16  -5 52.0670 25.7049   1
   4 -16  -4 9.07434 18.4537   2
  -4 -16   4-1.84103 15.0657   7
  -4  16   4-3.61179 20.8995   5
   4  16  -4-3.97077 21.5657   1
  -4 -16   3 20.3187 12.6376   7
   4 -16  -3-13.3399 17.4199   2
  -4  16   3-12.5639 24.7688   1
  -4  16   3 3.57150 21.1530   5
   4  16  -3 3.66165 23.5761   1
  -4 -16   2 4.96197 11.2427   7
   4 -16  -2 13.1518 18.5682   2
  -4  16   2 27.0016 22.5726   1
  -4  16   2 35.4820 22.8463   5
   4  16  -2-17.0955 22.2257   1
   4 -16  -1 17.4192 18.2461   2
  -4  16   1 24.5545 19.8163   5
  -4  16   1 16.1249 20.2268   1
   4  16  -1 19.0802 19.4737   1
   4  16   0 205.786 28.8313   1
   4 -16   0 141.228 8.64581   6
  -4  16   0 216.983 28.9254   1
  -4  16   0 220.687 29.9497   2
  -4  16   0 277.145 34.4729   5
   4  16   1 207.507 30.1391   1
  -4  16  -1 225.893 27.9011   2
  -4  16  -1 209.884 33.6051   5
  -4  16  -1 196.993 25.6297   1
   4  16   2 684.354 48.3507   1
  -4  16  -2 675.853 41.8161   1
  -4  16  -2 837.033 57.0667   5
  -4  16  -2 695.481 43.7062   2
  -4  16  -3 312.935 27.3906   1
   4  16   3 291.035 33.3877   1
  -4  16  -3 335.122 30.0376   2
   4  16   4 968.843 57.7173   1
   4  16   4 890.907 56.0745   4
  -4  16  -4 858.107 46.6197   2
  -4  16  -4 957.612 47.0190   1
   4 -16   5 793.568 53.8984   7
   4  16   5 750.949 51.1611   1
   4  16   5 718.922 52.1114   4
  -4  16  -5 716.622 39.5151   1
  -4  17   6 1705.39 94.2596   5
   4 -17  -6 1865.75 84.2443   2
  -4 -17   5 422.340 33.8791   7
  -4  17   5 410.545 43.5634   5
   4 -17  -5 393.788 36.6754   2
   4  17  -5 383.177 46.1668   1
  -4  17   4 2555.65 119.567   5
   4 -17  -4 2796.53 107.928   2
   4  17  -4 2472.20 119.834   1
  -4 -17   4 2599.13 99.9823   7
  -4  17   3 871.554 60.5011   5
   4 -17  -3 791.846 49.3596   2
   4  17  -3 732.145 56.9346   1
  -4 -17   3 789.381 41.5062   7
  -4  17   3 778.246 56.4529   1
  -4 -17   2 2397.33 85.9484   7
  -4  17   2 2326.30 111.749   5
   4 -17  -2 2588.55 101.104   2
  -4  17   2 2354.58 106.814   1
   4  17  -2 2287.07 109.419   1
  -4  17   1 425.038 42.1845   5
   4  17  -1 379.370 38.3064   1
   4  17   0 2382.65 104.782   1
  -4  17   0 2264.88 96.9033   1
   4  17   1 501.893 43.5766   1
  -4  17  -1 651.235 51.2505   5
  -4  17  -1 582.233 40.1424   1
   4  17   1 605.011 42.6674   4
   4  17   2 1712.85 83.9590   1
  -4  17  -2 1668.91 74.8920   1
  -4  17  -2 1865.56 92.3771   5
  -4  17  -2 1731.00 77.9838   2
   4  17   3 388.536 38.4605   1
  -4  17  -3 422.654 45.7206   5
  -4  17  -3 438.217 33.1468   1
  -4  17  -3 392.037 34.7114   2
  -4 -18   3 59.0209 16.4808   7
   4 -18  -3 30.8652 22.2006   2
  -4  18   3 69.8398 27.7364   5
  -4  18   3 54.9148 27.2812   1
  -4  18   2 16.2667 28.1281   5
   4  18  -2 7.42907 23.4548   1
  -4  18   2 18.5217 25.2641   1
  -4  18   1 116.843 26.9215   1
  -4  18   1 128.566 30.7968   5
   4  18  -1 76.6410 25.0649   1
   4  18   0 20.1007 21.5772   1
  -4  18   0 43.9492 28.7664   5
  -4  18   0 7.66174 19.6239   1
   5   0 -14-5.29530 21.0123   2
   5   0 -13 70.2166 25.3169   3
   5   0 -13 127.533 25.6457   2
   5   0 -13 118.265 23.4866   5
   5   0 -12-8.52922 19.9895   3
   5   0 -12-12.2379 19.5480   2
   5   0 -12-4.18104 18.2900   5
   5   0 -11 840.302 46.3444   5
   5   0 -11 746.313 49.3620   3
  -5   0  10 2.58849 15.1560   1
   5   0 -10 12.0852 16.5772   3
  -5   0  10-1.79843 13.4354   6
  -5   0  10 34.2939 18.4297   3
   5   0 -10 15.6211 15.9407   2
   5   0 -10-13.7639 15.7033   5
   5   0  -9 1660.69 73.9865   2
  -5   0   9 1702.97 69.5011   6
   5   0  -9 1685.66 72.5483   5
  -5   0   9 1734.73 77.7752   1
   5   0  -9 1671.58 75.6626   3
  -5   0   8-4.36522 14.5835   1
   5   0  -8-8.04630 14.4805   3
  -5   0   8 7.47931 10.6850   6
   5   0  -8-3.75854 15.1016   5
  -5   0   7 4562.74 148.948   6
  -5   0   7 4401.65 156.434   5
   5   0  -7 4434.10 153.947   3
  -5   0   6 5.15809 8.84405   6
   5   0  -6-1.63013 9.08969   3
  -5   0   6 1.70106 11.9594   3
   5   0  -6-14.0810 12.2744   5
  -5   0   6 19.6440 11.7660   5
  -5   0   5 6628.84 209.409   3
  -5   0   5 6541.50 205.195   6
   5   0  -5 6301.31 210.685   5
  -5   0   5 6759.87 214.696   5
  -5   0   5 6391.89 209.707   1
   5   0  -5 6362.58 207.916   3
  -5   0   4 1.20740 8.00035   6
  -5   0   4 35.5679 9.38665   3
  -5   0   4 10.0247 9.22536   1
   5   0  -4-1.63215 10.3088   5
  -5   0   4 9.22817 8.87910   5
  -5   0   3 5765.81 183.908   6
   5   0  -3 5839.39 188.559   5
  -5   0   3 5686.30 191.159   5
  -5   0   2-4.93682 8.53595   6
   5   0  -2 4.63834 9.46410   5
  -5   0   2 1.71263 7.79719   5
   5   0  -1 12887.8 388.354   5
  -5   0   1 12248.6 389.270   5
  -5   0   1 12734.6 379.597   1
  -5   0   1 12769.3 379.857   3
  -5   0   0 7.36791 7.57778   7
  -5   0   0 5.23332 5.70451   1
  -5   0   0-0.75813 5.45867   3
   5   0   0 11.5381 11.0032   5
  -5   0  -1 8896.64 259.176   7
   5   0   1 8718.34 262.753   5
  -5   0  -1 8327.31 251.099   1
  -5   0  -1 8282.77 250.653   3
   5   0   2-3.47266 8.77000   6
  -5   0  -2-3.76667 4.42968   3
   5   0   2 2.68622 9.28921   5
  -5   0  -2 14.4844 9.76401   5
   5   0   3 2635.65 100.195   6
   5   0   3 2680.46 94.7063   5
  -5   0  -3 2674.13 95.3620   5
   5   0   4 1.08470 5.17034   2
   5   0   4-3.72058 9.96600   6
  -5   0  -4 0.87852 4.03799   3
  -5   0  -4-2.64400 7.08224   5
   5   0   4 2.37027 8.26459   4
   5   0   5 4822.29 164.578   6
  -5   0  -5 4704.79 143.740   3
   5   0   5 4756.51 154.719   4
   5   0   6-4.85080 8.45740   7
  -5   0  -6-1.64919 5.31016   3
   5   0   6-8.18709 10.4099   4
  -5   0  -7 2204.13 74.3586   3
   5   0   7 2375.81 84.3789   7
   5   0   7 2366.59 86.4062   4
  -5   0  -8-1.45353 7.07888   3
  -5   0  -9 562.103 26.4624   3
  -5   0 -10-9.95347 9.86618   3
   5  -1 -14 2216.31 94.8974   2
   5   1 -14 2079.09 93.7562   2
   5   1 -13 623.915 45.0366   2
   5  -1 -13 631.130 40.8182   5
   5   1 -13 569.733 40.6591   5
   5  -1 -13 607.177 47.6138   3
   5   1 -13 621.004 46.8236   3
   5  -1 -13 719.386 46.7346   2
   5   1 -12 2911.13 116.939   2
   5  -1 -12 2978.48 112.317   5
   5   1 -12 2908.44 112.989   5
   5  -1 -12 3041.22 122.791   3
   5   1 -12 2939.20 121.477   3
   5  -1 -12 3087.93 118.121   2
   5  -1 -11 813.948 46.5635   5
   5   1 -11 927.944 49.6237   5
   5  -1 -11 887.474 53.4471   3
   5   1 -11 844.944 52.7856   3
  -5   1  10 1931.82 85.1012   3
  -5   1  10 1871.35 76.1894   6
  -5  -1  10 1857.45 78.3199   6
   5  -1 -10 1981.47 80.2883   5
   5   1 -10 2096.11 82.6331   5
   5  -1 -10 1802.77 80.5377   2
  -5   1  10 1897.34 85.6089   1
  -5  -1  10 1974.90 86.2228   1
   5  -1 -10 1729.88 82.3270   3
   5   1 -10 1866.03 83.8026   3
  -5   1   9 207.420 25.2559   1
  -5   1   9 220.945 20.7154   6
   5  -1  -9 205.705 24.5890   3
  -5  -1   9 207.187 21.4054   6
   5   1  -9 167.009 22.7475   3
  -5  -1   9 202.496 25.2375   1
   5  -1  -9 227.313 24.1347   5
  -5   1   9 165.753 23.6449   3
   5  -1  -9 232.583 25.3811   2
   5   1  -9 217.394 24.8092   5
   5  -1  -8 3517.61 127.440   2
  -5   1   8 3654.44 120.919   6
  -5  -1   8 3532.62 122.733   6
   5  -1  -8 3728.36 127.548   5
   5   1  -8 3614.57 127.675   5
  -5   1   8 3450.28 128.282   5
  -5   1   8 3102.43 127.471   1
  -5  -1   8 3569.51 130.655   1
   5  -1  -8 3426.38 127.413   3
   5   1  -8 3331.86 126.619   3
  -5   1   7 495.716 28.6036   6
  -5  -1   7 525.900 30.6406   6
  -5   1   7 511.592 34.9545   5
   5  -1  -7 456.210 32.0600   3
   5   1  -7 478.990 33.0811   3
  -5  -1   7 488.596 32.9112   3
  -5  -1   6 2346.70 89.6417   3
  -5   1   6 2322.40 84.1359   6
  -5  -1   6 2362.29 86.0780   6
   5   1  -6 2377.84 91.6215   5
  -5   1   6 2347.28 93.4964   5
  -5  -1   6 2339.20 92.6099   5
   5   1  -6 2419.06 89.8715   3
  -5   1   5 212.294 20.9138   3
  -5  -1   5 259.366 21.5225   3
  -5   1   5 220.586 17.9246   6
  -5  -1   5 266.362 20.0513   6
   5  -1  -5 273.943 23.3425   5
   5   1  -5 240.076 23.6331   5
  -5   1   5 244.206 23.8317   5
  -5  -1   5 238.861 22.4076   5
  -5   1   5 249.892 21.8715   1
   5   1  -5 239.878 20.1176   3
  -5   1   4 568.606 32.2395   3
  -5  -1   4 554.869 30.6333   6
   5  -1  -4 594.144 34.1374   5
   5   1  -4 550.356 33.9140   5
  -5   1   4 581.043 35.5071   5
  -5   1   4 592.012 30.0467   6
  -5  -1   4 589.866 35.1403   5
  -5   1   4 571.466 31.9847   1
  -5  -1   4 578.648 31.8061   1
   5   1  -4 563.818 30.8030   3
  -5   1   3 32.7559 9.80588   6
  -5  -1   3 8.85376 8.97174   6
   5  -1  -3 22.1326 11.1210   5
   5   1  -3 11.3074 10.6054   5
  -5   1   3 12.4755 8.72410   5
  -5  -1   3-1.75745 8.88468   5
  -5  -1   2 360.284 21.1573   3
  -5   1   2 391.681 23.4113   6
  -5  -1   2 345.180 23.3128   6
   5  -1  -2 353.082 25.5023   5
   5   1  -2 357.112 25.3549   5
  -5   1   2 316.125 24.5561   5
  -5  -1   2 309.295 24.4120   5
  -5  -1   1 61.8441 9.86658   1
  -5   1   1 63.2069 10.2067   7
  -5  -1   1 61.0373 11.9369   6
  -5   1   1 62.7041 9.80444   3
  -5  -1   1 69.8074 9.41978   3
   5  -1  -1 79.4076 13.9005   5
   5   1  -1 67.8899 13.0473   5
  -5   1   1 69.6459 12.9592   5
  -5  -1   1 66.8860 12.9190   5
  -5   1   1 58.4174 8.82135   1
  -5   1   0 13.1403 8.86758   7
  -5  -1   0 12.9114 7.37441   7
   5   1   0 20.4991 9.89169   6
  -5   1   0 9.66025 6.47663   3
  -5  -1   0 14.7208 5.81159   3
  -5  -1   0 17.1648 7.27916   1
   5  -1   0 18.9303 9.47266   5
   5   1   0 7.32214 9.43611   5
  -5   1   0 8.13082 5.55708   1
  -5  -1  -1 119.708 8.86028   3
  -5  -1  -1 134.807 13.6291   7
  -5   1  -1 112.119 14.8392   7
   5   1   1 114.554 15.3272   6
  -5   1  -1 134.627 9.53705   1
   5  -1   1 110.849 14.9618   5
   5   1   1 131.134 15.4433   5
  -5  -1  -1 126.971 16.1182   5
  -5  -1  -1 143.549 12.2951   1
  -5   1  -1 132.641 11.6546   3
   5   1   2 296.038 24.1601   6
   5  -1   2 318.514 22.3677   5
   5   1   2 288.642 21.9395   5
  -5   1  -2 304.376 22.6457   5
  -5  -1  -2 302.388 22.7680   5
  -5  -1  -2 267.298 12.3310   3
   5  -1   3 42.1701 12.0714   6
   5   1   3 29.0975 10.4214   6
  -5  -1  -3 20.3889 2.71112   3
   5  -1   3 35.0531 6.71228   2
   5   1   3 48.4477 11.5748   5
  -5   1  -3 43.6674 11.0506   5
  -5  -1  -3 13.8289 8.93206   5
   5  -1   4 1238.68 57.1213   6
   5   1   4 1261.25 58.0618   6
   5   1   4 1328.79 51.8540   5
  -5   1  -4 1239.74 52.6013   5
   5   1   4 1185.13 44.0505   2
   5   1   4 1234.52 51.8878   4
   5  -1   4 1190.06 48.3041   4
   5  -1   4 1189.23 40.2964   2
   5  -1   5 480.196 27.4818   7
   5   1   5 496.431 33.1733   6
  -5   1  -5 455.837 21.8505   3
  -5   1  -5 432.621 26.9928   5
   5   1   5 447.518 28.3800   4
   5  -1   5 458.698 26.0334   4
   5  -1   6 1507.06 58.9431   7
   5   1   6 1593.23 55.3118   7
   5   1   6 1501.07 67.1475   6
  -5   1  -6 1586.59 51.6479   3
   5   1   6 1507.27 60.7497   4
   5  -1   6 1575.22 57.6031   4
  -5   1  -7 439.340 21.5437   3
   5  -1   7 400.916 27.4039   7
   5   1   7 396.279 28.4782   4
   5  -1   7 382.258 25.4212   4
  -5  -1  -7 327.614 14.9621   3
  -5   1  -8 1464.90 51.3061   3
   5   1   8 1419.15 62.0708   4
  -5   1  -9 234.404 18.0271   3
  -5  -1  -9 184.392 13.0089   3
  -5   1 -10 1592.60 60.6435   3
   5  -2 -14 85.6298 25.3363   2
   5   2 -14 40.5919 23.4934   2
   5  -2 -13 66.5596 23.2727   3
   5   2 -13 49.2789 24.3207   3
   5  -2 -13 52.9777 22.7848   2
   5   2 -13 36.6292 21.7015   2
   5  -2 -13 26.9538 18.3179   5
   5   2 -12 306.287 31.3106   5
   5   2 -12 247.690 30.2230   2
   5  -2 -12 255.115 27.5384   5
   5  -2 -12 282.416 33.5385   3
   5   2 -12 290.465 32.3363   3
   5  -2 -11 188.763 27.2744   3
   5   2 -11 157.363 25.9453   3
   5  -2 -11 168.669 23.0813   5
   5   2 -11 193.142 24.8854   5
  -5   2  10 723.936 46.2105   3
  -5  -2  10 689.010 42.1030   6
   5  -2 -10 748.712 42.6047   5
   5   2 -10 736.637 44.3311   5
  -5   2  10 736.211 47.6556   1
  -5  -2  10 723.454 46.5042   1
   5  -2 -10 780.624 47.6439   3
   5   2 -10 691.997 45.1127   3
   5  -2 -10 707.963 43.9731   2
  -5   2   9 644.855 42.8951   3
  -5   2   9 680.234 35.8266   6
  -5  -2   9 732.685 39.8607   6
   5  -2  -9 562.753 38.0403   5
   5   2  -9 744.732 42.9125   5
  -5   2   9 651.655 42.7848   1
  -5   2   9 617.976 40.7945   5
  -5  -2   9 611.777 41.3835   1
   5   2  -9 556.198 40.1084   3
   5  -2  -9 614.753 40.0242   2
   5  -2  -8 2220.21 89.2725   2
  -5   2   8 2189.83 81.5862   6
  -5  -2   8 2319.02 86.8829   6
   5  -2  -8 2348.57 88.8857   5
   5   2  -8 2347.05 90.9466   5
  -5   2   8 2167.59 90.5043   5
  -5  -2   8 2169.07 90.5510   1
   5   2  -8 2110.79 89.1120   3
   5  -2  -7 1400.25 63.4886   2
  -5  -2   7 1431.74 63.0700   3
  -5   2   7 1445.57 56.8968   6
  -5  -2   7 1456.69 60.9338   6
   5  -2  -7 1452.78 63.2914   5
  -5   2   7 1457.32 66.5485   5
  -5  -2   7 1393.29 64.4419   1
   5   2  -7 1400.12 62.7650   3
   5  -2  -6 4611.84 164.149   2
  -5  -2   6 5062.00 164.449   3
  -5   2   6 5042.16 157.680   6
  -5  -2   6 4839.42 161.198   6
   5   2  -6 4906.46 166.819   5
  -5   2   6 4917.08 169.366   5
   5   2  -6 4838.61 163.661   3
   5  -2  -5 2608.23 101.581   2
  -5  -2   5 2906.67 101.237   3
  -5   2   5 2947.81 97.1682   6
  -5  -2   5 2861.73 100.166   6
   5  -2  -5 2942.70 104.608   5
   5   2  -5 2835.15 105.141   5
  -5   2   5 2822.03 106.980   5
  -5   2   5 2822.70 102.962   1
   5   2  -5 2759.17 100.247   3
  -5   2   5 2698.89 103.253   3
   5  -2  -4 2857.22 105.795   2
  -5  -2   4 2880.05 103.923   6
   5  -2  -4 3033.16 108.205   5
   5   2  -4 2995.56 108.985   5
  -5   2   4 3025.01 101.981   6
  -5   2   4 3091.02 111.920   5
  -5  -2   4 2929.38 109.732   5
  -5   2   4 3094.01 105.973   1
  -5  -2   4 3044.56 105.435   1
   5   2  -4 3062.25 103.679   3
  -5   2   4 2923.85 106.431   3
  -5   2   3 1788.08 66.6186   6
  -5  -2   3 1796.32 68.9118   6
   5  -2  -3 1878.24 72.8109   5
   5   2  -3 1916.68 73.6294   5
  -5   2   3 1774.86 73.9319   5
  -5  -2   3 1772.79 73.0385   5
  -5  -2   3 1594.84 66.4272   1
   5   2  -3 1871.02 66.4282   3
  -5  -2   2 4906.68 155.061   3
  -5  -2   2 5007.14 161.612   6
   5   2  -2 4833.41 165.807   6
[truncated: 157,154 more chars]
