# Supplementary material for: Crystal structure of an ordered [WOF5]− salt: (1,10-phen-H)[WOF5] (1,10-phen = 1,10-phenanthroline)
Source: Acta Crystallogr E Crystallogr Commun. 2020 Jul 24;76(Pt 8):1345–8. doi: 10.1107/S2056989020009767 (PMC7405552; doi:10.1107/S2056989020009767)
Supplement: Supplementary file 2 [file e-76-01345-Isup2.hkl]

data_I                                                                          
_shelx_title ' mg18017_a.res in P2(1)/n'                                        
_shelx_refln_list_code          4                                               
_shelx_F_calc_maximum      327.35                                               
_exptl_crystal_F_000       888.00                                               
_reflns_d_resolution_high  0.7700                                               
                                                                                
loop_                                                                           
 _space_group_symop_operation_xyz                                               
 'x, y, z'                                                                      
 '-x+1/2, y+1/2, -z+1/2'                                                        
 '-x, -y, -z'                                                                   
 'x-1/2, -y-1/2, z-1/2'                                                         
                                                                                
_cell_length_a     7.1664                                                       
_cell_length_b    15.5088                                                       
_cell_length_c    11.6516                                                       
_cell_angle_alpha  90.000                                                       
_cell_angle_beta  101.202                                                       
_cell_angle_gamma  90.000                                                       
                                                                                
_shelx_F_squared_multiplier     1.000                                           
                                                                                
loop_                                                                           
 _refln_index_h                                                                 
 _refln_index_k                                                                 
 _refln_index_l                                                                 
 _refln_F_squared_calc                                                          
 _refln_F_squared_meas                                                          
 _refln_F_squared_sigma                                                         
 _refln_observed_status                                                         
   2   0   0      70725.99      73756.55       880.99 o                         
   4   0   0       8231.73       8507.04       144.78 o                         
   6   0   0       3389.04       3495.13       113.00 o                         
   8   0   0      10935.46      11435.58       399.76 o                         
   2   1   0       7402.50       7604.41        88.36 o                         
   3   1   0      35082.01      36659.11       418.79 o                         
   4   1   0       7656.90       7680.56        95.37 o                         
   5   1   0         48.26         55.70        10.27 o                         
   6   1   0       5899.04       5850.85        79.57 o                         
   7   1   0       3741.97       3835.91        63.30 o                         
   8   1   0       1886.68       1852.10        59.89 o                         
   9   1   0       5861.04       6408.06       167.27 o                         
   1   2   0       3485.93       3563.61        62.06 o                         
   2   2   0      15483.24      15662.14       161.62 o                         
   3   2   0      31498.48      31277.04       316.70 o                         
   4   2   0       3724.97       3921.59        55.64 o                         
   5   2   0      22182.08      22270.60       204.26 o                         
   6   2   0        817.85        796.56        23.25 o                         
   7   2   0       7544.03       7417.45       101.18 o                         
   8   2   0       6663.72       6652.18       124.68 o                         
   9   2   0       1421.54       1513.16        95.93 o                         
   1   3   0      21883.61      23142.18       331.91 o                         
   2   3   0      12741.33      12317.84       138.22 o                         
   3   3   0         36.27         66.40         6.89 o                         
   4   3   0      51773.38      52221.72       584.53 o                         
   5   3   0          8.11          4.87         8.68 o                         
   6   3   0      22729.36      22430.85       233.29 o                         
   7   3   0       2203.87       2099.34        58.67 o                         
   8   3   0      10574.18      10687.67       193.83 o                         
   9   3   0        332.31        400.45        65.95 o                         
   0   4   0       8320.79       8879.63       214.62 o                         
   1   4   0       4671.18       4805.62        81.94 o                         
   2   4   0        424.36        461.59        13.44 o                         
   3   4   0      17981.96      17453.44       224.29 o                         
   4   4   0        229.11        235.20        14.33 o                         
   5   4   0      23315.86      23111.97       260.45 o                         
   6   4   0         59.42         54.53        12.91 o                         
   7   4   0      15878.98      15968.57       181.06 o                         
   8   4   0       1175.89        918.23        74.26 o                         
   1   5   0      13424.85      13774.75       210.01 o                         
   2   5   0       7525.21       7753.90       109.45 o                         
   3   5   0       6906.19       6860.33       124.67 o                         
   4   5   0      39937.11      40787.09       468.23 o                         
   5   5   0          4.67         25.30        11.80 o                         
   6   5   0      11942.03      11744.02       139.44 o                         
   7   5   0        889.93        807.39        33.31 o                         
   8   5   0       3329.31       3349.37        91.40 o                         
   0   6   0      73962.20      79448.78      1675.57 o                         
   1   6   0        531.90        573.92        29.81 o                         
   2   6   0      34322.84      36392.57       725.12 o                         
   3   6   0      10849.00      11277.05       132.37 o                         
   4   6   0       4853.36       4881.81        63.19 o                         
   5   6   0       4921.43       4978.67        94.57 o                         
   6   6   0        757.25        688.19        23.04 o                         
   7   6   0       6014.18       5833.75       123.43 o                         
   8   6   0       6256.96       6269.04       154.20 o                         
   1   7   0      54273.59      54509.44       668.22 o                         
   2   7   0          2.55         27.35        13.87 o                         
   3   7   0      18827.28      18674.43       231.70 o                         
   4   7   0        234.38        267.96        14.78 o                         
   5   7   0        101.07        150.66        26.89 o                         
   6   7   0         84.77         36.67        20.25 o                         
   7   7   0       5216.84       4999.77       240.30 o                         
   8   7   0        221.49        206.83        43.98 o                         
   0   8   0      72909.17      79268.05      1660.31 o                         
   1   8   0        752.62        698.42        27.24 o                         
   2   8   0      30358.54      30836.38       426.74 o                         
   3   8   0        971.98        968.93        28.93 o                         
   4   8   0       3202.43       3080.52        71.93 o                         
   5   8   0       1309.60       1269.00        34.05 o                         
   6   8   0        819.29        811.16        35.35 o                         
   7   8   0       1601.76       1565.34        53.49 o                         
   8   8   0       5960.71       6054.58       153.86 o                         
   1   9   0      39692.06      41565.33       566.67 o                         
   2   9   0       8114.31       8189.64       122.25 o                         
   3   9   0       8306.03       8578.11       129.80 o                         
   4   9   0      16749.76      16546.33       180.80 o                         
   5   9   0         27.24         39.65        20.40 o                         
   6   9   0       8733.99       8692.54       160.59 o                         
   7   9   0       2725.53       2524.66       122.97 o                         
   8   9   0       3021.55       2906.88       136.38 o                         
   0  10   0       9224.16       9495.82       243.23 o                         
   1  10   0       6399.69       6595.77       127.05 o                         
   2  10   0       1145.55       1111.98        29.49 o                         
   3  10   0      14733.13      14805.21       279.74 o                         
   4  10   0       1110.63       1093.58        29.00 o                         
   5  10   0      20539.66      19857.60       308.02 o                         
   6  10   0        128.11         79.35        27.31 o                         
   7  10   0      12204.16      10706.45       410.04 o                         
   1  11   0        491.39        498.40        31.87 o                         
   2  11   0       5127.49       5280.94        80.24 o                         
   3  11   0        138.98        158.42        18.05 o                         
   4  11   0      21323.31      21290.37       270.23 o                         
   5  11   0        138.01        134.78        25.59 o                         
   6  11   0      13195.99      12964.46       233.51 o                         
   7  11   0         29.66         45.85        42.00 o                         
   0  12   0       8804.70       8563.17       208.99 o                         
   1  12   0       1600.81       1676.38        53.79 o                         
   2  12   0      11900.46      11716.66       167.09 o                         
   3  12   0       9022.05       9135.88       133.85 o                         
   4  12   0       1240.21       1232.23        49.42 o                         
   5  12   0       9196.69       9302.60       142.94 o                         
   6  12   0         24.27         29.10        41.66 o                         
   7  12   0       6651.34       5937.89       260.53 o                         
   1  13   0      12948.38      13288.74       210.52 o                         
   2  13   0        594.32        648.60        28.63 o                         
   3  13   0       8563.23       8819.16       147.29 o                         
   4  13   0       3078.08       3042.02        69.52 o                         
   5  13   0         19.61         14.64        22.80 o                         
   6  13   0       2746.08       2718.13       107.73 o                         
   0  14   0      19914.39      20761.06       470.27 o                         
   1  14   0          8.89         19.02        18.55 o                         
   2  14   0       7821.93       8346.11       137.53 o                         
   3  14   0         96.90         85.45        26.70 o                         
   4  14   0       2610.82       2616.99        71.51 o                         
   5  14   0        369.44        304.03        37.36 o                         
   6  14   0        465.83        537.63        60.83 o                         
   1  15   0      22614.02      23341.86       298.61 o                         
   2  15   0        588.55        637.42        33.31 o                         
   3  15   0       8595.04       8670.39       220.22 o                         
   4  15   0       1621.95       1572.26        46.97 o                         
   5  15   0        166.88        126.54        41.39 o                         
   6  15   0       2858.45       3047.73       120.45 o                         
   0  16   0      10980.84      11447.06       292.66 o                         
   1  16   0       1640.61       1732.59        45.99 o                         
   2  16   0       6572.13       6459.81       115.90 o                         
   3  16   0       3778.71       3778.52       125.41 o                         
   4  16   0        833.59        722.41       111.69 o                         
   5  16   0       5955.18       5961.43       178.90 o                         
   1  17   0       1826.31       1948.46        54.61 o                         
   2  17   0       5270.61       5502.77       100.76 o                         
   3  17   0        928.81        697.02        92.18 o                         
   4  17   0       9386.12       9778.75       299.78 o                         
   0  18   0         12.46         36.73        42.11 o                         
   1  18   0       2233.85       2305.38        74.87 o                         
   2  18   0         63.05         77.33        31.60 o                         
   3  18   0       6387.52       6427.44       174.48 o                         
   4  18   0         62.32         90.93        54.61 o                         
   1  19   0       2933.05       3155.02       114.50 o                         
   2  19   0       1367.71       1257.11        65.45 o                         
   3  19   0       1303.90       1297.28       100.32 o                         
   0  20   0       6533.09       6648.43       228.97 o                         
   1  20   0        238.71        278.48        58.78 o                         
  -9   0   1       1133.73       1030.48        99.91 o                         
  -7   0   1      27555.95      27736.32       531.01 o                         
  -5   0   1      51237.12      53376.91       809.44 o                         
  -3   0   1      70551.06      72803.54      1244.69 o                         
   1   0   1       2243.64       2291.91        72.83 o                         
   3   0   1      47091.60      47977.76       792.13 o                         
   5   0   1      35316.18      36048.22       611.19 o                         
   7   0   1      16789.33      17251.44       302.79 o                         
  -9   1   1       1837.32       1719.69        86.08 o                         
  -8   1   1       4217.44       4354.27        79.03 o                         
  -7   1   1       3879.36       3805.22        85.10 o                         
  -6   1   1      16527.23      16362.70       227.66 o                         
  -5   1   1        262.12        275.67        14.50 o                         
  -4   1   1      67779.26      70930.34       796.89 o                         
  -3   1   1       4586.13       4732.98        63.37 o                         
  -2   1   1      29092.07      30558.11       288.52 o                         
  -1   1   1      24539.71      27821.46       825.55 o                         
   1   1   1       3911.58       3855.91        64.16 o                         
   2   1   1      10104.23      10377.62       145.92 o                         
   3   1   1       9626.64       9627.86       103.96 o                         
   4   1   1      40134.57      41410.61       447.82 o                         
   5   1   1        511.41        539.10        16.60 o                         
   6   1   1      17221.59      17308.75       200.07 o                         
   7   1   1        290.31        263.59        18.73 o                         
   8   1   1       7473.84       7543.75       175.43 o                         
  -9   2   1        281.41        223.76        60.70 o                         
  -8   2   1       5289.68       5349.54        82.89 o                         
  -7   2   1       2905.29       2941.67        50.59 o                         
  -6   2   1        814.67        824.04        29.54 o                         
  -5   2   1      14696.71      14948.77       169.12 o                         
  -4   2   1       4359.65       4683.50        65.65 o                         
  -3   2   1      27095.04      27611.46       318.65 o                         
  -2   2   1      30986.58      31313.34       294.88 o                         
  -1   2   1       7626.31       7632.91       114.92 o                         
   1   2   1       3865.44       4083.31       132.30 o                         
   2   2   1      21465.34      21619.05       250.53 o                         
   3   2   1      25552.72      25975.57       410.41 o                         
   4   2   1       5973.07       5944.92        96.19 o                         
   5   2   1      10835.00      10904.13       219.01 o                         
   6   2   1        271.08        272.95        13.70 o                         
   7   2   1       8806.90       8908.71       151.90 o                         
   8   2   1       3859.55       3973.09       154.37 o                         
  -9   3   1       6881.09       6933.01       280.59 o                         
  -8   3   1       1020.28       1042.65        47.34 o                         
  -7   3   1       5857.08       5915.00        83.88 o                         
  -6   3   1       1345.00       1339.93        27.76 o                         
  -5   3   1         13.50         12.31        10.19 o                         
  -4   3   1       3099.88       2998.98        45.00 o                         
  -3   3   1      12850.51      12887.72       178.10 o                         
  -2   3   1       1051.44        996.78        33.32 o                         
  -1   3   1      61080.37      60569.80       792.87 o                         
   0   3   1        425.06        426.39        14.36 o                         
   1   3   1     104687.53     107477.32      1180.07 o                         
   2   3   1       1583.49       1667.71        32.82 o                         
   3   3   1      37914.62      38818.25       561.15 o                         
   4   3   1       6308.27       6402.50        92.16 o                         
   5   3   1       1252.50       1375.24        32.98 o                         
   6   3   1        579.85        525.51        37.59 o                         
   7   3   1       3182.45       3172.27        81.57 o                         
   8   3   1         49.16        101.37        37.17 o                         
  -9   4   1          2.70        -19.36        56.23 o                         
  -8   4   1      13205.95      12965.09       319.43 o                         
  -7   4   1        230.63        244.93        22.57 o                         
  -6   4   1       1346.26       1328.52        27.82 o                         
  -5   4   1        792.22        801.47        24.04 o                         
  -4   4   1       2903.58       2904.43        46.94 o                         
  -3   4   1        499.29        451.37        16.31 o                         
  -2   4   1      16206.50      16083.11       179.05 o                         
  -1   4   1       1211.27       1317.48        25.71 o                         
   0   4   1      75596.66      77306.48      2130.21 o                         
   1   4   1         68.31         64.22         7.06 o                         
   2   4   1      16132.65      15562.88       246.45 o                         
   3   4   1        899.71       1066.91        40.11 o                         
   4   4   1      10951.64      11043.30       170.44 o                         
   5   4   1       1318.79       1216.45        55.79 o                         
   6   4   1        174.16        145.10        19.61 o                         
   7   4   1       1684.66       1648.92        58.65 o                         
   8   4   1       3379.71       3364.59       113.99 o                         
  -8   5   1       1904.38       1829.84        82.18 o                         
  -7   5   1       4383.19       4424.19        91.51 o                         
  -6   5   1       6219.82       6022.75        84.05 o                         
  -5   5   1          2.66         17.29        12.29 o                         
  -4   5   1       9347.06       9080.62       123.50 o                         
  -3   5   1      15196.55      15852.14       179.34 o                         
  -2   5   1      15033.96      15829.58       192.68 o                         
  -1   5   1      28826.37      29377.06       362.57 o                         
   0   5   1       2150.22       2228.60        53.81 o                         
   1   5   1      22481.94      22120.97       364.40 o                         
   2   5   1        345.93        331.58        18.45 o                         
   3   5   1       8672.31       8178.42       149.03 o                         
   4   5   1      12786.43      12655.69       194.66 o                         
   5   5   1        328.91        326.06        20.03 o                         
   6   5   1       5989.50       5997.75        96.61 o                         
   7   5   1       1522.30       1446.73        61.06 o                         
   8   5   1       1016.64       1048.56        68.15 o                         
  -8   6   1       2108.32       1841.41        92.31 o                         
  -7   6   1       9440.14       9211.40       243.22 o                         
  -6   6   1        191.29        210.91        20.03 o                         
  -5   6   1      26378.10      26388.72       385.59 o                         
  -4   6   1       2754.30       2745.77        43.04 o                         
  -3   6   1      35896.36      36781.76       420.03 o                         
  -2   6   1       4589.06       4734.45        89.31 o                         
  -1   6   1      20899.22      21186.01       355.53 o                         
   0   6   1      34184.07      35193.45       504.37 o                         
   1   6   1        843.47        873.67        39.42 o                         
   2   6   1       3866.17       3901.53        81.32 o                         
   3   6   1      14746.39      14806.98       181.70 o                         
   4   6   1       3176.18       3085.03        78.65 o                         
   5   6   1      14820.59      14802.38       356.19 o                         
   6   6   1         70.65         76.11        14.65 o                         
   7   6   1       9645.57       9618.71       200.74 o                         
   8   6   1       1535.98       1399.88        69.46 o                         
  -8   7   1       3925.61       4039.54       180.44 o                         
  -7   7   1          1.85         18.98        16.17 o                         
  -6   7   1      14188.05      14425.81       248.86 o                         
  -5   7   1       1007.92       1014.80        27.72 o                         
  -4   7   1      48226.44      47966.73       672.40 o                         
  -3   7   1        974.95       1001.48        25.42 o                         
  -2   7   1      20421.32      21022.03       486.80 o                         
  -1   7   1       1618.14       1686.63        43.06 o                         
   0   7   1       2989.38       3314.42        58.57 o                         
   1   7   1         62.32        131.67        15.68 o                         
   2   7   1       7192.32       7055.08       131.91 o                         
   3   7   1        137.78        156.74        12.86 o                         
   4   7   1      27525.71      26355.17       310.76 o                         
   5   7   1        299.68        225.63        24.34 o                         
   6   7   1      20880.79      19087.57       680.49 o                         
   7   7   1         42.64         29.58        39.22 o                         
   8   7   1       7704.87       7714.69       181.12 o                         
  -8   8   1       1012.96        915.30        63.12 o                         
  -7   8   1      10212.65       9908.98       287.27 o                         
  -6   8   1        437.39        422.74        27.77 o                         
  -5   8   1      23826.67      23317.96       243.03 o                         
  -4   8   1         66.54         66.82        11.02 o                         
  -3   8   1      29752.44      30119.31       555.27 o                         
  -2   8   1       1333.45       1281.33        42.10 o                         
  -1   8   1       7874.85       7790.48       168.95 o                         
   0   8   1       5546.36       5793.63       197.48 o                         
   1   8   1       3109.34       3159.10        99.55 o                         
   2   8   1       4915.14       4728.64       198.22 o                         
   3   8   1      21805.04      21923.06       322.60 o                         
   4   8   1       1388.98       1358.23        34.34 o                         
   5   8   1      25986.17      25523.37       327.53 o                         
   6   8   1         29.78         25.43        21.01 o                         
   7   8   1      12796.03      12420.64       269.41 o                         
   8   8   1        389.88        389.91        49.06 o                         
  -8   9   1       2115.60       1946.07       158.84 o                         
  -7   9   1       1969.58       2065.95        98.70 o                         
  -6   9   1       9565.83       9442.77       146.42 o                         
  -5   9   1        521.17        569.71        25.08 o                         
  -4   9   1      23821.84      23761.76       394.47 o                         
  -3   9   1       8059.45       8062.80       131.04 o                         
  -2   9   1       8096.26       8192.67       166.86 o                         
  -1   9   1      10585.81      10303.42       204.04 o                         
   0   9   1        488.10        500.93        41.46 o                         
   1   9   1      31260.44      32124.98       573.39 o                         
   2   9   1       4764.10       4735.14        74.76 o                         
   3   9   1      21757.33      21902.85       293.40 o                         
   4   9   1      17309.23      17017.00       241.97 o                         
   5   9   1       1194.74       1137.29        36.53 o                         
   6   9   1       5244.96       4975.90       103.02 o                         
   7   9   1        550.35        420.42        69.79 o                         
   8   9   1       3759.82       3675.27       136.21 o                         
  -8  10   1       7552.12       6626.89       299.87 o                         
  -7  10   1        884.85        717.85        52.93 o                         
  -6  10   1       1495.84       1519.45        59.32 o                         
  -5  10   1       1170.04       1247.24        54.12 o                         
  -4  10   1       2051.48       2019.28        46.90 o                         
  -3  10   1       5272.60       5282.53       106.04 o                         
  -2  10   1      18631.37      18607.23       360.98 o                         
  -1  10   1       1265.67       1312.20        31.56 o                         
   0  10   1      40383.50      41649.04       734.69 o                         
   1  10   1         66.95         77.00        29.71 o                         
   2  10   1      20028.70      21067.62       300.73 o                         
   3  10   1       2378.95       2238.61        93.47 o                         
   4  10   1       7408.81       7541.27       116.47 o                         
   5  10   1       1318.92       1277.76        42.23 o                         
   6  10   1         46.37         36.48        24.84 o                         
   7  10   1       1157.77        847.90        79.46 o                         
  -7  11   1       3649.42       3267.12       113.94 o                         
  -6  11   1        332.87        257.03        36.06 o                         
  -5  11   1        143.19        138.21        16.87 o                         
  -4  11   1         19.43         42.51        13.12 o                         
  -3  11   1       9443.14       9506.07       208.08 o                         
  -2  11   1       1119.27       1135.55        46.60 o                         
  -1  11   1      28448.38      30376.66       400.83 o                         
   0  11   1        175.88        161.91        18.72 o                         
   1  11   1      22819.61      23367.63       379.50 o                         
   2  11   1        506.48        575.18        25.12 o                         
   3  11   1      11683.75      11950.59       191.74 o                         
   4  11   1         26.28         31.55        15.18 o                         
   5  11   1        802.12        830.63        36.06 o                         
   6  11   1        519.69        514.81        36.24 o                         
   7  11   1       1115.68       1108.30        93.38 o                         
  -7  12   1       3083.10       2997.70       115.61 o                         
  -6  12   1        639.06        500.53        72.14 o                         
  -5  12   1       5817.90       5718.66       160.18 o                         
  -4  12   1        605.53        596.87        27.70 o                         
  -3  12   1       5980.32       6120.99       121.32 o                         
  -2  12   1       3296.48       3269.03        66.42 o                         
  -1  12   1       4561.28       4541.36        89.69 o                         
   0  12   1      19459.15      20050.12       441.27 o                         
   1  12   1        387.86        400.41        24.27 o                         
   2  12   1      24723.21      25958.38       425.78 o                         
   3  12   1       1040.72        999.34        44.13 o                         
   4  12   1       3771.43       3772.18        75.64 o                         
   5  12   1       5406.81       5435.07       150.20 o                         
   6  12   1         11.89         21.18        29.04 o                         
   7  12   1       3229.21       3183.75       141.94 o                         
  -7  13   1       1004.19       1004.23       123.63 o                         
  -6  13   1       8588.90       8859.99       215.65 o                         
  -5  13   1        219.61        189.93        21.11 o                         
  -4  13   1      14411.49      14262.20       173.26 o                         
  -3  13   1       1300.82       1363.86        64.57 o                         
  -2  13   1       6432.78       6165.08       120.60 o                         
  -1  13   1       6643.34       6986.72       156.61 o                         
   0  13   1       1278.45       1317.76        39.78 o                         
   1  13   1       2388.13       2508.39        79.82 o                         
   2  13   1       3403.26       3528.40        74.44 o                         
   3  13   1       2313.12       2414.09        70.00 o                         
   4  13   1      10729.46      10746.51       159.05 o                         
   5  13   1        117.66         55.94        32.30 o                         
   6  13   1       7412.55       7182.26       190.26 o                         
  -6  14   1          0.15        -12.38        47.22 o                         
  -5  14   1       7355.46       7010.28       146.45 o                         
  -4  14   1        259.08        267.06        33.97 o                         
  -3  14   1      13892.89      13875.12       213.08 o                         
  -2  14   1        970.71        974.54        32.20 o                         
  -1  14   1       8249.24       8305.25       132.03 o                         
   0  14   1        282.44        352.90        35.40 o                         
   1  14   1        649.12        678.46        29.75 o                         
   2  14   1        909.85        919.26        35.00 o                         
   3  14   1       6107.45       6439.59       137.59 o                         
   4  14   1         38.10         69.32        30.18 o                         
   5  14   1      15073.35      14626.17       317.80 o                         
   6  14   1         26.90         69.70        36.28 o                         
  -6  15   1      10039.77      10437.95       263.30 o                         
  -5  15   1        128.61        150.06        39.18 o                         
  -4  15   1      14504.73      14705.63       229.80 o                         
  -3  15   1        431.61        420.63        32.86 o                         
  -2  15   1       8660.28       8837.45       131.87 o                         
  -1  15   1       5158.91       5218.24       153.69 o                         
   0  15   1        272.26        323.06        24.68 o                         
   1  15   1       1170.31       1224.01        45.18 o                         
   2  15   1       2471.49       2427.35        67.51 o                         
   3  15   1        707.62        883.87        56.40 o                         
   4  15   1      10785.82      11303.58       203.25 o                         
   5  15   1          1.98         33.78        38.29 o                         
  -5  16   1       9839.79      10278.95       289.90 o                         
  -4  16   1         57.62         81.20        40.87 o                         
  -3  16   1       5758.32       5832.53       138.13 o                         
  -2  16   1       3603.71       3817.47        81.36 o                         
  -1  16   1       1610.95       1689.82        53.15 o                         
   0  16   1       6403.16       6728.11       118.64 o                         
   1  16   1        253.15        290.07        25.88 o                         
   2  16   1       8988.97       9324.99       153.48 o                         
   3  16   1       4070.18       4299.02       121.43 o                         
   4  16   1        933.68        885.40        60.86 o                         
   5  16   1       3499.62       3383.22       106.87 o                         
  -4  17   1       1456.12       1690.99       119.50 o                         
  -3  17   1       4039.83       4286.60       141.25 o                         
  -2  17   1       1761.39       1865.60        72.70 o                         
  -1  17   1       7590.60       7950.35       142.02 o                         
   0  17   1         26.85         48.85        25.44 o                         
   1  17   1      12745.51      13299.77       233.23 o                         
   2  17   1        335.31        351.63        32.24 o                         
   3  17   1       7516.21       7978.00       158.72 o                         
   4  17   1       2342.89       2465.44       104.68 o                         
  -4  18   1        548.29        458.99        66.41 o                         
  -3  18   1         75.57         40.37        56.02 o                         
  -2  18   1       9958.23      10321.97       187.38 o                         
  -1  18   1          0.73         26.06        23.11 o                         
   0  18   1      17932.63      18466.53       285.42 o                         
   1  18   1          9.71         32.75        24.97 o                         
   2  18   1      10890.65      11637.80       233.41 o                         
   3  18   1         56.94          9.16        47.98 o                         
  -3  19   1       2945.82       3192.93       149.30 o                         
  -2  19   1       1877.96       1929.36        70.90 o                         
  -1  19   1       5988.31       6017.66       141.28 o                         
   0  19   1         14.09          7.48        47.33 o                         
   1  19   1       9251.63       9420.01       207.75 o                         
   2  19   1        191.69        228.57        43.62 o                         
  -1  20   1       1293.61       1235.78        77.94 o                         
   0  20   1       2870.39       2773.46        97.82 o                         
  -8   0   2      12489.58      12232.10       225.64 o                         
  -6   0   2        728.89        800.51        52.28 o                         
  -4   0   2        850.21        951.29        43.65 o                         
  -2   0   2      26701.81      27259.55       411.59 o                         
   0   0   2      34446.39      36009.26       612.71 o                         
   2   0   2      30429.24      29499.85       849.18 o                         
   4   0   2      26006.13      27867.27       621.14 o                         
   6   0   2          0.96         16.59        18.24 o                         
   8   0   2       3313.95       3574.93       155.17 o                         
  -9   1   2       7999.71       8144.74       257.47 o                         
  -8   1   2        982.02        996.19        32.46 o                         
  -7   1   2      11095.74      11334.82       141.16 o                         
  -6   1   2        757.90        712.19        34.44 o                         
  -5   1   2       1417.41       1476.53        37.95 o                         
  -4   1   2      11856.93      12132.62       154.59 o                         
  -3   1   2       7428.85       7316.59       115.17 o                         
  -2   1   2       4494.65       4361.73        56.16 o                         
  -1   1   2      61969.34      62997.36       754.48 o                         
   0   1   2        110.35        128.57         5.46 o                         
   1   1   2     107160.12     106868.03      1094.92 o                         
   2   1   2        888.74        853.57        23.57 o                         
   3   1   2      24926.66      25485.93       386.79 o                         
   4   1   2      11201.25      10813.13       268.04 o                         
   5   1   2       1169.08       1218.62        33.06 o                         
   6   1   2       4267.34       4292.05        74.18 o                         
   7   1   2       2246.55       2301.16        77.67 o                         
   8   1   2       1993.10       1950.52        60.77 o                         
  -9   2   2        521.54        489.45        52.95 o                         
  -8   2   2       4906.83       4936.66        87.89 o                         
  -7   2   2      11953.06      11811.96       178.46 o                         
  -6   2   2       2753.54       2804.31        49.74 o                         
  -5   2   2      20536.29      20769.75       259.60 o                         
  -4   2   2        288.68        313.09        17.28 o                         
  -3   2   2      10878.04      10433.96       116.48 o                         
  -2   2   2       5735.81       5803.36        64.16 o                         
  -1   2   2      19571.64      20004.01       247.62 o                         
   0   2   2      69287.38      69982.39       798.42 o                         
   1   2   2        225.72        269.71        19.82 o                         
   2   2   2       8569.53       7697.09       185.51 o                         
   3   2   2       7301.00       7245.18       123.93 o                         
   4   2   2       2586.94       2556.32        93.93 o                         
   5   2   2       9307.08       9354.96       137.72 o                         
   6   2   2        123.80        130.78        19.70 o                         
   7   2   2      11259.95      11628.54       225.29 o                         
   8   2   2       1355.24       1341.54       100.49 o                         
  -9   3   2        585.97        597.02        48.49 o                         
  -8   3   2       4228.29       4295.54       115.78 o                         
  -7   3   2        418.97        364.54        25.29 o                         
  -6   3   2      16654.40      16699.90       183.69 o                         
  -5   3   2          0.53          1.08        11.59 o                         
  -4   3   2      52625.98      53687.82       569.87 o                         
  -3   3   2        695.48        757.95        20.31 o                         
  -2   3   2      11040.07      10754.69       116.81 o                         
  -1   3   2       4383.31       4154.88        60.93 o                         
   0   3   2       3423.33       3303.30       133.35 o                         
   1   3   2       8721.29       9467.47       178.49 o                         
   2   3   2       1286.65       1216.02        32.95 o                         
   3   3   2       1469.02       1598.99        44.85 o                         
   4   3   2      17171.37      17012.97       310.59 o                         
   5   3   2         54.85         58.26        12.77 o                         
   6   3   2      11601.96      11594.13       229.18 o                         
   7   3   2         13.61          1.26        31.44 o                         
   8   3   2       4422.82       4874.30       180.77 o                         
  -9   4   2        262.39        191.98        47.65 o                         
  -8   4   2         89.23         55.15        24.55 o                         
  -7   4   2       8952.41       9069.33       141.93 o                         
  -6   4   2         86.26         83.87        14.84 o                         
  -5   4   2      25713.87      25871.85       250.14 o                         
  -4   4   2         34.53         41.50        10.36 o                         
  -3   4   2      42428.35      43569.94       497.31 o                         
  -2   4   2       1968.95       1995.10        35.66 o                         
  -1   4   2       8305.95       8303.84       122.50 o                         
   0   4   2        351.32        356.58        23.82 o                         
   1   4   2        425.71        381.87        27.35 o                         
   2   4   2        775.20        737.74        15.22 o                         
   3   4   2      11470.14      11519.79       171.52 o                         
   4   4   2       1126.24       1106.77        35.93 o                         
   5   4   2      13614.40      13596.68       191.14 o                         
   6   4   2         11.38         -1.29        16.22 o                         
   7   4   2      15979.36      16099.65       291.33 o                         
   8   4   2         47.15         32.09        35.71 o                         
  -9   5   2       3942.60       3980.52       165.76 o                         
  -8   5   2       3133.26       3055.48        74.90 o                         
  -7   5   2       4586.92       4584.84        74.57 o                         
  -6   5   2      10032.55      10129.54       132.13 o                         
  -5   5   2       2452.80       2518.00        50.61 o                         
  -4   5   2      17996.04      17358.41       241.42 o                         
  -3   5   2       3375.25       3402.99        54.21 o                         
  -2   5   2       1221.53       1146.85        25.93 o                         
  -1   5   2      10418.79      10265.95       171.07 o                         
   0   5   2        103.24        104.60        12.11 o                         
   1   5   2      12327.17      11990.47       408.93 o                         
   2   5   2       2865.69       2783.42        52.93 o                         
   3   5   2       8615.31       8462.68       132.95 o                         
   4   5   2      10820.58      10819.41       182.33 o                         
   5   5   2       1005.56       1012.58        40.20 o                         
   6   5   2       6966.19       7073.47       133.75 o                         
   7   5   2        204.60        205.30        44.28 o                         
   8   5   2       7487.68       7498.18       238.50 o                         
  -8   6   2       8367.66       7821.38       141.26 o                         
  -7   6   2       2917.74       2892.79        55.53 o                         
  -6   6   2       4208.81       4261.10        63.56 o                         
  -5   6   2       7230.77       7421.90       105.13 o                         
  -4   6   2         31.87         33.71        10.25 o                         
  -3   6   2       4203.16       4176.85        63.24 o                         
  -2   6   2       2916.11       2683.07        63.52 o                         
  -1   6   2        422.93        418.71        20.55 o                         
   0   6   2      32296.43      31025.92       384.43 o                         
   1   6   2          5.91          5.96        10.58 o                         
   2   6   2      29435.00      30292.01       393.19 o                         
   3   6   2       4646.20       4545.54        96.22 o                         
   4   6   2       7790.15       7390.61       123.97 o                         
   5   6   2       3448.71       3547.55       100.11 o                         
   6   6   2         78.17         61.78        22.86 o                         
   7   6   2       1797.67       1831.44        86.61 o                         
   8   6   2       3957.59       3924.51       115.09 o                         
  -8   7   2        441.12        425.75        54.28 o                         
  -7   7   2       8714.49       8688.21       120.01 o                         
  -6   7   2        657.35        646.87        33.04 o                         
  -5   7   2       1855.80       1855.50        36.81 o                         
  -4   7   2       1313.65       1434.14        30.76 o                         
  -3   7   2       4886.18       4967.90        74.50 o                         
  -2   7   2         17.51         73.86        11.36 o                         
  -1   7   2      46754.91      47590.77       716.70 o                         
   0   7   2         29.61         55.81         9.48 o                         
   1   7   2      40760.40      40467.62       893.43 o                         
   2   7   2        215.22        247.80        16.77 o                         
   3   7   2      32095.24      32051.94       501.85 o                         
   4   7   2        266.22        313.65        20.79 o                         
   5   7   2       1007.33        923.86        45.58 o                         
   6   7   2         76.20         50.27        24.28 o                         
   7   7   2       1115.71       1051.76        70.19 o                         
   8   7   2         86.23         94.32        47.87 o                         
  -8   8   2       8453.59       8041.66       173.22 o                         
  -7   8   2        907.79        893.68        48.63 o                         
  -6   8   2       3060.72       3100.27        74.28 o                         
  -5   8   2       3225.84       3270.05        52.48 o                         
  -4   8   2        935.08        975.45        24.41 o                         
  -3   8   2       6295.39       6273.39        81.94 o                         
  -2   8   2      15682.39      16040.78       261.64 o                         
  -1   8   2      12128.54      12376.46       248.50 o                         
   0   8   2      71102.88      73217.76      1092.89 o                         
   1   8   2         43.89         62.88        17.64 o                         
   2   8   2      27157.82      28173.51       597.53 o                         
   3   8   2        391.61        404.72        25.23 o                         
   4   8   2       7036.73       6978.65       102.49 o                         
   5   8   2       5417.49       5053.28       137.61 o                         
   6   8   2         36.54         53.38        25.78 o                         
   7   8   2       1653.51       1834.81        88.43 o                         
   8   8   2       3473.43       3341.52       127.80 o                         
  -8   9   2        877.29        686.47        75.70 o                         
  -7   9   2       2368.06       2343.61        66.43 o                         
  -6   9   2       9815.00       9629.16       160.81 o                         
  -5   9   2        159.05        138.17        17.30 o                         
  -4   9   2      15998.18      15755.87       235.04 o                         
  -3   9   2       2842.79       2957.08        63.37 o                         
  -2   9   2      16771.12      16889.19       228.90 o                         
  -1   9   2      13609.04      13101.72       426.81 o                         
   0   9   2       3343.11       3341.99        97.38 o                         
   1   9   2      19175.77      19504.87       322.16 o                         
   2   9   2        381.72        353.36        21.00 o                         
   3   9   2      17998.86      17996.50       370.54 o                         
   4   9   2       7723.74       7591.57       112.45 o                         
   5   9   2        811.15        801.01        31.71 o                         
   6   9   2       7520.00       7592.82       143.37 o                         
   7   9   2        767.31        820.56        64.04 o                         
  -8  10   2       2185.85       2000.94       109.78 o                         
  -7  10   2       6906.67       6735.98       193.93 o                         
  -6  10   2        202.58        217.39        29.62 o                         
  -5  10   2      14904.66      15521.59       285.92 o                         
  -4  10   2         41.41         40.22        11.15 o                         
  -3  10   2      22495.62      22768.96       395.11 o                         
  -2  10   2       2033.55       2172.12        54.79 o                         
  -1  10   2      11510.70      11619.23       255.58 o                         
   0  10   2       8733.17       9153.52       169.41 o                         
   1  10   2         13.47         43.64        18.22 o                         
   2  10   2       1240.65       1347.28        59.30 o                         
   3  10   2       8989.31       9368.37       164.61 o                         
   4  10   2       1219.50       1148.49        32.05 o                         
   5  10   2      14241.39      13908.28       221.76 o                         
   6  10   2        145.94        132.41        22.59 o                         
   7  10   2      10137.00       9925.92       243.05 o                         
  -7  11   2         23.06         -6.31        60.76 o                         
  -6  11   2      10767.96      10622.83       233.00 o                         
  -5  11   2         98.76         97.20        19.91 o                         
  -4  11   2      20464.19      20507.85       304.54 o                         
  -3  11   2         26.17         30.76        16.77 o                         
  -2  11   2      13867.93      14374.94       302.52 o                         
  -1  11   2         64.65         74.32        13.99 o                         
   0  11   2       2073.76       2197.12       105.37 o                         
   1  11   2        841.26        853.69        32.05 o                         
   2  11   2       2416.27       2492.75        46.34 o                         
   3  11   2       3981.90       3932.67        81.72 o                         
   4  11   2      15492.76      15386.80       191.46 o                         
   5  11   2          9.61         15.33        23.44 o                         
   6  11   2      14999.64      14462.16       232.54 o                         
   7  11   2          6.62          3.85        46.20 o                         
  -7  12   2       4366.35       4336.93       278.59 o                         
  -6  12   2        939.40        920.14        66.58 o                         
  -5  12   2      15919.76      15888.37       222.85 o                         
  -4  12   2        131.63        151.57        22.57 o                         
  -3  12   2      11481.01      11484.41       217.87 o                         
  -2  12   2       1848.48       1729.61        52.29 o                         
  -1  12   2       4274.70       4303.24       125.83 o                         
   0  12   2       7071.63       6647.08       125.51 o                         
   1  12   2        367.13        331.92        24.27 o                         
   2  12   2       6336.83       6588.26       103.72 o                         
   3  12   2       2840.33       3035.55        71.99 o                         
   4  12   2       1442.89       1451.23        44.81 o                         
   5  12   2       6576.15       6615.83       144.90 o                         
   6  12   2        338.61        317.14        33.10 o                         
  -7  13   2       3765.80       3844.42       322.50 o                         
  -6  13   2       2061.49       1858.24        61.30 o                         
  -5  13   2       2441.70       2467.81        73.18 o                         
  -4  13   2       7666.84       7993.42       173.80 o                         
  -3  13   2       3696.04       3745.28        72.64 o                         
  -2  13   2       1969.70       2031.68        73.11 o                         
  -1  13   2      10505.75      10266.01       219.90 o                         
   0  13   2        381.17        396.64        24.59 o                         
   1  13   2      17397.74      18182.39       261.54 o                         
   2  13   2        242.77        236.23        21.13 o                         
   3  13   2       9046.29       9291.34       155.41 o                         
   4  13   2       2560.79       2611.43        81.60 o                         
   5  13   2       1096.83        945.96        49.40 o                         
   6  13   2       1559.95       1444.83        58.71 o                         
  -6  14   2       2398.59       2676.88       215.00 o                         
  -5  14   2         73.03         66.90        38.37 o                         
  -4  14   2         18.62         35.83        26.55 o                         
  -3  14   2         11.39          8.18        22.46 o                         
  -2  14   2      10058.18      10086.17       160.25 o                         
  -1  14   2         13.50         25.11        23.73 o                         
   0  14   2      22243.67      21838.21       291.68 o                         
   1  14   2          1.05         -0.19        22.88 o                         
   2  14   2      19711.60      19989.16       379.70 o                         
   3  14   2        454.26        493.24        44.46 o                         
   4  14   2       4672.23       4699.66       107.97 o                         
   5  14   2         52.43         54.80        36.24 o                         
   6  14   2          0.84        -47.56        47.56 o                         
  -6  15   2        317.75        323.43        61.42 o                         
  -5  15   2        397.20        379.70        63.60 o                         
  -4  15   2       1095.70       1124.21        44.52 o                         
  -3  15   2       2514.87       2479.89        62.68 o                         
  -2  15   2       2857.50       2962.10        64.59 o                         
  -1  15   2       6587.54       6871.17       167.77 o                         
   0  15   2        266.74        294.73        25.61 o                         
   1  15   2      16978.75      17665.81       449.97 o                         
   2  15   2         43.38         45.66        21.60 o                         
   3  15   2      11218.19      10971.35       252.18 o                         
   4  15   2        653.40        721.28        47.19 o                         
   5  15   2       1231.21       1178.55        60.12 o                         
  -5  16   2       4051.19       3907.03       122.71 o                         
  -4  16   2         55.15         47.81        32.59 o                         
  -3  16   2       5595.51       5630.05       111.51 o                         
  -2  16   2       3555.05       3650.13        85.61 o                         
  -1  16   2       4492.42       4542.27       157.25 o                         
   0  16   2      14575.31      14587.48       192.75 o                         
   1  16   2         59.26        102.72        28.77 o                         
   2  16   2       9437.81       9776.92       174.31 o                         
   3  16   2       2121.98       2432.83        87.41 o                         
   4  16   2       2880.45       3013.36       128.69 o                         
   5  16   2       5367.78       5281.91       138.67 o                         
  -4  17   2      10086.46      10121.08       191.45 o                         
  -3  17   2        520.59        513.03        57.27 o                         
  -2  17   2       6620.13       6665.43       146.55 o                         
  -1  17   2       4555.10       4832.94       160.07 o                         
   0  17   2       1057.31       1062.95        46.09 o                         
   1  17   2       3170.70       3188.23        73.82 o                         
   2  17   2       1165.35       1324.85        71.45 o                         
   3  17   2       1679.72       1780.43        76.23 o                         
   4  17   2       6784.80       7320.43       171.77 o                         
  -4  18   2         30.22         58.26        61.80 o                         
  -3  18   2       9908.28       9985.95       266.29 o                         
  -2  18   2          8.12         16.77        32.24 o                         
  -1  18   2       4991.24       5088.06       143.55 o                         
   0  18   2         72.15         63.39        30.04 o                         
   1  18   2        144.52        152.64        33.33 o                         
   2  18   2         38.47         90.97        48.57 o                         
   3  18   2       3799.30       3859.99       135.19 o                         
  -3  19   2        724.06        701.14       131.46 o                         
  -2  19   2       6127.26       6263.38       135.28 o                         
  -1  19   2       1261.36       1412.28        60.95 o                         
   0  19   2        529.46        534.13        58.40 o                         
   1  19   2       2657.01       2780.07        93.10 o                         
   2  19   2        814.23        829.23        76.55 o                         
  -9   0   3        399.75        431.09        44.89 o                         
  -7   0   3       3293.37       3375.84        94.60 o                         
  -5   0   3      23336.34      24293.40       456.89 o                         
  -3   0   3      41767.16      43060.21       580.13 o                         
  -1   0   3      27402.81      29470.35       509.41 o                         
   1   0   3        106.43        118.70        10.11 o                         
   3   0   3      15986.56      15255.57       217.81 o                         
   5   0   3      11139.40      11227.76       235.17 o                         
   7   0   3      15779.70      12674.04      3255.86 o                         
  -9   1   3       1626.22       1493.40        56.55 o                         
  -8   1   3       1853.73       1804.41        43.62 o                         
  -7   1   3         86.94         89.64        16.75 o                         
  -6   1   3      13167.84      13193.32       176.46 o                         
  -5   1   3         73.32         59.56        16.45 o                         
  -4   1   3      44151.88      44091.84       547.29 o                         
  -3   1   3       3394.53       3673.60        57.55 o                         
  -2   1   3      18332.77      18827.42       222.35 o                         
  -1   1   3      16867.21      17290.62       216.17 o                         
   0   1   3       7771.54       8046.08       166.31 o                         
   1   1   3      12513.50      12889.72       175.24 o                         
   2   1   3       2227.61       2123.51        42.24 o                         
   3   1   3       6524.41       6244.74        72.69 o                         
   4   1   3      22026.95      22181.03       282.82 o                         
   5   1   3        136.92        115.57        20.14 o                         
   6   1   3      14354.01      14467.71       224.68 o                         
   7   1   3          3.72         12.73        22.24 o                         
   8   1   3       8446.84       8809.73       202.16 o                         
  -9   2   3         69.13         54.67        49.55 o                         
  -8   2   3       8696.75       8808.22       128.45 o                         
  -7   2   3       4156.93       4179.84        58.80 o                         
  -6   2   3       4670.43       4715.78        70.07 o                         
  -5   2   3       7704.65       7587.01       107.52 o                         
  -4   2   3        897.44        954.28        26.61 o                         
  -3   2   3       5901.48       5399.23        72.37 o                         
  -2   2   3       7033.79       7232.64        92.30 o                         
  -1   2   3       6258.71       6399.31       105.86 o                         
   0   2   3      61936.08      62238.43       660.16 o                         
   1   2   3        132.07        158.17        14.84 o                         
   2   2   3      16163.24      15711.45       215.55 o                         
   3   2   3       3857.34       3738.24        56.85 o                         
   4   2   3      10064.62      10254.91       205.37 o                         
   5   2   3       7301.55       7441.53       111.38 o                         
   6   2   3        267.17        281.64        26.49 o                         
   7   2   3       5966.62       6042.84       142.62 o                         
   8   2   3       1700.85       1675.22       134.79 o                         
  -9   3   3       9908.61      10371.36       285.59 o                         
  -8   3   3        168.76        153.87        28.14 o                         
  -7   3   3       8099.84       7963.03        94.42 o                         
  -6   3   3         48.88         69.32        16.62 o                         
  -5   3   3        219.52        230.03        17.80 o                         
  -4   3   3       3321.02       3593.17        52.77 o                         
  -3   3   3       4963.60       5203.01        75.65 o                         
  -2   3   3        169.79        156.09        11.81 o                         
  -1   3   3      18793.65      18896.08       274.49 o                         
   0   3   3       3826.89       4088.12        58.87 o                         
   1   3   3        903.33        757.56        43.96 o                         
   2   3   3         62.04         69.34         8.59 o                         
   3   3   3      18278.50      17362.39       220.18 o                         
   4   3   3        575.90        591.19        32.28 o                         
   5   3   3       2451.55       2391.53        47.89 o                         
   6   3   3        382.45        366.91        28.58 o                         
   7   3   3        118.72        116.70        39.10 o                         
   8   3   3        290.43        218.19        86.02 o                         
  -9   4   3         27.27         58.76        52.69 o                         
  -8   4   3      12042.55      12119.81       171.84 o                         
  -7   4   3        219.62        217.21        21.28 o                         
  -6   4   3       2346.91       2376.29        45.24 o                         
  -5   4   3        235.39        261.74        18.98 o                         
  -4   4   3         61.64         79.18        12.58 o                         
  -3   4   3       1016.72       1055.85        26.16 o                         
  -2   4   3       6392.40       6228.93        82.93 o                         
  -1   4   3       1007.61       1069.17        22.17 o                         
   0   4   3      44652.89      43633.98       530.88 o                         
   1   4   3        519.65        556.10        21.03 o                         
   2   4   3      28029.25      27398.71       327.44 o                         
   3   4   3        108.73         85.59         9.02 o                         
   4   4   3       9100.84       9016.34       121.56 o                         
   5   4   3       1374.04       1311.36        33.05 o                         
   6   4   3         60.88         50.77        26.18 o                         
   7   4   3        176.19        219.10        45.27 o                         
   8   4   3       2688.15       2755.77       113.18 o                         
  -9   5   3       3823.02       3576.33       148.40 o                         
  -8   5   3        442.46        420.46        33.75 o                         
  -7   5   3       5096.11       5253.45        83.45 o                         
  -6   5   3       4383.27       4365.02        67.16 o                         
  -5   5   3        181.46        225.33        17.23 o                         
  -4   5   3      15585.36      15919.07       203.54 o                         
  -3   5   3       3125.91       3190.36        59.51 o                         
  -2   5   3       9321.28       9320.47       143.71 o                         
  -1   5   3      14012.39      14307.51       187.91 o                         
   0   5   3       6607.74       7046.81        99.34 o                         
   1   5   3      21967.88      22682.22       375.32 o                         
   2   5   3        423.50        377.82        19.37 o                         
   3   5   3      12332.47      11797.63       148.79 o                         
   4   5   3       7585.39       7346.84       140.28 o                         
   5   5   3       2063.29       2006.35        42.19 o                         
   6   5   3       5436.15       5451.80       128.06 o                         
   7   5   3        493.35        567.28        55.00 o                         
   8   5   3       3261.17       3618.75       131.63 o                         
  -8   6   3       3396.51       3505.15        90.46 o                         
  -7   6   3       5102.20       5061.23        86.98 o                         
  -6   6   3         29.36         25.90        16.38 o                         
  -5   6   3      15070.53      15131.62       166.50 o                         
  -4   6   3        432.55        385.02        20.37 o                         
  -3   6   3      18895.13      18669.83       280.04 o                         
  -2   6   3       6842.87       6904.49       113.64 o                         
  -1   6   3      18410.41      18346.21       338.10 o                         
   0   6   3       2936.98       2719.47        48.93 o                         
   1   6   3         60.97         96.42        12.81 o                         
   2   6   3        141.06        187.95        12.55 o                         
   3   6   3       4743.48       4686.08        71.24 o                         
   4   6   3       4329.96       4176.99        75.05 o                         
   5   6   3      11741.83      11281.26       163.97 o                         
   6   6   3        272.64        236.71        32.31 o                         
   7   6   3      10506.85      10841.94       256.79 o                         
   8   6   3         47.11         36.26        48.95 o                         
  -8   7   3       1734.29       1446.82        80.79 o                         
  -7   7   3        143.26        145.89        25.88 o                         
  -6   7   3      10634.00      10344.87       142.13 o                         
  -5   7   3        196.10        202.18        17.78 o                         
  -4   7   3      41031.12      40828.82       422.41 o                         
  -3   7   3        195.77        194.09        16.31 o                         
  -2   7   3      26943.92      27166.54       347.73 o                         
  -1   7   3       1289.09       1320.51        46.41 o                         
   0   7   3       4556.67       4352.43        98.70 o                         
   1   7   3        123.32        171.18        13.43 o                         
   2   7   3       1958.74       1908.61        67.66 o                         
   3   7   3         23.32         38.96         9.46 o                         
   4   7   3      22083.23      21069.06       306.32 o                         
   5   7   3          0.70          0.62        21.02 o                         
   6   7   3      14820.03      14893.92       277.92 o                         
   7   7   3          2.75          9.01        41.09 o                         
   8   7   3       6279.01       7021.77       197.85 o                         
  -8   8   3       2350.23       2171.35       114.17 o                         
  -7   8   3       5947.04       6216.16       144.29 o                         
  -6   8   3       2009.49       1985.25        55.82 o                         
  -5   8   3      17255.67      17303.61       205.81 o                         
  -4   8   3        300.30        334.57        19.00 o                         
  -3   8   3      23765.58      23146.74       249.93 o                         
  -2   8   3       2337.06       2341.08        46.80 o                         
  -1   8   3      16085.50      15561.40       308.10 o                         
   0   8   3       3171.16       3104.40        70.59 o                         
   1   8   3         12.50         23.12        12.48 o                         
   2   8   3       7957.02       8049.82       159.84 o                         
   3   8   3      10804.30      10772.64       136.91 o                         
   4   8   3       1558.48       1525.95        46.75 o                         
   5   8   3      10884.55      10534.00       178.89 o                         
   6   8   3          8.50         30.42        30.73 o                         
   7   8   3      12689.55      12720.54       355.37 o                         
  -8   9   3        961.71        985.02       140.75 o                         
  -7   9   3       4598.76       4799.51       115.02 o                         
  -6   9   3       3927.59       4063.34        84.55 o                         
  -5   9   3       1894.15       1924.54        45.54 o                         
  -4   9   3      18264.00      18450.68       239.44 o                         
  -3   9   3       2789.39       2756.57        72.79 o                         
  -2   9   3       7854.16       7627.85       111.68 o                         
  -1   9   3      10365.47      10260.06       188.16 o                         
   0   9   3       3090.73       2994.80        69.85 o                         
   1   9   3      20045.22      19682.90       476.60 o                         
   2   9   3       1527.43       1569.68        46.41 o                         
   3   9   3       5113.37       5489.76       146.73 o                         
   4   9   3       6702.08       6372.09        98.18 o                         
   5   9   3        758.21        688.03        30.56 o                         
   6   9   3       8320.33       8150.92       173.12 o                         
   7   9   3        183.43        132.73        45.22 o                         
  -8  10   3       6911.45       7264.01       378.36 o                         
  -7  10   3        405.42        467.03        57.25 o                         
  -6  10   3       3100.44       3238.07        89.81 o                         
  -5  10   3       3792.37       3795.29        77.27 o                         
  -4  10   3          7.63         29.01        16.13 o                         
  -3  10   3       3995.44       4069.17        73.98 o                         
  -2  10   3      11720.49      11344.27       156.90 o                         
  -1  10   3       1431.03       1391.44        47.69 o                         
   0  10   3      33907.05      33466.55       474.17 o                         
   1  10   3        318.54        282.70        22.62 o                         
   2  10   3      27682.24      28607.09       381.34 o                         
   3  10   3       2044.62       2124.47        56.64 o                         
   4  10   3       7903.09       8022.29       131.15 o                         
   5  10   3       1861.96       1678.06        51.47 o                         
   6  10   3        462.70        471.52        50.89 o                         
   7  10   3       1049.71       1040.67        73.26 o                         
  -7  11   3       5862.94       5976.36       291.48 o                         
  -6  11   3        567.74        644.45        51.68 o                         
  -5  11   3       1062.59       1028.68        44.74 o                         
  -4  11   3       2347.16       2343.64        55.84 o                         
  -3  11   3       5277.48       5030.90        82.29 o                         
  -2  11   3        892.55        900.39        37.03 o                         
  -1  11   3      18483.90      17344.24       247.73 o                         
   0  11   3        103.15         66.31        23.06 o                         
   1  11   3      28113.94      28212.69       428.17 o                         
   2  11   3        306.89        321.07        23.80 o                         
   3  11   3      26532.06      27147.02       366.45 o                         
   4  11   3        346.09        379.10        27.47 o                         
   5  11   3       1740.78       1756.80        55.65 o                         
   6  11   3        810.25        654.75        56.80 o                         
   7  11   3        299.97        339.63        53.35 o                         
  -7  12   3       1682.76       1527.75       117.15 o                         
  -6  12   3       1349.77       1419.44        81.99 o                         
  -5  12   3       3570.13       3582.08        95.31 o                         
  -4  12   3        572.15        618.04        32.02 o                         
  -3  12   3       5501.87       5480.32       153.45 o                         
  -2  12   3       4111.32       3986.33        77.63 o                         
  -1  12   3       3635.94       3456.14        89.41 o                         
   0  12   3      17477.61      16982.26       344.73 o                         
   1  12   3         19.72         67.19        24.80 o                         
   2  12   3       4776.46       4977.97       116.20 o                         
   3  12   3       1117.16       1143.08        40.87 o                         
   4  12   3       3784.93       3680.80        73.91 o                         
   5  12   3       3741.52       3716.63        81.69 o                         
   6  12   3        190.45        284.65        40.45 o                         
  -7  13   3       1719.68       1664.20       186.66 o                         
  -6  13   3       5909.32       5945.46       175.43 o                         
  -5  13   3        629.31        580.72        57.15 o                         
  -4  13   3       7364.52       7561.92       119.08 o                         
  -3  13   3        544.25        577.92        33.75 o                         
  -2  13   3      13302.29      12931.32       231.67 o                         
  -1  13   3       3084.57       3080.41        92.59 o                         
   0  13   3       1956.96       1842.39        58.27 o                         
   1  13   3       4198.11       4355.39        96.64 o                         
   2  13   3        335.12        364.39        36.75 o                         
   3  13   3       5091.00       5122.75        94.30 o                         
   4  13   3       7542.37       7796.64       133.32 o                         
   5  13   3        363.44        345.50        37.81 o                         
   6  13   3       8802.13       8972.32       219.63 o                         
  -6  14   3         13.53          1.34        46.05 o                         
  -5  14   3      17117.80      17219.18       377.51 o                         
  -4  14   3        176.98        171.75        30.78 o                         
  -3  14   3      16626.25      15899.08       197.07 o                         
  -2  14   3         84.53        100.30        24.25 o                         
  -1  14   3       7813.72       7625.98       171.87 o                         
   0  14   3        201.41        277.03        31.37 o                         
   1  14   3         10.73         13.07        28.96 o                         
   2  14   3        145.04        148.17        19.29 o                         
   3  14   3       5561.16       5775.25       113.50 o                         
   4  14   3        152.15        161.10        30.51 o                         
   5  14   3      10416.98       9957.65       175.79 o                         
  -6  15   3       5320.76       5615.21       232.32 o                         
  -5  15   3       1106.49       1151.76        60.36 o                         
  -4  15   3      15197.40      15139.77       254.22 o                         
  -3  15   3         24.60         26.79        24.32 o                         
  -2  15   3      11904.23      11614.82       361.71 o                         
  -1  15   3        161.41        150.94        31.57 o                         
   0  15   3       1607.42       1600.89        51.93 o                         
   1  15   3       1505.14       1649.99        60.28 o                         
   2  15   3        585.01        589.39        30.88 o                         
   3  15   3       1858.65       1884.47        74.86 o                         
   4  15   3       7560.50       7712.28       212.44 o                         
   5  15   3          5.57         39.47        32.48 o                         
  -5  16   3       4722.30       4990.89       187.30 o                         
  -4  16   3          1.47         10.41        34.15 o                         
  -3  16   3       9427.00       9385.68       160.88 o                         
  -2  16   3       1908.25       1947.02        62.52 o                         
  -1  16   3       8231.74       8092.65       171.38 o                         
   0  16   3       9263.58       9664.34       171.22 o                         
   1  16   3         32.61         56.85        34.35 o                         
   2  16   3       5741.05       5937.68       196.83 o                         
   3  16   3       2210.37       2597.10       102.17 o                         
   4  16   3       1377.04       1328.77        72.93 o                         
  -4  17   3       3375.71       3339.62        97.02 o                         
  -3  17   3       1614.59       1702.67        63.37 o                         
  -2  17   3        673.17        672.84        47.31 o                         
  -1  17   3      12570.78      12773.84       388.44 o                         
   0  17   3        252.10        262.04        32.85 o                         
   1  17   3      15013.90      15486.76       246.56 o                         
   2  17   3        374.43        436.30        30.47 o                         
   3  17   3       9182.96       9671.80       204.84 o                         
   4  17   3       1656.61       1735.91        78.32 o                         
  -4  18   3        156.48        225.91        46.10 o                         
  -3  18   3         21.18         71.00        42.14 o                         
  -2  18   3       3908.51       4009.38       116.55 o                         
  -1  18   3          2.69         -4.76        37.69 o                         
   0  18   3       8001.04       8188.84       146.38 o                         
   1  18   3         28.41         27.29        28.80 o                         
   2  18   3      10324.60      10651.94       264.00 o                         
   3  18   3          5.23          8.17        48.17 o                         
  -2  19   3        976.50       1020.98        72.70 o                         
  -1  19   3       6160.04       6284.84       195.92 o                         
   0  19   3          9.71         -4.28        36.09 o                         
   1  19   3      11572.54      11391.50       266.52 o                         
   2  19   3        188.71        262.04        75.10 o                         
  -8   0   4      15953.17      16502.06       341.20 o                         
  -6   0   4       8325.97       8523.86       151.28 o                         
  -4   0   4        204.96        201.01        22.68 o                         
  -2   0   4       7100.29       6939.59       142.58 o                         
   0   0   4      58548.75      60741.30      1036.27 o                         
   2   0   4      43453.07      41977.60       610.38 o                         
   4   0   4      14801.54      14096.29       392.68 o                         
   6   0   4        716.06        622.16        41.27 o                         
   8   0   4       2312.19       2454.89       189.45 o                         
  -9   1   4       6854.92       6611.26       141.13 o                         
  -8   1   4        797.84        836.38        38.47 o                         
  -7   1   4       7404.87       7761.98       102.69 o                         
  -6   1   4       7862.49       8016.69       102.04 o                         
  -5   1   4       2450.76       2420.66        43.26 o                         
  -4   1   4       8422.18       8652.87       140.50 o                         
  -3   1   4       1037.59       1001.41        24.45 o                         
  -1   1   4      31600.08      31724.27       456.29 o                         
   0   1   4       2229.77       2171.17        33.39 o                         
   1   1   4      27440.59      27259.29       368.20 o                         
   2   1   4        189.30        214.59        11.49 o                         
   3   1   4      39781.52      38705.66       348.26 o                         
   4   1   4       1510.65       1332.93        31.70 o                         
   5   1   4       5258.21       5175.18        73.72 o                         
   6   1   4       3128.60       3190.16        60.16 o                         
   7   1   4        243.99        212.01        32.23 o                         
   8   1   4       1210.82       1096.23        73.28 o                         
  -9   2   4          2.67          5.39        34.87 o                         
  -8   2   4       4819.86       4826.41        88.77 o                         
  -7   2   4       4799.40       4832.00        74.41 o                         
  -6   2   4        787.84        849.13        28.63 o                         
  -5   2   4      12357.12      12623.62       135.23 o                         
  -4   2   4       1055.29       1049.34        31.81 o                         
  -3   2   4      30047.65      30405.91       331.58 o                         
  -2   2   4       2010.64       2032.93        40.91 o                         
  -1   2   4      10964.71      10786.06       133.90 o                         
   0   2   4      21474.88      21330.20       217.61 o                         
   1   2   4          6.89         16.10         6.61 o                         
   2   2   4      12208.57      11927.69       140.48 o                         
   3   2   4       6282.77       6239.44        69.54 o                         
   4   2   4       9221.30       9063.58       112.55 o                         
   5   2   4      11830.95      11650.91       137.95 o                         
   6   2   4        399.25        383.55        28.81 o                         
   7   2   4      10751.99      10899.15       198.13 o                         
   8   2   4        449.57        433.84        72.30 o                         
  -9   3   4        252.91        194.28        39.64 o                         
  -8   3   4       1228.74       1198.98        42.90 o                         
  -7   3   4       1111.55       1135.86        35.80 o                         
  -6   3   4       7459.29       7689.38        93.60 o                         
  -5   3   4       1454.25       1429.33        34.33 o                         
  -4   3   4      30279.66      29843.25       382.27 o                         
  -3   3   4        689.90        711.98        20.92 o                         
  -2   3   4      11112.26      10817.83       138.24 o                         
  -1   3   4         83.94         97.09         8.06 o                         
   0   3   4       6772.15       6627.38        75.80 o                         
   1   3   4       3671.86       3678.71        66.38 o                         
   2   3   4       2066.90       2006.65        37.85 o                         
   3   3   4       2562.33       2554.47        43.47 o                         
   4   3   4      12607.79      12354.61       158.26 o                         
   5   3   4         33.48         40.84        13.60 o                         
   6   3   4      11484.87      11517.65       219.84 o                         
   7   3   4          3.10         50.31        33.68 o                         
   8   3   4       9898.45       9745.43       243.99 o                         
  -9   4   4         97.90        -44.96        94.64 o                         
  -8   4   4        397.98        429.75        36.46 o                         
  -7   4   4       6499.60       6585.57        96.90 o                         
  -6   4   4         65.02         57.48        15.73 o                         
  -5   4   4      27320.61      27525.91       329.77 o                         
  -4   4   4        114.32        121.91        12.40 o                         
  -3   4   4      17630.86      17228.39       198.42 o                         
  -2   4   4       1985.05       2037.03        42.45 o                         
  -1   4   4      12441.63      12282.31       153.05 o                         
   0   4   4       2086.22       2117.54        36.28 o                         
   1   4   4         39.98         77.60        11.94 o                         
   2   4   4       8445.92       8689.94       123.69 o                         
   3   4   4       6680.77       6611.14        99.96 o                         
   4   4   4         36.66         58.68        11.21 o                         
   5   4   4       9491.54       9361.50       120.65 o                         
   6   4   4        130.97        164.04        31.61 o                         
   7   4   4      11739.96      12246.62       238.45 o                         
   8   4   4        291.65        249.88        54.44 o                         
  -8   5   4       1402.92       1522.20        79.22 o                         
  -7   5   4       4071.02       4134.48        71.34 o                         
  -6   5   4       6432.85       6517.58        93.35 o                         
  -5   5   4       2866.58       2795.69        89.24 o                         
  -4   5   4      24954.78      25555.80       260.51 o                         
  -3   5   4        881.06        847.34        35.48 o                         
  -2   5   4      10589.69      10339.40       159.65 o                         
  -1   5   4       7561.17       7597.65        95.98 o                         
   0   5   4       5467.59       5524.36        84.77 o                         
   1   5   4      15713.50      15452.47       218.83 o                         
   2   5   4         86.80         96.95         8.53 o                         
   3   5   4      10160.21       9816.56       146.11 o                         
   4   5   4       6816.69       6906.97       103.74 o                         
   5   5   4       1028.62       1004.36        36.26 o                         
   6   5   4       8528.93       8458.08       216.93 o                         
   7   5   4        368.86        315.83        41.71 o                         
   8   5   4       4274.00       4645.84       151.64 o                         
  -8   6   4      10447.13      10625.18       191.32 o                         
  -7   6   4       1097.95       1132.35        46.61 o                         
  -6   6   4       5902.09       5900.45        94.46 o                         
  -5   6   4       5146.76       4852.51       101.17 o                         
  -4   6   4        281.00        330.56        18.93 o                         
  -3   6   4       3191.13       3155.36        62.11 o                         
  -2   6   4       6502.89       6476.47       120.24 o                         
  -1   6   4       3752.03       3744.95        60.76 o                         
   0   6   4      40317.80      40133.57       495.43 o                         
   1   6   4        318.89        348.68        24.79 o                         
   2   6   4       8311.73       7760.20       120.58 o                         
   3   6   4       1404.98       1352.69        29.53 o                         
   4   6   4       4724.84       4678.38        79.72 o                         
   5   6   4        984.53        967.46        33.55 o                         
   6   6   4        236.07        238.69        35.10 o                         
   7   6   4       4543.03       4679.96       124.81 o                         
  -8   7   4        116.41        124.29        43.85 o                         
  -7   7   4       7377.09       7422.31       166.13 o                         
  -6   7   4         39.53         34.15        18.03 o                         
  -5   7   4       3885.88       3775.84        82.15 o                         
  -4   7   4        421.40        431.15        21.00 o                         
  -3   7   4       2921.58       2907.20        55.54 o                         
  -2   7   4       1696.06       1783.35        46.69 o                         
  -1   7   4      19278.77      18735.11       244.15 o                         
   0   7   4          0.40          7.73        10.98 o                         
   1   7   4      41132.73      41714.43       517.05 o                         
   2   7   4         79.01         90.05         9.53 o                         
   3   7   4      38055.75      36747.66       370.76 o                         
   4   7   4         44.42         64.83        16.67 o                         
   5   7   4       2600.16       2577.47        63.06 o                         
   6   7   4         48.25         57.72        34.72 o                         
   7   7   4         99.22        154.24        40.37 o                         
  -8   8   4       9261.80       8898.50       218.98 o                         
  -7   8   4        635.24        638.54        54.38 o                         
  -6   8   4       3264.89       3398.88        87.63 o                         
  -5   8   4       2992.75       3111.74        76.95 o                         
  -4   8   4          2.51         17.48        14.61 o                         
  -3   8   4       5875.85       5786.82        85.84 o                         
  -2   8   4       5315.07       5260.25        98.29 o                         
  -1   8   4        995.20        882.19        27.17 o                         
   0   8   4      36691.44      35395.76       491.65 o                         
   1   8   4        465.93        514.57        29.02 o                         
   2   8   4      33059.39      32797.44       773.60 o                         
   3   8   4       1865.10       1869.60        37.30 o                         
   4   8   4      23735.23      22685.65       260.61 o                         
   5   8   4       2178.35       2097.55        58.18 o                         
   6   8   4        435.28        596.72        55.36 o                         
   7   8   4       1118.60       1203.18        65.53 o                         
  -8   9   4        864.66        594.58        76.77 o                         
  -7   9   4       5494.94       5318.44       159.29 o                         
  -6   9   4       5762.27       6037.05       110.73 o                         
  -5   9   4        968.53        997.04        35.01 o                         
  -4   9   4      11842.25      11901.41       146.81 o                         
  -3   9   4       1005.25       1051.57        30.26 o                         
  -2   9   4       9199.62       9088.81       154.30 o                         
  -1   9   4      16766.53      16557.80       248.00 o                         
   0   9   4        834.93        848.36        33.27 o                         
   1   9   4      14760.99      14625.71       276.62 o                         
   2   9   4        241.92        257.40        19.85 o                         
   3   9   4       7429.39       7348.32       134.26 o                         
   4   9   4      10082.08       9863.80       132.11 o                         
   5   9   4       1488.67       1454.78        61.30 o                         
   6   9   4       8876.63       8958.65       220.75 o                         
   7   9   4          9.04         26.66        40.25 o                         
  -8  10   4        469.41        526.22       129.05 o                         
  -7  10   4       6317.92       6299.88       179.55 o                         
  -6  10   4        492.74        444.67        41.86 o                         
  -5  10   4      20065.34      19883.92       266.42 o                         
  -4  10   4       1339.06       1338.42        45.79 o                         
  -3  10   4      17926.29      17468.80       213.25 o                         
  -2  10   4        196.12        231.71        17.58 o                         
  -1  10   4      16565.70      16638.60       284.57 o                         
   0  10   4       2074.23       2104.05        57.23 o                         
   1  10   4        175.50        168.72        20.69 o                         
   2  10   4       3438.06       3514.18        95.00 o                         
   3  10   4       4992.45       5049.13        86.47 o                         
   4  10   4       1082.27       1105.48        47.45 o                         
   5  10   4      13138.68      12754.55       195.23 o                         
   6  10   4         67.13         29.51        41.25 o                         
   7  10   4      11062.59      11531.05       235.85 o                         
  -7  11   4         79.68         70.74        47.22 o                         
  -6  11   4       9504.74       9738.52       277.93 o                         
  -5  11   4         47.80         14.09        24.86 o                         
  -4  11   4      32465.73      32169.52       417.84 o                         
  -3  11   4       1981.75       1831.03        48.80 o                         
  -2  11   4      15364.06      15052.32       180.15 o                         
  -1  11   4        507.87        541.19        35.16 o                         
   0  11   4       1799.19       1868.48        51.67 o                         
   1  11   4       1216.19       1213.06        35.69 o                         
   2  11   4       1084.26       1135.40        44.43 o                         
   3  11   4         95.63        102.01        23.30 o                         
   4  11   4      10204.19      10171.91       151.17 o                         
   5  11   4          6.20         -9.17        18.53 o                         
   6  11   4       7463.88       7156.54       194.58 o                         
  -7  12   4       3854.62       3943.46       207.96 o                         
  -6  12   4       1643.82       1697.94        92.23 o                         
  -5  12   4       6276.72       6551.40       154.12 o                         
  -4  12   4          2.38         18.34        22.12 o                         
  -3  12   4      12578.21      12333.50       269.99 o                         
  -2  12   4       2586.87       2516.62        56.23 o                         
  -1  12   4       7072.56       6773.83       119.62 o                         
   0  12   4       6491.93       6137.67       171.47 o                         
   1  12   4         27.10         58.54        21.00 o                         
   2  12   4       6658.40       6767.56       116.48 o                         
   3  12   4       3192.44       3136.91        88.35 o                         
   4  12   4       1641.08       1630.90        58.36 o                         
   5  12   4       5717.91       5579.77       145.88 o                         
   6  12   4         38.16         56.86        56.71 o                         
  -7  13   4       5090.13       5526.98       279.73 o                         
  -6  13   4       2291.26       2248.10       130.33 o                         
  -5  13   4        960.53        996.32        61.89 o                         
  -4  13   4       5395.60       5329.14        95.82 o                         
  -3  13   4       2107.55       2072.57        87.58 o                         
  -2  13   4       2433.81       2442.80        68.07 o                         
  -1  13   4       9899.02       9634.95       158.30 o                         
   0  13   4       1537.41       1395.59        53.63 o                         
   1  13   4      17245.46      17015.55       303.84 o                         
   2  13   4        351.21        355.05        28.78 o                         
   3  13   4      10086.72      10198.64       201.01 o                         
   4  13   4       1742.10       1699.39        54.01 o                         
   5  13   4       1177.00       1139.65        54.27 o                         
   6  13   4       3121.70       3210.64       125.16 o                         
  -6  14   4       4245.90       4923.21       277.10 o                         
  -5  14   4        841.62        869.73        70.12 o                         
  -4  14   4         56.34         87.53        32.80 o                         
  -3  14   4        168.21        184.75        29.11 o                         
  -2  14   4       4837.44       4808.28        87.91 o                         
  -1  14   4         22.62         15.07        22.93 o                         
   0  14   4      18921.27      18021.28       410.68 o                         
   1  14   4         40.58         38.91        23.20 o                         
   2  14   4      18909.20      19528.99       435.43 o                         
   3  14   4          8.85          8.85        23.74 o                         
   4  14   4       5205.71       5225.53       133.59 o                         
   5  14   4         33.41         19.79        30.03 o                         
  -6  15   4        167.83        174.81        56.83 o                         
  -5  15   4       2374.95       2505.81       132.60 o                         
  -4  15   4       1511.38       1559.96        73.64 o                         
  -3  15   4       1270.35       1346.64        54.69 o                         
  -2  15   4       1535.55       1615.92        48.37 o                         
  -1  15   4      10669.39      10777.36       209.83 o                         
   0  15   4        180.36        176.37        32.61 o                         
   1  15   4      15383.81      15832.15       270.44 o                         
   2  15   4        124.44        113.14        35.35 o                         
   3  15   4       8596.75       8711.29       183.91 o                         
   4  15   4        768.52        761.23        42.12 o                         
   5  15   4       1316.82       1418.23        74.20 o                         
  -5  16   4       3360.16       3476.45       109.72 o                         
  -4  16   4          0.25          0.25        38.82 o                         
  -3  16   4       5993.18       5617.75       129.26 o                         
  -2  16   4       2376.52       2215.70        81.65 o                         
  -1  16   4       3252.91       3365.77        86.09 o                         
   0  16   4       7565.11       7193.14       251.07 o                         
   1  16   4          4.07          3.14        34.08 o                         
   2  16   4       9327.29       9647.63       263.31 o                         
   3  16   4        990.74        985.17        58.11 o                         
   4  16   4       3986.92       3870.12       107.92 o                         
  -4  17   4      10847.44      11040.14       249.10 o                         
  -3  17   4        249.47        202.58        38.06 o                         
  -2  17   4       9671.45       9457.07       198.86 o                         
  -1  17   4        920.00        785.43        65.44 o                         
   0  17   4       1539.24       1643.52        91.10 o                         
   1  17   4       2925.31       2735.55       107.34 o                         
   2  17   4        146.91        127.28        53.16 o                         
   3  17   4       3560.17       3581.93        98.79 o                         
  -3  18   4      10701.34      10385.55       221.19 o                         
  -2  18   4          0.17         24.96        42.59 o                         
  -1  18   4       5482.93       5270.35       138.60 o                         
   0  18   4        908.11        850.73        46.58 o                         
   1  18   4         23.82         12.70        50.81 o                         
   2  18   4         80.77        136.08        42.96 o                         
  -2  19   4       6226.84       6133.35       168.34 o                         
  -1  19   4       1407.97       1413.70        90.41 o                         
   0  19   4        940.21        838.85        53.22 o                         
   1  19   4       2888.86       2940.32       107.94 o                         
  -9   0   5         20.98          7.28        39.81 o                         
  -7   0   5       3591.18       3577.92        88.12 o                         
  -5   0   5      27560.95      27389.06       360.47 o                         
  -3   0   5      31047.57      28265.93       639.53 o                         
  -1   0   5      57343.09      58232.79      1742.26 o                         
   1   0   5       1369.27       1444.33        40.11 o                         
   3   0   5       8776.60       8540.81       161.19 o                         
   5   0   5      20231.53      20042.44       373.77 o                         
   7   0   5      20983.92      20591.03       701.99 o                         
  -9   1   5        952.83        886.77        46.57 o                         
  -8   1   5        728.64        770.23        48.97 o                         
  -7   1   5       2905.88       2961.29        56.00 o                         
  -6   1   5       4633.34       4772.86        71.77 o                         
  -5   1   5       1094.90       1031.00        28.42 o                         
  -4   1   5      36657.75      35975.32       372.86 o                         
  -3   1   5       1342.41       1385.56        40.42 o                         
  -2   1   5      33241.22      33460.68       513.28 o                         
  -1   1   5       7825.66       8152.13       151.77 o                         
   0   1   5      21691.63      22149.31       333.24 o                         
   1   1   5      11594.38      11712.60       165.44 o                         
   2   1   5        158.85        159.72         9.37 o                         
   3   1   5       8430.34       8470.91       109.76 o                         
   4   1   5      13561.59      12927.93       188.54 o                         
   5   1   5       1934.66       1939.68        45.93 o                         
   6   1   5      14526.56      14657.88       223.82 o                         
   7   1   5         54.94         45.65        15.68 o                         
   8   1   5       7123.09       7438.65       241.04 o                         
  -9   2   5        124.68        164.38        36.38 o                         
  -8   2   5       9115.16       9451.26       159.60 o                         
  -7   2   5       1118.54       1095.01        40.07 o                         
  -6   2   5       1114.29       1106.04        30.05 o                         
  -5   2   5      11915.24      11904.09       136.22 o                         
  -4   2   5          8.95         17.99        11.51 o                         
  -3   2   5      20411.59      20923.14       301.86 o                         
  -2   2   5       7962.27       8532.60       151.24 o                         
  -1   2   5      22048.52      22551.71       246.92 o                         
   0   2   5      36551.62      37627.89       464.20 o                         
   1   2   5       6175.03       6397.83        77.65 o                         
   2   2   5      17337.51      16981.77       176.30 o                         
   3   2   5       1425.20       1355.33        28.11 o                         
   4   2   5      12905.78      12429.60       155.38 o                         
   5   2   5       3863.92       3846.71        72.35 o                         
   6   2   5        650.53        589.42        32.08 o                         
   7   2   5       7234.88       7393.42       190.08 o                         
  -9   3   5       9293.34       9275.82       230.14 o                         
  -8   3   5        150.19        110.95        30.25 o                         
  -7   3   5      12850.44      12985.17       162.77 o                         
  -6   3   5        916.53       1047.80        29.50 o                         
  -5   3   5       8457.25       8240.00       113.22 o                         
  -4   3   5       2411.58       2426.75        46.60 o                         
  -3   3   5       2988.30       3048.61        63.48 o                         
  -2   3   5       1182.77       1191.00        34.60 o                         
  -1   3   5      26546.01      27189.15       279.09 o                         
   0   3   5       3707.64       3833.45        67.51 o                         
   1   3   5      55049.11      54920.82       615.20 o                         
   2   3   5        165.21        204.72        23.64 o                         
   3   3   5      37171.52      36439.72       453.87 o                         
   4   3   5        152.12        152.29        12.71 o                         
   5   3   5       3126.69       3102.98        85.30 o                         
   6   3   5       1291.54       1331.66        49.24 o                         
   7   3   5         17.11         39.69        27.37 o                         
  -9   4   5          2.25          6.36        55.96 o                         
  -8   4   5      14043.61      14255.91       217.22 o                         
  -7   4   5        681.87        675.48        34.52 o                         
  -6   4   5       7032.95       7102.09        94.47 o                         
  -5   4   5       4633.84       4586.50        93.59 o                         
  -4   4   5        238.68        273.88        17.03 o                         
  -3   4   5       1887.54       2028.01        45.39 o                         
  -2   4   5       7478.75       7494.03       123.64 o                         
  -1   4   5        775.46        736.96        20.53 o                         
   0   4   5      30260.94      29233.76       364.11 o                         
   1   4   5         10.11         18.82         8.71 o                         
   2   4   5      16845.59      15580.88       288.96 o                         
   3   4   5        198.32        211.91        19.80 o                         
   4   4   5      17324.30      16985.82       198.70 o                         
   5   4   5        353.53        294.64        34.07 o                         
   6   4   5       2702.01       2706.95       125.17 o                         
   7   4   5        483.16        547.63        39.35 o                         
  -8   5   5        210.64        182.90        31.01 o                         
  -7   5   5       8479.35       8629.35       125.06 o                         
  -6   5   5       3329.06       3313.16        61.28 o                         
  -5   5   5       1475.34       1471.22        39.90 o                         
  -4   5   5      11069.80      10888.80       133.87 o                         
  -3   5   5        314.24        318.04        16.79 o                         
  -2   5   5      11578.34      11325.45       190.88 o                         
  -1   5   5      18415.50      18289.63       208.24 o                         
   0   5   5        522.39        451.66        18.29 o                         
   1   5   5       7198.01       6464.26        88.84 o                         
   2   5   5         94.78         89.01         7.59 o                         
   3   5   5      25879.42      25233.19       379.30 o                         
   4   5   5       4193.07       4107.04        71.74 o                         
   5   5   5       5193.84       5164.94       109.45 o                         
   6   5   5       5370.08       5457.17       151.15 o                         
   7   5   5         44.44         62.77        36.85 o                         
  -8   6   5       2932.81       2895.85       149.05 o                         
  -7   6   5       3267.70       3499.69        89.05 o                         
  -6   6   5       2058.98       1980.64        56.76 o                         
  -5   6   5      11547.26      11613.69       151.91 o                         
  -4   6   5        680.34        702.21        21.28 o                         
  -3   6   5      23478.49      23065.81       299.50 o                         
  -2   6   5       1452.89       1471.38        42.05 o                         
  -1   6   5      19234.05      19116.39       233.95 o                         
   0   6   5      12787.90      12912.15       177.58 o                         
   1   6   5       1078.04       1109.27        37.04 o                         
   2   6   5      17785.22      18068.05       190.49 o                         
   3   6   5       3999.11       3887.11        75.34 o                         
   4   6   5       2182.62       2184.10        49.69 o                         
   5   6   5      12000.45      11892.55       179.37 o                         
   6   6   5        137.68        160.42        41.81 o                         
   7   6   5      10011.92      10364.93       213.73 o                         
  -8   7   5        486.71        479.45        56.84 o                         
  -7   7   5        131.33         82.44        35.97 o                         
  -6   7   5      10386.25      10464.07       137.36 o                         
  -5   7   5         37.45         41.42        18.40 o                         
  -4   7   5      35001.39      34480.26       427.62 o                         
  -3   7   5        186.13        200.63        17.52 o                         
  -2   7   5      22101.79      21657.14       267.03 o                         
  -1   7   5        687.22        657.53        25.86 o                         
   0   7   5      14823.74      14879.44       187.57 o                         
   1   7   5        103.34        107.64        15.22 o                         
   2   7   5        230.40        261.26        12.98 o                         
   3   7   5         13.69         18.73         8.40 o                         
   4   7   5      10742.72      10432.62       156.70 o                         
   5   7   5         80.08         81.91        24.87 o                         
   6   7   5      12854.90      12766.70       283.15 o                         
   7   7   5         65.17         74.15        39.39 o                         
  -8   8   5        562.86        512.98        59.27 o                         
  -7   8   5       3047.14       2853.12       134.39 o                         
  -6   8   5       1109.59       1051.45        46.32 o                         
  -5   8   5      16572.67      16304.37       228.65 o                         
  -4   8   5         33.85         40.06        15.57 o                         
  -3   8   5      38315.13      37316.75       392.13 o                         
  -2   8   5        726.25        707.57        28.76 o                         
  -1   8   5      31017.63      30277.46       386.58 o                         
   0   8   5       4973.54       5062.11        74.84 o                         
   1   8   5        905.55        965.89        29.24 o                         
   2   8   5       4978.02       4845.33       161.60 o                         
   3   8   5       4678.06       4601.78        64.86 o                         
   4   8   5         42.99         89.88        24.73 o                         
   5   8   5      10488.22      10386.96       183.57 o                         
   6   8   5        224.35        201.16        67.21 o                         
   7   8   5      11912.93      12149.22       243.27 o                         
  -8   9   5        209.23        217.49        66.31 o                         
  -7   9   5       4383.08       4307.31       170.94 o                         
  -6   9   5       2987.06       3011.73        90.60 o                         
  -5   9   5       2041.14       2097.56        65.54 o                         
  -4   9   5      11461.13      11218.07       139.71 o                         
  -3   9   5       1277.44       1116.92        32.47 o                         
  -2   9   5      12554.62      12487.97       169.75 o                         
  -1   9   5      16396.39      16212.82       289.35 o                         
   0   9   5       8168.59       8048.13       117.15 o                         
   1   9   5      16977.27      16511.52       242.63 o                         
   2   9   5          3.19         18.25        11.06 o                         
   3   9   5      12872.18      12493.37       146.52 o                         
   4   9   5       6567.83       6744.39       122.29 o                         
   5   9   5       2176.00       2111.29        67.61 o                         
   6   9   5       5873.83       5731.60       195.01 o                         
  -7  10   5         43.81         39.01        45.78 o                         
  -6  10   5       4874.40       4702.21       148.31 o                         
  -5  10   5        924.99        968.66        36.49 o                         
  -4  10   5        195.83        201.92        21.45 o                         
  -3  10   5        171.47        155.60        20.44 o                         
  -2  10   5       8100.18       7866.89       112.49 o                         
  -1  10   5       2262.78       2053.81        71.55 o                         
   0  10   5      28138.24      27770.40       439.82 o                         
   1  10   5        618.79        609.56        26.20 o                         
   2  10   5      25486.09      25035.93       520.09 o                         
   3  10   5        128.83        134.57        19.09 o                         
   4  10   5       9164.19       8888.67       134.46 o                         
   5  10   5        544.59        538.13        40.42 o                         
   6  10   5        932.55        955.61        72.56 o                         
  -7  11   5       7094.59       7464.22       207.40 o                         
  -6  11   5        589.40        603.91        61.58 o                         
  -5  11   5       2123.21       2180.93        94.93 o                         
  -4  11   5        232.05        252.81        26.10 o                         
  -3  11   5       2720.84       2679.28        68.81 o                         
  -2  11   5        113.25        108.87        17.11 o                         
  -1  11   5      12657.83      11910.77       182.55 o                         
   0  11   5        421.38        443.41        24.18 o                         
   1  11   5      22623.19      21883.53       625.13 o                         
   2  11   5         98.84         81.89        19.99 o                         
   3  11   5      15791.93      15706.09       233.88 o                         
   4  11   5        546.00        491.63        25.82 o                         
   5  11   5       4141.23       4149.74       103.52 o                         
   6  11   5         26.87         78.56        47.49 o                         
  -7  12   5       1826.13       1824.27       100.24 o                         
  -6  12   5       4404.68       4275.77       222.85 o                         
  -5  12   5       4064.24       4212.31       119.45 o                         
  -4  12   5        426.97        478.62        35.45 o                         
  -3  12   5       6382.47       6392.67        97.96 o                         
  -2  12   5       4041.16       4071.37        98.52 o                         
  -1  12   5       2069.67       2019.75        57.92 o                         
   0  12   5      14414.58      14119.30       238.98 o                         
   1  12   5         36.66         68.98        18.47 o                         
   2  12   5      11715.84      11913.76       177.12 o                         
   3  12   5       1425.88       1461.74        56.81 o                         
   4  12   5       6852.69       6781.15       114.94 o                         
   5  12   5       3471.60       3276.85       115.55 o                         
   6  12   5        497.99        439.16        76.34 o                         
  -6  13   5       5805.10       6022.61       267.17 o                         
  -5  13   5        352.14        422.04        47.23 o                         
  -4  13   5      19736.09      19254.32       311.26 o                         
  -3  13   5        569.83        628.79        40.58 o                         
  -2  13   5      11499.21      11314.93       250.69 o                         
  -1  13   5       2462.54       2452.77        83.00 o                         
   0  13   5       1180.68       1197.50        43.14 o                         
   1  13   5       2769.23       2829.87        96.40 o                         
   2  13   5         40.96         65.87        24.68 o                         
   3  13   5       2638.39       2811.88        81.94 o                         
   4  13   5       5122.35       5163.53        98.01 o                         
   5  13   5        470.77        507.40        88.99 o                         
  -6  14   5          2.83         42.39        78.41 o                         
  -5  14   5       9452.92       9519.33       286.01 o                         
  -4  14   5         16.87          1.09        36.21 o                         
  -3  14   5      14067.10      13813.79       323.31 o                         
  -2  14   5          7.16          6.64        22.28 o                         
  -1  14   5      14059.67      13424.03       216.59 o                         
   0  14   5        382.14        320.55        41.54 o                         
   1  14   5        338.93        276.14        39.52 o                         
   2  14   5         65.45         49.90        26.02 o                         
   3  14   5        909.32        968.32        43.95 o                         
   4  14   5        375.58        357.13        42.27 o                         
   5  14   5       6571.44       6793.03       193.55 o                         
  -5  15   5        328.25        390.18        62.69 o                         
  -4  15   5      12510.08      12252.64       254.05 o                         
  -3  15   5         50.88         78.54        40.17 o                         
  -2  15   5      11914.69      11824.01       290.17 o                         
  -1  15   5        727.44        714.27        50.19 o                         
   0  15   5       4195.37       4070.85       121.60 o                         
   1  15   5       2368.75       2338.34        93.98 o                         
   2  15   5         37.12         66.88        33.22 o                         
   3  15   5        770.72        871.86        49.10 o                         
   4  15   5       5899.47       5991.81       126.06 o                         
  -5  16   5       4496.58       4532.19       163.13 o                         
  -4  16   5        109.10         97.07        45.82 o                         
  -3  16   5       7932.32       7259.99       176.95 o                         
  -2  16   5        818.28        768.01        44.09 o                         
  -1  16   5       3602.58       3680.59        84.24 o                         
   0  16   5       5332.86       5201.72       125.57 o                         
   1  16   5         77.94         40.85        40.85 o                         
   2  16   5       6417.11       6544.29       157.96 o                         
   3  16   5       1559.16       1537.81        99.70 o                         
   4  16   5       3340.32       3123.01       101.16 o                         
  -4  17   5       1667.77       1708.07        82.47 o                         
  -3  17   5        926.10        883.99        57.11 o                         
  -2  17   5       2424.93       2304.16        75.04 o                         
  -1  17   5       3928.90       4111.66       146.84 o                         
   0  17   5       1165.74       1086.98        70.49 o                         
   1  17   5      11870.19      12076.26       272.53 o                         
   2  17   5          0.32        -18.91        42.00 o                         
   3  17   5       6979.55       6919.88       181.86 o                         
  -3  18   5         44.12         76.10        47.69 o                         
  -2  18   5       2525.73       2503.57        80.98 o                         
  -1  18   5         10.23        -40.54        42.16 o                         
   0  18   5      16164.07      16128.12       336.16 o                         
   1  18   5         61.30        137.61        48.33 o                         
   2  18   5      12929.20      13633.95       322.21 o                         
  -8   0   6      16339.12      16414.80       447.64 o                         
  -6   0   6      10040.82      10071.22       176.39 o                         
  -4   0   6       6448.92       6337.25       130.27 o                         
  -2   0   6       6536.23       6420.08       171.88 o                         
   0   0   6      65825.47      66463.03       983.78 o                         
   2   0   6      67843.45      68693.27      1088.02 o                         
   4   0   6      32534.35      32564.04       501.71 o                         
   6   0   6       3601.07       3522.14       133.64 o                         
  -9   1   6       7304.63       7485.85       201.94 o                         
  -8   1   6          2.53          4.49        30.17 o                         
  -7   1   6      12387.95      12746.66       146.14 o                         
  -6   1   6       1831.31       1846.05        39.97 o                         
  -5   1   6       9907.32       9940.78       142.48 o                         
  -4   1   6      10321.83      10505.15       135.61 o                         
  -3   1   6          1.13         15.14        16.80 o                         
  -2   1   6      19445.33      20666.46       377.85 o                         
  -1   1   6      19948.59      20266.86       261.87 o                         
   0   1   6       4332.95       4248.64        61.47 o                         
   1   1   6      30050.08      29165.72       357.91 o                         
   2   1   6        192.43        197.73        15.13 o                         
   3   1   6      43023.39      40653.41       693.52 o                         
   4   1   6       2279.10       2208.71        40.85 o                         
   5   1   6       6535.91       6537.28        99.77 o                         
   6   1   6       2689.18       2700.64        60.18 o                         
   7   1   6        394.45        346.99        66.12 o                         
  -9   2   6         64.00         48.18        50.01 o                         
  -8   2   6       7159.94       7599.86       137.66 o                         
  -7   2   6       2489.96       2644.87        63.98 o                         
  -6   2   6       8432.28       8294.06       102.23 o                         
  -5   2   6      20397.75      20619.55       260.86 o                         
  -4   2   6       5244.32       5234.02        85.07 o                         
  -3   2   6      20079.31      19852.21       291.36 o                         
  -2   2   6        194.88        197.61        18.20 o                         
  -1   2   6      15360.88      15342.90       188.13 o                         
   0   2   6      14380.00      14069.78       207.89 o                         
   1   2   6        846.41        796.56        18.85 o                         
   2   2   6      16532.23      16339.69       183.55 o                         
   3   2   6       2143.74       2123.12        37.60 o                         
   4   2   6      11766.53      11282.28       223.91 o                         
   5   2   6       4195.51       4216.63        78.86 o                         
   6   2   6       1397.21       1451.23        62.32 o                         
   7   2   6       8125.12       8285.15       279.81 o                         
  -8   3   6        196.77        138.80        32.80 o                         
  -7   3   6        642.56        676.01        37.52 o                         
  -6   3   6      12331.19      12342.48       145.56 o                         
  -5   3   6        991.30        930.33        33.43 o                         
  -4   3   6      43862.53      43493.82       477.01 o                         
  -3   3   6       1034.20       1003.70        39.54 o                         
  -2   3   6      34829.46      34250.81       430.67 o                         
  -1   3   6        642.11        652.53        24.49 o                         
   0   3   6      16132.70      15947.46       232.59 o                         
   1   3   6       3758.10       3828.50        54.83 o                         
   2   3   6         10.30         34.54         9.35 o                         
   3   3   6       3155.94       3122.77        68.01 o                         
   4   3   6       8573.02       8420.31       114.50 o                         
   5   3   6        299.60        307.19        28.21 o                         
   6   3   6      15594.56      16008.83       281.09 o                         
   7   3   6         11.33        -19.97        33.07 o                         
  -8   4   6        554.35        534.50       110.70 o                         
  -7   4   6       3152.49       3178.28        66.34 o                         
  -6   4   6       1515.18       1459.03        39.40 o                         
  -5   4   6      16367.61      16720.43       218.61 o                         
  -4   4   6          7.66         11.60        13.18 o                         
  -3   4   6      32174.04      32219.19       411.80 o                         
  -2   4   6        136.48        135.57        15.30 o                         
  -1   4   6      48483.20      47821.41       551.84 o                         
   0   4   6       2276.32       2276.34        45.51 o                         
   1   4   6       4599.44       4623.82        64.30 o                         
   2   4   6        303.84        278.72        15.27 o                         
   3   4   6       2385.11       2295.56       120.16 o                         
   4   4   6        407.61        394.39        18.83 o                         
   5   4   6       8147.10       8074.39       145.72 o                         
   6   4   6        400.39        366.66        36.98 o                         
   7   4   6      11655.08      12050.08       231.06 o                         
  -8   5   6        155.01        132.80        40.19 o                         
  -7   5   6       3297.29       3531.59        97.83 o                         
  -6   5   6       5151.07       5318.75        89.53 o                         
  -5   5   6       1245.70       1219.70        37.92 o                         
  -4   5   6      35721.64      35175.90       334.05 o                         
  -3   5   6         17.65         28.87        12.82 o                         
  -2   5   6      21325.22      21192.89       244.01 o                         
  -1   5   6       3901.31       3741.69        62.51 o                         
   0   5   6      13895.19      13672.45       184.82 o                         
   1   5   6      10939.39      10813.38       139.49 o                         
   2   5   6          2.20          2.26        11.13 o                         
   3   5   6       9049.82       8986.72       217.69 o                         
   4   5   6       4401.59       4222.15        82.08 o                         
   5   5   6        692.02        668.31        38.16 o                         
   6   5   6       5585.65       5722.44       132.09 o                         
   7   5   6        118.01        137.52        33.57 o                         
  -8   6   6       8818.71       9084.00       325.51 o                         
  -7   6   6        862.64        878.14        49.39 o                         
  -6   6   6       7800.95       7912.98       118.73 o                         
  -5   6   6       9332.98       9462.20       143.85 o                         
  -4   6   6       4361.04       4460.15        70.83 o                         
  -3   6   6       7238.76       6974.07        92.15 o                         
  -2   6   6       1145.02       1105.08        30.62 o                         
  -1   6   6       7970.39       7997.30       112.73 o                         
   0   6   6      21455.45      20818.27       252.19 o                         
   1   6   6         53.33         62.25         9.47 o                         
   2   6   6      40021.72      38843.37       608.24 o                         
   3   6   6        174.42        159.12        14.48 o                         
   4   6   6      21231.42      20865.67       391.72 o                         
   5   6   6       2774.26       2617.68        96.38 o                         
   6   6   6       1990.69       2071.46       113.89 o                         
   7   6   6       3853.23       4121.26       101.99 o                         
  -8   7   6          0.21         16.27        46.89 o                         
  -7   7   6      14140.40      14097.74       386.69 o                         
  -6   7   6         45.73         74.05        22.47 o                         
  -5   7   6       9643.71       9337.00       135.54 o                         
  -4   7   6          8.94          9.03        11.42 o                         
  -3   7   6        503.50        486.47        19.88 o                         
  -2   7   6        127.03        157.71        15.39 o                         
  -1   7   6      13959.91      14034.30       170.64 o                         
   0   7   6        550.35        517.74        20.86 o                         
   1   7   6      29525.05      29245.22       341.54 o                         
   2   7   6        367.45        380.66        14.84 o                         
   3   7   6      21206.10      20248.12       351.98 o                         
   4   7   6          3.31         31.66        21.65 o                         
   5   7   6       9069.46       9023.61       188.05 o                         
   6   7   6        143.19        182.01        44.97 o                         
   7   7   6        161.35        167.13        63.67 o                         
  -8   8   6      12671.33      13352.96       380.20 o                         
  -7   8   6        762.95        697.54       120.51 o                         
  -6   8   6       7741.54       7438.84       164.44 o                         
  -5   8   6       1104.45       1100.83        36.53 o                         
  -4   8   6       2014.25       1984.39        45.83 o                         
  -3   8   6        952.61        935.37        31.77 o                         
  -2   8   6       3547.20       3635.62        64.38 o                         
  -1   8   6       3480.21       3479.07        61.05 o                         
   0   8   6      25850.66      25720.05       274.71 o                         
   1   8   6        222.47        253.91        16.85 o                         
   2   8   6      23121.22      22598.04       324.68 o                         
   3   8   6         10.38          9.95        12.71 o                         
   4   8   6      11110.58      10889.91       173.27 o                         
   5   8   6       1279.15       1376.00        80.41 o                         
   6   8   6       2165.29       2131.99        94.43 o                         
  -8   9   6        262.84        121.73        64.33 o                         
  -7   9   6       3114.32       3117.44       297.29 o                         
  -6   9   6       3677.00       3809.28       110.07 o                         
  -5   9   6       4942.05       4998.58        83.10 o                         
  -4   9   6      17736.61      17710.37       267.86 o                         
  -3   9   6        253.00        243.76        21.59 o                         
  -2   9   6      13012.46      12608.60       163.02 o                         
  -1   9   6       5467.16       5464.83        82.01 o                         
   0   9   6       3978.37       4146.81        75.42 o                         
   1   9   6      13199.08      13175.17       252.81 o                         
   2   9   6         13.71         24.84         9.04 o                         
   3   9   6      28568.74      27666.51       337.30 o                         
   4   9   6       4130.60       4130.01        90.25 o                         
   5   9   6       3928.23       3920.43       112.41 o                         
   6   9   6       4724.01       4864.21       160.39 o                         
  -7  10   6       3371.56       3378.71       172.82 o                         
  -6  10   6        482.00        357.95        43.80 o                         
  -5  10   6      13646.91      13464.09       184.51 o                         
  -4  10   6        150.17        130.33        21.27 o                         
  -3  10   6      29175.89      28374.01       331.35 o                         
  -2  10   6         42.51         69.54        18.62 o                         
  -1  10   6      12916.36      12531.26       193.25 o                         
   0  10   6       2989.21       3043.27        63.79 o                         
   1  10   6        619.48        660.24        26.19 o                         
   2  10   6       1750.10       1547.20        89.50 o                         
   3  10   6        949.72        907.98        40.05 o                         
   4  10   6       1166.70       1105.76        47.93 o                         
   5  10   6       6492.90       6238.15       150.88 o                         
   6  10   6        175.70        210.73        52.66 o                         
  -7  11   6         91.98         54.29        51.49 o                         
  -6  11   6       6969.10       6915.51       195.91 o                         
  -5  11   6          5.31         28.31        32.75 o                         
  -4  11   6      17204.97      16687.26       192.46 o                         
  -3  11   6        896.53        936.83        36.18 o                         
  -2  11   6      19126.25      18560.89       245.45 o                         
  -1  11   6         93.34         82.92        14.70 o                         
   0  11   6      11037.71      11095.18       147.46 o                         
   1  11   6        552.75        610.34        25.86 o                         
   2  11   6         91.17        100.93        30.82 o                         
   3  11   6         57.63         42.12        23.69 o                         
   4  11   6       4236.66       4182.93        95.09 o                         
   5  11   6        345.69        348.74        46.05 o                         
   6  11   6       8808.63       8702.83       279.91 o                         
  -7  12   6       1695.24       1799.91       154.46 o                         
  -6  12   6       2453.79       2562.76       113.78 o                         
  -5  12   6       9404.63       9103.95       227.08 o                         
  -4  12   6         89.90        121.41        28.16 o                         
  -3  12   6      13162.38      13183.74       159.20 o                         
  -2  12   6       1262.05       1301.53        38.77 o                         
  -1  12   6      11152.70      11074.28       145.41 o                         
   0  12   6       8929.27       8842.85       211.39 o                         
   1  12   6       1275.72       1266.07        44.44 o                         
   2  12   6       6136.55       6322.34       109.85 o                         
   3  12   6       1161.65       1163.28        48.46 o                         
   4  12   6       2290.39       2419.14        81.58 o                         
   5  12   6       3998.52       3960.08       119.79 o                         
  -6  13   6       1738.36       1805.51       101.23 o                         
  -5  13   6       3708.52       3804.18       118.32 o                         
  -4  13   6       3536.12       3835.25       144.92 o                         
  -3  13   6         67.39        104.74        21.94 o                         
  -2  13   6       2629.11       2631.29        62.99 o                         
  -1  13   6       3708.70       3616.47        65.97 o                         
   0  13   6        304.97        330.47        31.96 o                         
   1  13   6      11454.21      11608.61       356.99 o                         
   2  13   6          0.78         12.53        23.55 o                         
   3  13   6      10718.22      11100.01       207.68 o                         
   4  13   6        781.19        783.62        50.19 o                         
   5  13   6       2708.20       2720.38        99.61 o                         
  -6  14   6       6151.21       5973.20       327.12 o                         
  -5  14   6        574.37        607.47        70.12 o                         
  -4  14   6        665.15        707.20        59.99 o                         
  -3  14   6        230.41        262.38        37.29 o                         
  -2  14   6        774.12        755.37        42.88 o                         
  -1  14   6        384.59        352.46        29.92 o                         
   0  14   6      10518.26      10190.50       244.10 o                         
   1  14   6          7.11         -8.68        29.75 o                         
   2  14   6      12278.32      12200.69       217.20 o                         
   3  14   6         16.38         16.09        26.69 o                         
   4  14   6       6056.15       6082.00       135.57 o                         
  -5  15   6       3682.51       3632.45       171.63 o                         
  -4  15   6        475.13        558.05        54.26 o                         
  -3  15   6         28.65          4.51        41.85 o                         
  -2  15   6       2286.51       2213.19        59.63 o                         
  -1  15   6       4989.35       4692.80       106.20 o                         
   0  15   6        590.30        607.78        47.23 o                         
   1  15   6      12130.96      11569.17       420.68 o                         
   2  15   6        119.89         86.41        33.38 o                         
   3  15   6      14760.51      14959.39       252.66 o                         
   4  15   6        645.95        600.95        68.62 o                         
  -4  16   6        152.33        115.17        45.88 o                         
  -3  16   6       9205.12       8963.21       232.07 o                         
  -2  16   6        903.73        905.24        56.00 o                         
  -1  16   6       5256.85       5062.94       166.86 o                         
   0  16   6       5659.19       5418.83       170.31 o                         
   1  16   6       1154.55       1228.64        68.82 o                         
   2  16   6       5381.80       5469.22       152.55 o                         
   3  16   6        195.94        166.50        44.72 o                         
  -4  17   6       7925.89       7576.70       337.86 o                         
  -3  17   6         17.03         22.74        53.07 o                         
  -2  17   6       9718.35       9653.14       190.44 o                         
  -1  17   6        747.85        670.03        56.74 o                         
   0  17   6       3239.16       3443.83       119.54 o                         
   1  17   6       1802.84       1862.87        92.35 o                         
   2  17   6        158.12        139.39        42.27 o                         
  -2  18   6         37.21        -13.69        46.76 o                         
  -1  18   6       7378.00       6742.66       178.88 o                         
   0  18   6        522.37        533.59        61.12 o                         
   1  18   6        694.52        586.59        62.45 o                         
  -7   0   7       2957.19       3036.42       146.66 o                         
  -5   0   7      18771.88      18836.07       372.26 o                         
  -3   0   7      42598.36      42516.48       759.99 o                         
  -1   0   7      60195.39      60538.07       907.65 o                         
   1   0   7       8031.83       8113.50       147.97 o                         
   3   0   7        544.82        506.28        27.79 o                         
   5   0   7       9675.24       9724.58       228.90 o                         
   7   0   7      14163.11      14182.20       373.75 o                         
  -8   1   7         20.15         18.53        41.20 o                         
  -7   1   7       3451.15       3450.46        76.06 o                         
  -6   1   7       4828.68       4784.34        77.95 o                         
  -5   1   7       2173.44       2082.32        54.79 o                         
  -4   1   7      32503.48      32228.73       342.23 o                         
  -3   1   7         19.93         47.78        14.09 o                         
  -2   1   7      28579.48      29086.23       410.14 o                         
  -1   1   7       2352.29       2402.07        42.65 o                         
   0   1   7      29792.26      29999.12       365.96 o                         
   1   1   7       6480.82       6553.67        94.53 o                         
   2   1   7       1124.92       1165.01        50.38 o                         
   3   1   7       5476.90       5372.96        81.24 o                         
   4   1   7       3889.94       3793.43        58.55 o                         
   5   1   7       1661.29       1601.20        63.72 o                         
   6   1   7       9093.59       8969.11       172.44 o                         
   7   1   7          7.25         -6.27        51.43 o                         
  -8   2   7       8366.86       8636.56       220.07 o                         
  -7   2   7         91.39         84.51        26.37 o                         
  -6   2   7       8630.66       8560.38       117.04 o                         
  -5   2   7       6021.21       6028.63        93.12 o                         
  -4   2   7       3220.64       3214.33        82.39 o                         
  -3   2   7      14921.92      14944.99       181.61 o                         
  -2   2   7       2592.79       2600.40        55.25 o                         
  -1   2   7      30517.62      31257.12       344.02 o                         
   0   2   7      16461.73      16687.89       221.72 o                         
   1   2   7       2289.24       2241.64        38.32 o                         
   2   2   7      26031.23      26284.76       256.77 o                         
   3   2   7        217.95        214.98        13.09 o                         
   4   2   7       9768.18       9513.98       210.54 o                         
   5   2   7       3027.86       2957.11        71.07 o                         
   6   2   7       1712.71       1748.93        59.92 o                         
   7   2   7       4767.33       4850.50       178.08 o                         
  -8   3   7         99.13         68.29        48.32 o                         
  -7   3   7      13610.28      13740.50       183.68 o                         
  -6   3   7        223.33        200.56        20.53 o                         
  -5   3   7       8643.76       8800.77       122.94 o                         
  -4   3   7       1783.36       1667.46        43.33 o                         
  -3   3   7          2.99         17.83        11.86 o                         
  -2   3   7       4016.78       4178.17        61.32 o                         
  -1   3   7      14931.43      15156.80       203.40 o                         
   0   3   7       1514.04       1513.01        37.72 o                         
   1   3   7      21600.26      21329.51       237.25 o                         
   2   3   7         93.42         75.90        11.16 o                         
   3   3   7      30888.28      30127.50       400.99 o                         
   4   3   7        156.20        163.30        21.17 o                         
   5   3   7      11569.30      11575.00       191.94 o                         
   6   3   7        728.12        724.51        43.50 o                         
   7   3   7        968.08        918.23        68.73 o                         
  -8   4   7      18947.85      19087.26       400.15 o                         
  -7   4   7        177.79        140.90        27.97 o                         
  -6   4   7      16744.78      16321.16       208.60 o                         
  -5   4   7        128.84        138.24        19.35 o                         
  -4   4   7       6387.35       6264.26        92.69 o                         
  -3   4   7       1593.24       1543.75        37.52 o                         
  -2   4   7       2792.19       2897.85        56.53 o                         
  -1   4   7       2803.42       2831.91        68.93 o                         
   0   4   7      24534.58      24585.93       259.77 o                         
   1   4   7         42.61         34.75        10.79 o                         
   2   4   7      25061.18      24632.36       315.83 o                         
   3   4   7         31.08         40.62        11.96 o                         
   4   4   7      14203.70      13944.93       232.72 o                         
   5   4   7        628.88        662.47        38.11 o                         
   6   4   7       2866.74       3075.23        88.70 o                         
   7   4   7        233.34        205.64        69.23 o                         
  -8   5   7         34.03         67.45        47.07 o                         
  -7   5   7      10138.21      10301.56       172.05 o                         
  -6   5   7       1398.17       1421.29        44.69 o                         
  -5   5   7      14143.85      13884.47       158.79 o                         
  -4   5   7      11199.70      10979.70       135.16 o                         
  -3   5   7         30.56         41.91        14.52 o                         
  -2   5   7       6523.96       6389.06       104.64 o                         
  -1   5   7       8397.48       8173.73       126.97 o                         
   0   5   7       6685.75       6460.75        87.92 o                         
   1   5   7      14944.49      14900.15       187.42 o                         
   2   5   7       2030.46       1968.22        43.55 o                         
   3   5   7      17906.47      16442.92       986.21 o                         
   4   5   7        517.21        493.22        30.09 o                         
   5   5   7       1265.27       1258.74        50.48 o                         
   6   5   7       1922.96       2025.61        99.35 o                         
  -8   6   7       4490.08       4634.49       145.92 o                         
  -7   6   7        581.79        566.53        47.94 o                         
  -6   6   7        897.02        963.22        37.36 o                         
  -5   6   7      13186.11      13195.18       154.94 o                         
  -4   6   7        272.81        295.29        20.42 o                         
  -3   6   7      26972.93      26243.37       349.31 o                         
  -2   6   7        916.94        887.53        30.81 o                         
  -1   6   7      29416.73      28125.18       365.51 o                         
   0   6   7       7906.87       7808.68       103.35 o                         
   1   6   7       4996.77       4910.63        77.33 o                         
   2   6   7       3263.65       3225.56        64.61 o                         
   3   6   7        108.56        129.41        23.29 o                         
   4   6   7       6055.57       6140.23       111.65 o                         
   5   6   7       2990.48       3168.75        92.33 o                         
   6   6   7        988.02        949.01        48.86 o                         
  -8   7   7         24.30         78.09        65.95 o                         
  -7   7   7        205.40        223.71        60.80 o                         
  -6   7   7       3546.73       3537.15       100.56 o                         
  -5   7   7         61.38         88.27        21.96 o                         
  -4   7   7      17438.37      17487.82       230.81 o                         
  -3   7   7        873.26        823.78        30.99 o                         
  -2   7   7      41050.92      39872.79       481.92 o                         
  -1   7   7       1677.56       1602.31        41.10 o                         
   0   7   7      20074.43      19560.51       214.59 o                         
   1   7   7        532.46        521.96        25.46 o                         
   2   7   7       2205.57       2119.68        39.61 o                         
   3   7   7       2035.38       1996.37        70.16 o                         
   4   7   7       4216.48       4257.18       108.51 o                         
   5   7   7          0.82         34.38        28.87 o                         
   6   7   7       8788.99       9244.74       173.04 o                         
  -8   8   7       1842.58       1774.18       123.82 o                         
  -7   8   7        966.04       1008.33        90.98 o                         
  -6   8   7       1854.27       1755.51        84.24 o                         
  -5   8   7      11662.88      11343.81       179.07 o                         
  -4   8   7        198.81        170.95        21.82 o                         
  -3   8   7      14266.65      14035.52       183.89 o                         
  -2   8   7        303.01        300.60        22.84 o                         
  -1   8   7      25099.24      24837.69       287.71 o                         
   0   8   7       1793.43       1883.25        42.31 o                         
   1   8   7       7288.19       7154.07        85.96 o                         
   2   8   7       1282.34       1304.42        30.92 o                         
   3   8   7        196.74        194.25        28.54 o                         
   4   8   7       3620.11       3543.95        86.21 o                         
   5   8   7       5737.37       5875.34       127.38 o                         
   6   8   7        744.13        808.07        60.07 o                         
  -7   9   7       5260.67       5112.97       331.48 o                         
  -6   9   7       2170.38       2091.44        92.05 o                         
  -5   9   7       3847.76       3803.14        72.23 o                         
  -4   9   7      14315.71      14005.29       174.03 o                         
  -3   9   7         51.73         58.62        19.52 o                         
  -2   9   7      11616.72      11485.36       147.21 o                         
  -1   9   7       1748.63       1744.63        42.32 o                         
   0   9   7       8729.64       8725.75       112.96 o                         
   1   9   7      12030.05      11688.53       204.28 o                         
   2   9   7         89.95         65.23        14.17 o                         
   3   9   7      18089.09      17651.03       287.89 o                         
   4   9   7       1541.95       1560.17        60.57 o                         
   5   9   7       4040.28       4456.91       172.93 o                         
   6   9   7       4575.75       4876.57       116.89 o                         
  -7  10   7         40.00         51.56        63.94 o                         
  -6  10   7       7064.79       6830.36       164.41 o                         
  -5  10   7        877.09        903.83        47.61 o                         
  -4  10   7       2497.39       2411.59        54.84 o                         
  -3  10   7       3019.37       3069.66        64.40 o                         
  -2  10   7        262.72        294.74        47.25 o                         
  -1  10   7       4343.11       4393.57        84.48 o                         
   0  10   7      14797.49      14798.35       213.63 o                         
   1  10   7         79.47         85.78        18.87 o                         
   2  10   7      15739.56      15276.23       378.98 o                         
   3  10   7         68.21         48.40        32.46 o                         
   4  10   7       8789.97       8878.63       171.10 o                         
   5  10   7        548.77        572.44        62.93 o                         
  -7  11   7      11806.32      12284.73       360.27 o                         
  -6  11   7        147.00        368.96        88.69 o                         
  -5  11   7       7897.91       7640.56       176.03 o                         
  -4  11   7        442.46        392.50        27.83 o                         
  -3  11   7          4.49         21.99        21.45 o                         
  -2  11   7        958.38        931.82        38.51 o                         
  -1  11   7       6872.10       6717.02       105.33 o                         
   0  11   7          5.32         20.42        17.78 o                         
   1  11   7      13073.09      13102.01       163.84 o                         
   2  11   7        161.08        105.05        15.98 o                         
   3  11   7      14061.11      13742.56       209.23 o                         
   4  11   7        122.30        120.27        35.18 o                         
   5  11   7       4318.98       4068.23       119.95 o                         
  -6  12   7       5310.69       5577.86       177.59 o                         
  -5  12   7       2610.82       2592.68        93.75 o                         
  -4  12   7       1191.49       1128.08        52.64 o                         
  -3  12   7       5652.54       5604.61        98.30 o                         
  -2  12   7        785.00        818.33        38.28 o                         
  -1  12   7       4975.41       5040.21        97.04 o                         
   0  12   7       6430.23       6093.98       159.51 o                         
   1  12   7        926.78        944.47        38.28 o                         
   2  12   7      10776.58      10387.00       211.87 o                         
   3  12   7          6.96          8.11        27.50 o                         
   4  12   7       8298.62       8137.65       186.03 o                         
   5  12   7       1316.90       1310.78        72.10 o                         
  -6  13   7       1508.67       1623.88        97.63 o                         
  -5  13   7       1475.65       1368.48        72.90 o                         
  -4  13   7       8599.64       8416.22       191.94 o                         
  -3  13   7         10.90         41.35        30.41 o                         
  -2  13   7      11601.17      11593.15       167.28 o                         
  -1  13   7       1460.64       1449.38        44.45 o                         
   0  13   7       6033.42       5714.70       137.19 o                         
   1  13   7       3455.80       3307.93       125.45 o                         
   2  13   7       1212.73       1199.87        49.95 o                         
   3  13   7       2772.27       2791.49        83.33 o                         
   4  13   7       1008.10        977.23        59.56 o                         
  -5  14   7       4971.74       4939.62       141.68 o                         
  -4  14   7         21.80         52.74        39.97 o                         
  -3  14   7      15790.52      15505.37       341.77 o                         
  -2  14   7        383.62        453.36        43.40 o                         
  -1  14   7      12498.37      12206.16       172.89 o                         
   0  14   7        175.91        197.11        49.70 o                         
   1  14   7       3542.30       3462.48        95.47 o                         
   2  14   7         93.45        129.52        31.80 o                         
   3  14   7         50.30         13.27        29.23 o                         
   4  14   7         17.07        -51.69        51.69 o                         
  -5  15   7       1008.89        976.03        84.22 o                         
  -4  15   7      10604.58      10360.11       229.85 o                         
  -3  15   7         51.97         88.83        52.88 o                         
  -2  15   7      11341.80      10831.42       364.35 o                         
  -1  15   7        108.26         93.48        32.79 o                         
   0  15   7       7267.54       6775.81       320.54 o                         
   1  15   7       1462.03       1405.29        63.64 o                         
   2  15   7        638.39        668.96        51.61 o                         
   3  15   7        742.31        651.97        57.29 o                         
  -4  16   7       1512.50       1385.89        80.58 o                         
  -3  16   7       4362.68       4334.87       148.85 o                         
  -2  16   7         14.99         13.64        50.27 o                         
  -1  16   7       5776.87       5561.08       206.88 o                         
   0  16   7       2718.45       2690.81       133.14 o                         
   1  16   7       1393.66       1415.20        70.81 o                         
   2  16   7       5060.01       5308.71       136.46 o                         
  -3  17   7         84.08         41.87        56.47 o                         
  -2  17   7       1512.99       1371.72        91.18 o                         
  -1  17   7       1325.60       1250.99        75.77 o                         
   0  17   7        760.58        664.66        58.41 o                         
   1  17   7       7345.59       7648.97       203.03 o                         
  -8   0   8      10450.86       9657.61       422.27 o                         
  -6   0   8      11793.19      12241.44       191.80 o                         
  -4   0   8       5636.50       5870.50       133.47 o                         
  -2   0   8        525.62        512.65        35.01 o                         
   0   0   8      16797.99      16648.56       305.01 o                         
   2   0   8      16534.17      16572.60       284.10 o                         
   4   0   8      16804.62      16446.11       385.86 o                         
   6   0   8       6498.95       4573.83      1885.19 o                         
  -8   1   8          0.77        -62.23        62.23 o                         
  -7   1   8      10839.85      11026.53       167.78 o                         
  -6   1   8        510.85        508.49        26.88 o                         
  -5   1   8      14921.08      14758.91       182.75 o                         
  -4   1   8       4555.88       4534.21        73.01 o                         
  -3   1   8       1290.23       1277.96        35.35 o                         
  -2   1   8       3645.62       3634.79        64.48 o                         
  -1   1   8       4981.96       5118.68        69.63 o                         
   0   1   8       1444.13       1460.83        28.83 o                         
   1   1   8      17043.87      17187.26       196.36 o                         
   2   1   8         61.78         74.12        10.93 o                         
   3   1   8      27301.11      26920.31       340.95 o                         
   4   1   8        644.18        661.90        28.84 o                         
   5   1   8       5898.93       6095.99       166.64 o                         
   6   1   8       1163.05       1192.38        69.83 o                         
  -8   2   8       7189.57       6984.90       245.30 o                         
  -7   2   8        268.26        229.98        29.38 o                         
  -6   2   8       3940.40       4076.41        72.27 o                         
  -5   2   8       9594.51       9425.33       131.58 o                         
  -4   2   8       3721.97       3649.73        63.82 o                         
  -3   2   8      15764.50      16018.92       174.75 o                         
  -2   2   8         15.76         27.81        13.43 o                         
  -1   2   8      25004.85      25579.21       286.84 o                         
   0   2   8       3800.69       3670.03        62.07 o                         
   1   2   8       3264.96       3318.59        52.29 o                         
   2   2   8      11534.24      11692.58       140.38 o                         
   3   2   8         11.14         30.37        17.25 o                         
   4   2   8       5254.11       5291.21       109.86 o                         
   5   2   8       2686.82       2706.22       112.74 o                         
   6   2   8        592.14        524.30        58.01 o                         
  -8   3   8        137.98         36.89        63.36 o                         
  -7   3   8        679.19        653.06        50.87 o                         
  -6   3   8       4430.00       4666.71        84.97 o                         
  -5   3   8        848.48        940.69        32.47 o                         
  -4   3   8      25324.01      25029.95       313.32 o                         
  -3   3   8         60.74         58.35        14.03 o                         
  -2   3   8      29326.04      30032.95       316.61 o                         
  -1   3   8         85.40         90.91        13.97 o                         
   0   3   8      16496.80      16461.98       222.41 o                         
   1   3   8         77.61         75.76        11.37 o                         
   2   3   8       1959.95       2041.74        38.58 o                         
   3   3   8       1333.54       1382.40        54.70 o                         
   4   3   8       1999.01       2115.85        95.42 o                         
   5   3   8        932.84        945.19        43.36 o                         
   6   3   8       4028.51       4192.01       117.61 o                         
  -8   4   8        423.20        553.92        80.60 o                         
  -7   4   8        862.35        818.20        49.11 o                         
  -6   4   8        169.39        176.94        28.68 o                         
  -5   4   8      15574.25      15538.65       192.02 o                         
  -4   4   8        109.41        100.00        18.09 o                         
  -3   4   8      25809.70      25726.78       278.87 o                         
  -2   4   8        415.84        407.60        19.44 o                         
  -1   4   8      28064.29      27413.48       354.75 o                         
   0   4   8        159.78        176.79        20.25 o                         
   1   4   8       3617.60       3524.28        52.35 o                         
   2   4   8        283.85        283.26        16.64 o                         
   3   4   8          2.36         14.67        25.00 o                         
   4   4   8        559.76        528.93        81.33 o                         
   5   4   8       3311.98       3417.20        84.71 o                         
   6   4   8         17.95         67.20        40.79 o                         
  -8   5   8        166.19        178.45        69.48 o                         
  -7   5   8       4795.91       4676.11       125.25 o                         
  -6   5   8       3771.65       3802.01        79.24 o                         
  -5   5   8       8421.95       8500.15       117.56 o                         
  -4   5   8      12314.54      12068.98       147.78 o                         
  -3   5   8       1599.05       1518.52        36.94 o                         
  -2   5   8      10457.02      10490.87       158.90 o                         
  -1   5   8        143.52        154.05        16.80 o                         
   0   5   8      11588.38      11619.39       145.84 o                         
   1   5   8       4161.60       4122.23        68.97 o                         
   2   5   8        393.67        367.05        21.79 o                         
   3   5   8       8479.56       8253.33       189.00 o                         
   4   5   8        640.91        647.37        38.82 o                         
   5   5   8       5770.02       5835.09       121.04 o                         
   6   5   8       5487.32       5532.63       132.02 o                         
  -8   6   8       9898.25       9862.99       311.06 o                         
  -7   6   8        453.97        457.77        48.48 o                         
  -6   6   8       9799.68       9939.95       232.46 o                         
  -5   6   8       3236.24       3070.38        60.89 o                         
  -4   6   8       2840.59       2839.72        64.35 o                         
  -3   6   8       7700.37       7419.34       116.21 o                         
  -2   6   8         17.44         26.24        18.99 o                         
  -1   6   8       5863.04       5646.39        97.32 o                         
   0   6   8       6380.39       6649.46       122.28 o                         
   1   6   8        334.60        361.24        21.04 o                         
   2   6   8      12081.96      11970.21       193.81 o                         
   3   6   8        438.55        438.66        35.56 o                         
   4   6   8       7658.03       7674.03       147.35 o                         
   5   6   8        662.16        788.14        46.35 o                         
   6   6   8       3819.89       3998.22       110.63 o                         
  -8   7   8          7.45         19.00        74.76 o                         
  -7   7   8      10604.44      10345.22       251.08 o                         
  -6   7   8        496.06        442.86        50.10 o                         
  -5   7   8      11806.05      11395.31       169.06 o                         
  -4   7   8       2713.12       2651.99        70.29 o                         
  -3   7   8       2970.44       2886.18        63.23 o                         
  -2   7   8       1535.51       1514.23        59.75 o                         
  -1   7   8       2398.95       2402.72        56.73 o                         
   0   7   8        141.15        160.41        15.19 o                         
   1   7   8      12915.35      12636.45       181.87 o                         
   2   7   8        910.24        843.85        34.16 o                         
   3   7   8      27340.74      26478.92       441.99 o                         
   4   7   8         42.97         35.08        28.38 o                         
   5   7   8       6937.77       7201.54       151.28 o                         
   6   7   8         37.32          3.44        35.58 o                         
  -7   8   8          7.40         27.68        64.14 o                         
  -6   8   8       9046.51       8841.39       221.95 o                         
  -5   8   8        218.75        234.49        28.18 o                         
  -4   8   8       8916.44       9219.97       225.81 o                         
  -3   8   8       8237.71       8006.94       165.01 o                         
  -2   8   8         86.01         89.05        20.32 o                         
  -1   8   8       3227.32       3296.44        66.44 o                         
   0   8   8       9805.51       9920.44       132.05 o                         
   1   8   8       2192.86       2261.92        56.45 o                         
   2   8   8      18179.53      17718.36       242.16 o                         
   3   8   8         82.59        134.87        41.21 o                         
   4   8   8      11303.64      11708.01       207.26 o                         
   5   8   8        362.41        441.68        48.25 o                         
  -7   9   8       5025.92       5293.36       205.06 o                         
  -6   9   8        941.68        838.91        65.28 o                         
  -5   9   8       3188.94       3222.13       105.01 o                         
  -4   9   8       9133.67       8780.19       130.75 o                         
  -3   9   8         81.82         85.62        21.11 o                         
  -2   9   8      12990.86      12628.25       177.46 o                         
  -1   9   8       2269.68       2361.43        71.79 o                         
   0   9   8       7810.07       7678.69        97.82 o                         
   1   9   8       6999.34       6882.49       137.57 o                         
   2   9   8        958.80        937.81        32.08 o                         
   3   9   8       5598.24       5748.90       129.02 o                         
   4   9   8        305.65        304.34        52.77 o                         
   5   9   8       2463.07       2570.20        82.59 o                         
  -7  10   8        369.63        360.09        76.74 o                         
  -6  10   8        274.27        203.34        51.46 o                         
  -5  10   8       4919.54       4774.50       122.20 o                         
  -4  10   8        755.77        747.60        38.18 o                         
  -3  10   8      12162.66      11615.26       171.15 o                         
  -2  10   8         18.16          5.56        20.50 o                         
  -1  10   8      19824.98      19713.97       226.33 o                         
   0  10   8        562.10        601.47        29.56 o                         
   1  10   8       7290.42       7027.35       110.68 o                         
   2  10   8       2532.48       2456.62        64.11 o                         
   3  10   8          0.69         24.04        32.94 o                         
   4  10   8       3697.57       3635.71        98.99 o                         
   5  10   8       2716.22       2564.42        85.02 o                         
  -6  11   8       2324.68       2398.10       124.32 o                         
  -5  11   8        178.85        193.17        41.38 o                         
  -4  11   8      14343.56      13695.90       234.19 o                         
  -3  11   8         20.40         58.87        24.75 o                         
  -2  11   8      17310.53      16809.74       215.57 o                         
  -1  11   8         37.83         33.32        22.74 o                         
   0  11   8       6639.97       6705.16       116.65 o                         
   1  11   8        614.36        616.29        35.20 o                         
   2  11   8       1801.78       1639.54        74.65 o                         
   3  11   8         81.69         94.00        19.25 o                         
   4  11   8       1822.47       1911.31        73.37 o                         
  -6  12   8       1561.60       1381.01        89.81 o                         
  -5  12   8       6279.24       5745.42       172.64 o                         
  -4  12   8       1097.22       1137.63        54.83 o                         
  -3  12   8       9394.31       8941.60       186.92 o                         
  -2  12   8         19.39          3.20        23.44 o                         
  -1  12   8      11751.60      11657.91       212.73 o                         
   0  12   8       1159.78       1244.18        43.86 o                         
   1  12   8       2029.43       2039.52        66.38 o                         
   2  12   8       3588.18       3632.18       125.97 o                         
   3  12   8          3.31         15.08        35.51 o                         
   4  12   8       3887.69       3935.72       114.01 o                         
  -5  13   8       5499.30       5591.26       151.28 o                         
  -4  13   8       4801.12       4752.56       134.83 o                         
  -3  13   8        716.79        644.77        59.19 o                         
  -2  13   8       4912.58       4852.75        90.12 o                         
  -1  13   8        478.61        491.06        45.34 o                         
   0  13   8       4130.18       3867.60        88.98 o                         
   1  13   8       7101.22       7081.08       155.15 o                         
   2  13   8        443.71        361.56        37.09 o                         
   3  13   8       7546.10       8084.56       214.89 o                         
   4  13   8        252.76        207.31        50.54 o                         
  -5  14   8        300.30        294.44        51.54 o                         
  -4  14   8       3524.80       3470.23       116.12 o                         
  -3  14   8         47.84          7.66        47.17 o                         
  -2  14   8        200.97        200.77        50.70 o                         
  -1  14   8         26.84         46.21        31.54 o                         
   0  14   8       5860.64       5773.07       129.74 o                         
   1  14   8        292.24        291.22        48.98 o                         
   2  14   8       9085.34       9303.28       179.44 o                         
   3  14   8         34.12        141.73        49.49 o                         
  -4  15   8        577.55        572.15        84.11 o                         
  -3  15   8        279.60        200.63        53.95 o                         
  -2  15   8       1375.35       1244.47        83.69 o                         
  -1  15   8        901.60        830.58        62.56 o                         
   0  15   8       1087.90       1019.58        57.20 o                         
   1  15   8       5532.51       5551.36       130.41 o                         
   2  15   8        873.87        904.45        74.48 o                         
  -3  16   8       2656.55       2471.05       116.07 o                         
  -2  16   8          3.90         -7.54        55.67 o                         
  -1  16   8       5365.08       5743.74       431.18 o                         
   0  16   8       3575.03       3249.27       114.08 o                         
   1  16   8       2085.82       2305.01       206.16 o                         
  -1  17   8        354.18        216.65        64.30 o                         
  -7   0   9        296.61        335.38        93.07 o                         
  -5   0   9       7222.92       7126.01       138.95 o                         
  -3   0   9      15820.19      15810.53       279.51 o                         
  -1   0   9      24518.92      24793.41       454.01 o                         
   1   0   9       8287.72       8517.60       154.34 o                         
   3   0   9        217.80        144.35        36.58 o                         
   5   0   9       2320.74       2368.58       111.51 o                         
  -8   1   9        756.09        735.63        86.35 o                         
  -7   1   9       1469.49       1251.45        96.85 o                         
  -6   1   9       2170.69       2148.01        57.71 o                         
  -5   1   9        772.40        873.66        31.48 o                         
  -4   1   9      10718.84      10575.11       145.28 o                         
  -3   1   9          8.44         13.13        17.16 o                         
  -2   1   9      19338.73      19579.67       206.78 o                         
  -1   1   9        982.34        984.25        28.87 o                         
   0   1   9      14124.31      14378.77       154.38 o                         
   1   1   9       1569.63       1597.05        30.79 o                         
   2   1   9       2120.47       2067.93        43.56 o                         
   3   1   9       5562.46       5540.19       135.03 o                         
   4   1   9        375.99        297.34        34.14 o                         
   5   1   9        978.90        860.93       105.37 o                         
   6   1   9       5336.18       5317.84       288.86 o                         
  -8   2   9       8731.74       9035.33       293.24 o                         
  -7   2   9         45.24         78.35        45.28 o                         
  -6   2   9       7969.48       7921.22       116.30 o                         
  -5   2   9       2805.47       2723.82        69.36 o                         
  -4   2   9       3253.83       3375.10        62.41 o                         
  -3   2   9       3840.45       3875.67        73.88 o                         
  -2   2   9        145.81        136.45        15.70 o                         
  -1   2   9       6875.01       6819.62        84.04 o                         
   0   2   9       6360.98       6345.48        91.65 o                         
   1   2   9       1615.64       1655.80        34.72 o                         
   2   2   9       9836.06       9857.69       123.08 o                         
   3   2   9         71.38         79.22        19.15 o                         
   4   2   9       7523.77       7544.48       141.66 o                         
   5   2   9        607.48        560.34       102.11 o                         
   6   2   9       4986.20       4810.86       163.33 o                         
  -8   3   9          2.37         20.73        62.42 o                         
  -7   3   9      11053.79      10432.39       254.54 o                         
  -6   3   9          4.92          0.55        24.08 o                         
  -5   3   9      15758.94      15370.88       185.95 o                         
  -4   3   9        852.13        847.04        29.53 o                         
  -3   3   9        314.55        384.40        21.94 o                         
  -2   3   9       1069.23       1096.46        32.20 o                         
  -1   3   9       3548.87       3588.97        62.03 o                         
   0   3   9       1362.31       1462.86        39.25 o                         
   1   3   9       8905.34       8735.65       106.11 o                         
   2   3   9        157.27        149.62        15.04 o                         
   3   3   9      13892.57      14039.78       240.44 o                         
   4   3   9         79.78         85.30        41.15 o                         
   5   3   9       2962.24       3055.17       113.48 o                         
   6   3   9         50.28         99.39        46.77 o                         
  -8   4   9      10268.52      10328.33       324.49 o                         
  -7   4   9          0.04        -17.80        44.67 o                         
  -6   4   9       9291.65       9589.82       162.31 o                         
  -5   4   9        182.17        174.17        22.13 o                         
  -4   4   9       7115.34       7017.21       100.47 o                         
  -3   4   9        777.76        746.92        29.29 o                         
  -2   4   9         69.59         81.57        15.18 o                         
  -1   4   9        283.51        331.74        25.92 o                         
   0   4   9       7886.95       7802.74       121.85 o                         
   1   4   9        625.78        620.90        22.36 o                         
   2   4   9      14505.91      14542.57       173.97 o                         
   3   4   9         52.55         19.84        40.88 o                         
   4   4   9      11008.15      11183.42       253.78 o                         
   5   4   9         12.49         20.31        26.68 o                         
   6   4   9       3049.57       3086.93       210.28 o                         
  -8   5   9        548.89        750.38        93.52 o                         
  -7   5   9       7954.32       7545.08       205.03 o                         
  -6   5   9        120.27        100.60        28.85 o                         
  -5   5   9       6121.32       6180.80        99.26 o                         
  -4   5   9       3300.58       3393.26        75.81 o                         
  -3   5   9        198.48        197.77        22.48 o                         
  -2   5   9      15169.45      15297.49       218.89 o                         
  -1   5   9       2018.03       1953.59        56.47 o                         
   0   5   9       9565.68       9595.48       144.29 o                         
   1   5   9       6806.05       6759.62        93.44 o                         
   2   5   9       1155.83       1065.78        35.88 o                         
   3   5   9       9708.75       9557.50       275.02 o                         
   4   5   9        460.55        455.63        36.28 o                         
   5   5   9       4865.04       5058.55       111.86 o                         
  -7   6   9         12.12         63.85        58.04 o                         
  -6   6   9       3308.41       3152.74        87.97 o                         
  -5   6   9       2892.95       2917.99        60.80 o                         
  -4   6   9       1081.47       1070.98        47.68 o                         
  -3   6   9       9413.32       9129.35       154.19 o                         
  -2   6   9       1870.00       1946.67        58.37 o                         
  -1   6   9      21848.46      21876.73       351.86 o                         
   0   6   9       1713.83       1667.78        43.07 o                         
   1   6   9       5802.10       5799.29        86.65 o                         
   2   6   9       3520.68       3443.90        87.66 o                         
   3   6   9        539.99        582.12        47.51 o                         
   4   6   9       1550.06       1563.01        59.24 o                         
   5   6   9       1415.50       1472.29        59.44 o                         
  -7   7   9          2.14         13.20        46.88 o                         
  -6   7   9        956.38        916.79        81.58 o                         
  -5   7   9          6.37         18.16        30.36 o                         
  -4   7   9      17986.75      17665.08       238.98 o                         
  -3   7   9        181.54        185.80        24.51 o                         
  -2   7   9      13286.06      13066.07       213.49 o                         
  -1   7   9        236.56        271.55        33.83 o                         
   0   7   9      12672.59      12579.90       171.35 o                         
   1   7   9         52.45         41.59        16.69 o                         
   2   7   9       4198.47       4116.44        97.10 o                         
   3   7   9         56.68         32.55        33.50 o                         
   4   7   9        628.52        673.50        44.86 o                         
   5   7   9          3.34        -13.51        33.75 o                         
  -7   8   9        180.83         84.10        62.21 o                         
  -6   8   9       2029.43       2113.72       131.09 o                         
  -5   8   9       5091.39       4784.86       155.60 o                         
  -4   8   9       2404.31       2390.01        69.94 o                         
  -3   8   9      10549.87      10568.70       157.08 o                         
  -2   8   9        641.16        655.09        35.48 o                         
  -1   8   9      21170.82      20904.12       265.78 o                         
   0   8   9        604.98        669.28        33.84 o                         
   1   8   9       3552.11       3446.97        71.80 o                         
   2   8   9       2503.35       2537.11        65.36 o                         
   3   8   9        119.49        120.62        43.96 o                         
   4   8   9       1873.04       2107.27        71.94 o                         
   5   8   9       2455.73       2646.48       131.07 o                         
  -7   9   9       6021.92       5839.66       219.71 o                         
  -6   9   9        822.79        824.83        69.45 o                         
  -5   9   9       3868.11       3766.47       108.44 o                         
  -4   9   9       3594.04       3500.49        77.85 o                         
  -3   9   9        559.39        481.05        34.58 o                         
  -2   9   9       7004.29       7130.19       127.12 o                         
  -1   9   9        426.36        446.97        33.03 o                         
   0   9   9       6000.01       5861.83       102.16 o                         
   1   9   9       4868.66       4784.56       133.38 o                         
   2   9   9       1202.94       1268.88        47.33 o                         
   3   9   9       4280.17       4813.96       160.53 o                         
   4   9   9        249.05        220.80        37.64 o                         
   5   9   9       3485.07       3657.85       100.72 o                         
  -6  10   9      10823.16      11198.64       270.72 o                         
  -5  10   9        708.27        696.83        75.35 o                         
  -4  10   9       3420.55       3573.36       117.65 o                         
  -3  10   9       2323.95       2392.99        69.34 o                         
  -2  10   9          2.48         28.56        25.83 o                         
  -1  10   9       2318.64       2299.28        64.56 o                         
   0  10   9       6729.49       6754.05       113.90 o                         
   1  10   9        960.95        854.34        40.64 o                         
   2  10   9      11191.84      10629.67       197.73 o                         
   3  10   9         23.13          6.46        35.47 o                         
   4  10   9      13153.03      13173.05       235.07 o                         
  -6  11   9         30.76         40.20        50.37 o                         
  -5  11   9       8759.96       8279.33       217.01 o                         
  -4  11   9        722.29        634.13        59.85 o                         
  -3  11   9       1277.43       1336.74        63.62 o                         
  -2  11   9        417.05        400.76        35.37 o                         
  -1  11   9       1318.17       1374.33        57.29 o                         
   0  11   9        137.03        127.52        30.51 o                         
   1  11   9       9645.74       9221.06       173.08 o                         
   2  11   9        258.49        186.64        20.70 o                         
   3  11   9      14763.64      14404.25       283.57 o                         
   4  11   9         79.11         89.71        44.66 o                         
  -6  12   9       5614.57       5749.20       332.36 o                         
  -5  12   9        885.99        734.53        69.56 o                         
  -4  12   9       2785.16       2542.39       111.91 o                         
  -3  12   9       4754.10       4308.98       270.12 o                         
  -2  12   9         42.29         13.49        40.03 o                         
  -1  12   9       4206.60       4325.51       128.56 o                         
   0  12   9       4698.25       4547.58       120.10 o                         
   1  12   9       1752.54       1671.35        80.12 o                         
   2  12   9       6525.72       5865.47       220.71 o                         
   3  12   9          8.39         25.78        48.43 o                         
  -5  13   9       2904.73       2612.04       102.71 o                         
  -4  13   9       5116.50       4817.34       712.14 o                         
  -3  13   9        418.40        360.41        56.76 o                         
  -2  13   9       8771.58       9193.85       303.62 o                         
  -1  13   9        623.93        615.55        59.26 o                         
   0  13   9       7684.04       7801.26       172.98 o                         
   1  13   9       1575.79       1505.65        55.67 o                         
   2  13   9       1611.60       1453.29        82.74 o                         
   3  13   9       4230.41       4551.66       205.95 o                         
  -4  14   9          2.19          1.41        59.11 o                         
  -3  14   9      11185.11      11113.24       275.78 o                         
  -2  14   9        174.79        125.66       110.86 o                         
  -1  14   9      11494.68      11555.81       216.20 o                         
   0  14   9         19.96         12.38        39.06 o                         
   1  14   9       4102.02       4089.04       165.99 o                         
   2  14   9        138.40        175.50        56.11 o                         
  -3  15   9        936.99        777.43       125.51 o                         
  -2  15   9      10420.14      10504.41       818.17 o                         
  -1  15   9         32.80         16.50        41.10 o                         
   0  15   9       6770.87       6572.12       147.10 o                         
   1  15   9        172.53        235.55        40.75 o                         
  -2  16   9        145.80        103.74        75.22 o                         
  -1  16   9       6984.55       6676.99       314.55 o                         
   0  16   9       1140.68       1079.34        78.07 o                         
  -6   0  10       9898.53       9874.52       240.11 o                         
  -4   0  10      10026.53       9982.77       201.33 o                         
  -2   0  10        255.19        254.80        27.96 o                         
   0   0  10       4723.19       4823.24        88.01 o                         
   2   0  10      17971.04      18531.21       377.69 o                         
   4   0  10      11459.22      11745.20       407.02 o                         
  -7   1  10       5650.57       5596.49       207.60 o                         
  -6   1  10        217.13        263.95        36.05 o                         
  -5   1  10       7610.35       8023.09       109.16 o                         
  -4   1  10       3265.19       3189.94        99.06 o                         
  -3   1  10        983.47        997.18        30.72 o                         
  -2   1  10       2582.98       2575.71        52.62 o                         
  -1   1  10        154.62        169.04        15.90 o                         
   0   1  10       1664.22       1716.56        34.11 o                         
   1   1  10       5945.06       5722.23       112.47 o                         
   2   1  10        713.52        721.82        35.47 o                         
   3   1  10      12193.99      12387.20       308.50 o                         
   4   1  10        106.63         85.06        37.90 o                         
   5   1  10       6823.04       6710.87       255.54 o                         
  -7   2  10        112.99          7.41        48.30 o                         
  -6   2  10       3255.32       3168.82        88.60 o                         
  -5   2  10       2986.76       3060.98        63.21 o                         
  -4   2  10       2188.24       2282.20        54.87 o                         
  -3   2  10       9383.19       9402.07       123.62 o                         
  -2   2  10        117.70        126.01        17.36 o                         
  -1   2  10      18357.05      18617.73       205.74 o                         
   0   2  10       1061.79       1064.32        34.33 o                         
   1   2  10       2478.78       2445.23        41.78 o                         
   2   2  10       3830.72       3785.34        73.88 o                         
   3   2  10          8.09        -10.52        29.23 o                         
   4   2  10       5112.75       5151.03       129.33 o                         
   5   2  10       1718.69       1768.20       113.87 o                         
  -7   3  10        860.05        877.72        70.02 o                         
  -6   3  10       1029.63        966.68        58.88 o                         
  -5   3  10       1478.65       1447.21        43.31 o                         
  -4   3  10      11900.62      12208.24       155.16 o                         
  -3   3  10        133.21        154.27        20.51 o                         
  -2   3  10      14951.34      15002.19       186.04 o                         
  -1   3  10         43.59         42.29        15.79 o                         
   0   3  10      13186.43      13507.93       165.27 o                         
   1   3  10         58.67         57.31        14.50 o                         
   2   3  10       2740.58       2687.01        56.29 o                         
   3   3  10       1577.14       1525.17        51.27 o                         
   4   3  10         88.32        115.59        46.58 o                         
   5   3  10         66.40         15.62        46.20 o                         
  -7   4  10          0.51          1.63        49.08 o                         
  -6   4  10        691.90        566.33        49.58 o                         
  -5   4  10       6620.07       6681.44       102.11 o                         
  -4   4  10        197.70        195.53        23.59 o                         
  -3   4  10      13545.19      13649.87       175.49 o                         
  -2   4  10         36.95         47.50        19.49 o                         
  -1   4  10      17512.26      17394.78       210.99 o                         
   0   4  10       1024.18       1088.15        34.44 o                         
   1   4  10       5869.89       5779.17        82.56 o                         
   2   4  10        892.06        857.20        40.18 o                         
   3   4  10        875.57        856.73        73.99 o                         
   4   4  10        803.08        796.45        71.78 o                         
   5   4  10        945.55       1018.91        77.27 o                         
  -7   5  10       5302.09       5456.95       221.75 o                         
  -6   5  10       1358.37       1273.65        77.13 o                         
  -5   5  10       3905.02       4009.04        77.73 o                         
  -4   5  10       7864.92       7973.82       120.48 o                         
  -3   5  10        357.65        334.08        27.19 o                         
  -2   5  10      17366.87      17404.39       226.87 o                         
  -1   5  10        292.82        322.91        40.05 o                         
   0   5  10       5695.14       5595.48       106.71 o                         
   1   5  10       2553.48       2497.82        50.89 o                         
   2   5  10       1341.89       1322.66        62.76 o                         
   3   5  10       5118.52       5040.42       181.80 o                         
   4   5  10        333.18        296.28        37.73 o                         
   5   5  10       1949.71       2029.15        75.09 o                         
  -7   6  10         48.21         74.84        48.66 o                         
  -6   6  10       8219.56       7870.44       209.08 o                         
  -5   6  10       1627.92       1670.73        71.72 o                         
  -4   6  10       8035.44       8030.67       131.23 o                         
  -3   6  10       1990.54       2033.21        58.60 o                         
  -2   6  10       1123.39       1085.94        63.46 o                         
  -1   6  10       5196.43       5103.47       106.63 o                         
   0   6  10       2941.15       2979.35        70.87 o                         
   1   6  10        968.09        941.18        29.78 o                         
   2   6  10       7307.02       7139.81       173.70 o                         
   3   6  10         27.60          4.19        34.92 o                         
   4   6  10       7911.92       8245.51       159.71 o                         
   5   6  10        192.83        202.41        40.52 o                         
  -7   7  10       7442.83       7444.10       208.36 o                         
  -6   7  10        113.97        110.68        47.01 o                         
  -5   7  10      11279.23      11484.31       267.63 o                         
  -4   7  10         78.33        104.69        26.81 o                         
  -3   7  10       1572.76       1574.21        81.16 o                         
  -2   7  10         67.11         44.31        26.74 o                         
  -1   7  10        751.76        718.51        39.66 o                         
   0   7  10        284.76        268.66        25.20 o                         
   1   7  10       8244.21       8047.35       133.08 o                         
   2   7  10         67.87         83.76        35.17 o                         
   3   7  10      14237.17      14575.21       307.55 o                         
   4   7  10          3.28         -9.20        33.17 o                         
  -7   8  10         32.45         38.44        69.46 o                         
  -6   8  10       6062.19       6175.56       181.16 o                         
  -5   8  10        408.55        392.74        80.89 o                         
  -4   8  10       2477.22       2574.87        87.49 o                         
  -3   8  10       1003.53        977.65        44.98 o                         
  -2   8  10         80.62         70.82        28.71 o                         
  -1   8  10       2543.63       2478.50        65.73 o                         
   0   8  10       3591.47       3633.37        72.48 o                         
   1   8  10       2727.26       2571.13        70.08 o                         
   2   8  10      11429.22      11063.00       318.38 o                         
   3   8  10          1.88         26.81        34.37 o                         
   4   8  10       9634.49      10132.06       190.69 o                         
  -6   9  10        385.79        429.73        62.27 o                         
  -5   9  10       4080.48       3890.50       134.16 o                         
  -4   9  10       3541.20       3410.40       171.97 o                         
  -3   9  10       1909.77       2062.91        82.25 o                         
  -2   9  10       9754.52       9710.91       177.59 o                         
  -1   9  10        265.33        330.88        33.14 o                         
   0   9  10       6013.82       6088.77       112.20 o                         
   1   9  10       2474.07       2549.88        65.06 o                         
   2   9  10       2445.01       2189.62       147.58 o                         
   3   9  10       8096.24       7637.20       322.27 o                         
   4   9  10        564.73        582.79        48.24 o                         
  -6  10  10       1028.99       1006.77        79.96 o                         
  -5  10  10       4159.73       3984.17       137.17 o                         
  -4  10  10        696.67        591.78        81.40 o                         
  -3  10  10      15886.86      15413.47       608.44 o                         
  -2  10  10         12.85         15.40        33.03 o                         
  -1  10  10      14030.31      14063.72       239.61 o                         
   0  10  10         44.55         36.37        28.18 o                         
   1  10  10       3249.73       3275.20        92.78 o                         
   2  10  10        722.55        657.14        42.20 o                         
   3  10  10         10.42         19.40        45.83 o                         
  -5  11  10         55.40         31.78        59.81 o                         
  -4  11  10      10014.99      10034.55       300.51 o                         
  -3  11  10        320.46        191.48        94.76 o                         
  -2  11  10      12198.16      12516.78       441.44 o                         
  -1  11  10        255.74        266.88        42.50 o                         
   0  11  10      11628.42      11139.99       201.01 o                         
   1  11  10        394.87        364.54        37.92 o                         
   2  11  10       1953.45       1887.09       151.53 o                         
   3  11  10        385.70        502.28        72.00 o                         
  -5  12  10       2697.03       2687.33       201.67 o                         
  -4  12  10        967.25        970.16        88.33 o                         
  -3  12  10       7175.37       7421.27       378.67 o                         
  -2  12  10         73.18         30.94        88.45 o                         
  -1  12  10      10198.92      10341.47       217.83 o                         
   0  12  10       2013.72       2096.31        81.45 o                         
   1  12  10       2873.61       2687.82       122.75 o                         
   2  12  10       2462.02       2367.44       262.02 o                         
  -4  13  10       3292.48       3425.18       159.47 o                         
  -3  13  10        654.76        500.32       122.69 o                         
  -2  13  10       3814.24       3747.27       266.97 o                         
  -1  13  10        726.15        782.84        89.36 o                         
   0  13  10       2345.86       2207.75        86.52 o                         
   1  13  10       3476.94       3441.96       399.51 o                         
   2  13  10        458.07        354.22        60.52 o                         
  -3  14  10        288.17        349.72        63.59 o                         
  -2  14  10        267.23        245.44       154.71 o                         
  -1  14  10        417.57        403.01        51.67 o                         
   0  14  10       2675.08       2449.84       102.89 o                         
   1  14  10         40.30         58.80       105.01 o                         
  -2  15  10        564.66        510.81       120.89 o                         
  -1  15  10        254.04        253.02        97.04 o                         
  -7   0  11        159.22         48.51        88.65 o                         
  -5   0  11       3568.32       3366.94       198.02 o                         
  -3   0  11       9351.78       9450.08       154.74 o                         
  -1   0  11      22567.77      22795.94       332.15 o                         
   1   0  11       8120.09       8195.55       253.18 o                         
   3   0  11       1399.00       1344.33       105.13 o                         
  -7   1  11       1731.31       1503.14        90.93 o                         
  -6   1  11        275.71        246.10        89.25 o                         
  -5   1  11       3822.55       3661.74       106.13 o                         
  -4   1  11       5692.68       5670.65        82.48 o                         
  -3   1  11        284.47        296.25        24.86 o                         
  -2   1  11      14006.36      13923.42       176.08 o                         
  -1   1  11        669.68        699.00        23.81 o                         
   0   1  11      10596.64      10680.13       122.58 o                         
   1   1  11       2382.10       2336.13        48.81 o                         
   2   1  11       5753.95       6023.90       123.77 o                         
   3   1  11       2388.03       2658.32       177.27 o                         
   4   1  11         26.05         36.60        36.04 o                         
  -7   2  11         35.31         28.73        61.14 o                         
  -6   2  11       6297.70       6599.16       226.76 o                         
  -5   2  11        765.35        748.83        53.00 o                         
  -4   2  11       3282.71       3543.94        72.25 o                         
  -3   2  11       4363.06       4537.92        71.70 o                         
  -2   2  11         16.36         16.24        16.38 o                         
  -1   2  11      14436.85      14647.37       166.44 o                         
   0   2  11       2951.43       2997.97        51.69 o                         
   1   2  11       4925.82       4932.14        68.67 o                         
   2   2  11       6192.75       6298.94       131.67 o                         
   3   2  11       1250.50       1203.44        71.24 o                         
   4   2  11       6623.40       7044.79       166.67 o                         
  -7   3  11      10557.71      10547.65       322.26 o                         
  -6   3  11         10.81        -16.87        55.86 o                         
  -5   3  11      12317.70      12631.04       282.16 o                         
  -4   3  11         93.96        118.75        24.42 o                         
  -3   3  11       4382.24       4513.41       111.48 o                         
  -2   3  11        328.02        269.21        19.88 o                         
  -1   3  11          9.66         31.32        18.39 o                         
   0   3  11       2054.24       2057.55        53.16 o                         
   1   3  11       7023.51       6790.31       117.17 o                         
   2   3  11        368.99        351.89        24.58 o                         
   3   3  11      15760.43      16061.46       336.25 o                         
   4   3  11        152.99        197.06        53.81 o                         
  -7   4  11         64.31         81.66        61.70 o                         
  -6   4  11      11946.98      11454.20       309.95 o                         
  -5   4  11        514.20        565.60        43.46 o                         
  -4   4  11       9126.22       9282.43       157.26 o                         
  -3   4  11        820.61        858.53        34.13 o                         
  -2   4  11        280.76        323.35        25.90 o                         
  -1   4  11       3307.65       3422.65        68.96 o                         
   0   4  11       3177.82       3115.45        57.37 o                         
   1   4  11        322.24        271.07        21.04 o                         
   2   4  11      11194.19      11071.26       233.49 o                         
   3   4  11          7.43         -3.85        58.80 o                         
   4   4  11       7285.72       7773.69       518.95 o                         
  -7   5  11       4538.20       4456.33       154.26 o                         
  -6   5  11        131.03        175.97        50.63 o                         
  -5   5  11       9181.32       9295.97       194.39 o                         
  -4   5  11       3213.85       3439.65        96.29 o                         
  -3   5  11       1211.00       1220.30        44.94 o                         
  -2   5  11       3527.52       3638.18        80.65 o                         
  -1   5  11        120.43        119.51        24.60 o                         
   0   5  11       3348.44       3469.75        71.55 o                         
   1   5  11       3893.69       3917.48        79.57 o                         
   2   5  11       1932.16       1947.85        99.40 o                         
   3   5  11       9209.97       9550.62       287.53 o                         
   4   5  11         94.85         91.16        36.75 o                         
  -6   6  11       2581.13       2554.74       110.17 o                         
  -5   6  11       1766.87       1816.15        90.37 o                         
  -4   6  11       1508.84       1428.80        75.38 o                         
  -3   6  11       9567.42       9711.35       179.48 o                         
  -2   6  11        347.49        358.40        32.54 o                         
  -1   6  11      14071.10      14310.58       229.52 o                         
   0   6  11        565.62        567.04        36.53 o                         
   1   6  11       7580.42       7542.51       180.21 o                         
   2   6  11       2620.27       2837.26        97.96 o                         
   3   6  11        927.71        830.08        57.45 o                         
   4   6  11       2396.08       2463.22        77.59 o                         
  -6   7  11        402.85        427.00        68.54 o                         
  -5   7  11        426.99        471.19        57.86 o                         
  -4   7  11       6926.78       7064.03       236.51 o                         
  -3   7  11         35.00         31.71        30.87 o                         
  -2   7  11      15357.94      15354.54       270.56 o                         
  -1   7  11         56.96         70.45        29.64 o                         
   0   7  11      16325.32      16423.41       283.28 o                         
   1   7  11          1.66          9.63        22.65 o                         
   2   7  11       3115.43       3329.68       108.26 o                         
   3   7  11          1.32         17.08        34.24 o                         
   4   7  11          0.48         -6.53        35.14 o                         
  -6   8  11       2048.09       2174.07       125.65 o                         
  -5   8  11       1856.93       1710.37       109.85 o                         
  -4   8  11        231.65        187.03        86.40 o                         
  -3   8  11      11550.50      11575.64       267.15 o                         
  -2   8  11         29.20         22.24        36.92 o                         
  -1   8  11      13956.45      14406.08       268.55 o                         
   0   8  11       1053.25        896.98        49.51 o                         
   1   8  11       5721.89       5657.79       110.15 o                         
   2   8  11        855.86        843.14        57.25 o                         
   3   8  11       1066.73        946.97        59.08 o                         
  -6   9  11        210.43         92.80        93.24 o                         
  -5   9  11       7843.11       8177.15       264.04 o                         
  -4   9  11       2938.24       2611.10       201.90 o                         
  -3   9  11       1983.00       1767.33        88.33 o                         
  -2   9  11       6178.59       6010.52       147.70 o                         
  -1   9  11        423.79        406.47        45.01 o                         
   0   9  11       5529.82       5379.76       142.60 o                         
   1   9  11       3873.92       3816.88       110.16 o                         
   2   9  11       2281.48       2368.44       105.77 o                         
   3   9  11       6431.56       6612.68       194.99 o                         
  -5  10  11        127.28        201.59        87.51 o                         
  -4  10  11       4059.44       4176.15       261.89 o                         
  -3  10  11         98.37        110.76        88.34 o                         
  -2  10  11         41.68         20.78        54.91 o                         
  -1  10  11       1233.00       1230.60        85.04 o                         
   0  10  11       3795.65       3886.77       117.61 o                         
   1  10  11        777.56        718.78        53.20 o                         
   2  10  11       8131.76       8064.92       420.60 o                         
   3  10  11        303.77        255.10        55.07 o                         
  -5  11  11       7682.17       7252.93       371.21 o                         
  -4  11  11        541.82        469.12       121.18 o                         
  -3  11  11        828.02        723.49       122.63 o                         
  -2  11  11          6.22         43.79        78.60 o                         
  -1  11  11        639.04        625.30        78.86 o                         
   0  11  11        135.78        133.78        42.87 o                         
   1  11  11       5634.56       5613.14       189.04 o                         
   2  11  11         35.27         86.54        73.56 o                         
  -4  12  11       5359.51       5536.82       213.70 o                         
  -3  12  11       2799.32       2713.02       221.36 o                         
  -2  12  11       1252.01       1387.71       120.16 o                         
  -1  12  11       2953.76       3082.94       150.06 o                         
   0  12  11       1640.70       1747.18        83.68 o                         
   1  12  11       1657.67       1552.45       131.80 o                         
  -3  13  11        250.92        116.16       104.83 o                         
  -2  13  11      10626.54      11785.70       355.41 o                         
  -1  13  11         78.69        142.18        70.00 o                         
   0  13  11       5339.23       5568.14       216.18 o                         
  -6   0  12       9266.77       9164.64       417.02 o                         
  -4   0  12       6360.61       6816.13       205.11 o                         
  -2   0  12       3347.37       3388.74        81.84 o                         
   0   0  12        270.17        249.00        34.52 o                         
   2   0  12       9937.36      10583.31       282.94 o                         
   4   0  12      10953.49      11339.50       406.71 o                         
  -6   1  12        122.18         75.71        92.25 o                         
  -5   1  12      12566.56      12546.64       201.69 o                         
  -4   1  12       1084.02       1109.44        47.53 o                         
  -3   1  12       4228.29       4245.26        74.34 o                         
  -2   1  12       4192.70       4274.02        73.27 o                         
  -1   1  12         14.99         32.08        14.11 o                         
   0   1  12       7904.77       8004.83       124.48 o                         
   1   1  12       3672.27       3649.98       101.53 o                         
   2   1  12       1102.98       1158.94        54.65 o                         
   3   1  12      11046.90      11507.76       437.73 o                         
   4   1  12          8.22         -6.57        62.89 o                         
  -6   2  12       5496.25       5495.61       302.12 o                         
  -5   2  12       1141.78       1164.14        58.00 o                         
  -4   2  12       6671.79       6783.72       125.41 o                         
  -3   2  12       8023.47       8089.66       128.14 o                         
  -2   2  12       1081.58       1099.58        33.89 o                         
  -1   2  12       7592.95       7782.00       100.91 o                         
   0   2  12        500.36        500.88        23.71 o                         
   1   2  12       5140.41       4816.63       169.68 o                         
   2   2  12       3894.18       4112.69       117.80 o                         
   3   2  12       1501.89       1594.68       118.38 o                         
   4   2  12       3880.38       3797.05       196.41 o                         
  -6   3  12         20.40        -42.62        57.82 o                         
  -5   3  12        763.89        754.30        90.62 o                         
  -4   3  12       7120.78       7078.91       141.07 o                         
  -3   3  12        469.33        445.52        32.87 o                         
  -2   3  12      19337.85      19635.17       240.25 o                         
  -1   3  12        556.88        533.16        28.62 o                         
   0   3  12      14014.59      14313.81       166.79 o                         
   1   3  12         98.04         86.30        17.63 o                         
   2   3  12       5465.37       5707.72       183.57 o                         
   3   3  12        320.44        411.91        54.40 o                         
  -6   4  12        386.34        338.06        71.68 o                         
  -5   4  12       1786.31       1896.73       145.08 o                         
  -4   4  12        190.34        172.77        36.67 o                         
  -3   4  12      10675.64      10574.77       242.02 o                         
  -2   4  12         33.79         16.05        23.08 o                         
  -1   4  12      26741.79      26856.71       331.75 o                         
   0   4  12         71.33         68.90        20.76 o                         
   1   4  12       8850.46       9121.28       203.25 o                         
   2   4  12        317.81        324.91        53.98 o                         
   3   4  12       1264.59       1361.24       130.76 o                         
  -6   5  12          1.48          5.76        62.90 o                         
  -5   5  12       4275.51       4399.81       168.30 o                         
  -4   5  12       4651.21       4310.13       136.73 o                         
  -3   5  12       1673.51       1467.35        93.02 o                         
  -2   5  12      11433.01      11565.54       183.15 o                         
  -1   5  12          0.21        -21.38        25.34 o                         
   0   5  12      10858.88      10934.54       164.27 o                         
   1   5  12       1525.47       1439.08        54.51 o                         
   2   5  12       5923.22       6251.69       190.52 o                         
   3   5  12       2406.52       2842.70       148.92 o                         
  -6   6  12       9475.23       9351.65       350.40 o                         
  -5   6  12        651.15        880.12       130.16 o                         
  -4   6  12       7651.30       7906.97       204.79 o                         
  -3   6  12       2133.87       2201.51        93.32 o                         
  -2   6  12       1493.34       1503.76        59.42 o                         
  -1   6  12       5873.30       6165.38       122.62 o                         
   0   6  12       1124.40       1202.47        51.08 o                         
   1   6  12       1630.90       1641.29       103.42 o                         
   2   6  12       6151.21       6404.26       192.91 o                         
   3   6  12        754.17        714.44        81.41 o                         
  -6   7  12         61.59         68.60        98.78 o                         
  -5   7  12       9308.13       9007.76       418.00 o                         
  -4   7  12          1.02         30.60        56.46 o                         
  -3   7  12       3905.19       3889.94       128.49 o                         
  -2   7  12         53.55         47.32        35.23 o                         
  -1   7  12         12.53        -10.87        30.12 o                         
   0   7  12         36.36          6.33        29.54 o                         
   1   7  12       2993.14       2986.77       102.78 o                         
   2   7  12         35.61         59.16        65.06 o                         
   3   7  12       9607.16       9636.38       285.50 o                         
  -5   8  12        490.52        616.31       124.18 o                         
  -4   8  12       6018.02       6445.50       223.86 o                         
  -3   8  12       1330.89       1320.29        77.53 o                         
  -2   8  12       1735.80       1789.19        86.72 o                         
  -1   8  12       1570.13       1478.24        64.65 o                         
   0   8  12       1039.31       1098.25        63.58 o                         
   1   8  12        302.15        289.95        24.89 o                         
   2   8  12       5824.91       6388.70       238.70 o                         
  -5   9  12       5212.90       5517.70       308.24 o                         
  -4   9  12       3902.79       4005.84       255.43 o                         
  -3   9  12        860.17        794.52        84.04 o                         
  -2   9  12       5545.55       5736.29       166.96 o                         
  -1   9  12        199.03        209.58        54.90 o                         
   0   9  12       5446.08       5444.91       147.77 o                         
   1   9  12       1613.46       1465.20        89.85 o                         
   2   9  12       2513.11       2540.28       151.64 o                         
  -4  10  12        669.39        517.22       120.42 o                         
  -3  10  12       5548.21       5816.19       211.31 o                         
  -2  10  12         65.65         40.24        63.41 o                         
  -1  10  12      12859.09      12536.65       278.78 o                         
   0  10  12         36.38         23.27        41.43 o                         
   1  10  12       7165.39       7272.73       203.44 o                         
  -3  11  12         68.13         62.76        62.85 o                         
  -2  11  12      12794.44      13502.14       577.75 o                         
  -1  11  12        119.77        128.62        48.66 o                         
   0  11  12       8786.95       8632.23       359.31 o                         
   1  11  12        118.38         81.87        57.46 o                         
  -2  12  12        331.05        390.77        99.16 o                         
  -1  12  12       7672.00       7679.39       260.78 o                         
  -5   0  13        373.41        467.18        64.27 o                         
  -3   0  13       8218.97       8571.91       240.14 o                         
  -1   0  13      22144.43      22785.57       436.52 o                         
   1   0  13       7397.34       7081.71       685.12 o                         
   3   0  13       3453.88       3573.63       193.33 o                         
  -6   1  13         78.79         61.75        56.10 o                         
  -5   1  13       2494.59       2651.52        76.26 o                         
  -4   1  13       3084.05       3102.38        78.19 o                         
  -3   1  13       1086.97       1118.39        48.23 o                         
  -2   1  13      10250.62      10364.25       171.52 o                         
  -1   1  13         40.65         48.52        20.46 o                         
   0   1  13      12993.76      12995.93       210.06 o                         
   1   1  13        499.35        431.10        40.66 o                         
   2   1  13       6000.41       6182.89       451.19 o                         
   3   1  13       1524.73       1527.13       101.66 o                         
  -6   2  13       7179.89       7415.93       257.92 o                         
  -5   2  13        262.45        191.12        40.99 o                         
  -4   2  13       8007.02       7959.04       141.19 o                         
  -3   2  13       2583.39       2660.29        72.14 o                         
  -2   2  13       2796.55       2792.60        68.50 o                         
  -1   2  13       5675.62       5801.56        98.43 o                         
   0   2  13        732.59        666.97        28.72 o                         
   1   2  13       5801.35       5465.11       120.95 o                         
   2   2  13       4759.10       4951.86       181.31 o                         
   3   2  13       1636.70       1612.55        92.50 o                         
  -6   3  13          2.95         13.82        68.75 o                         
  -5   3  13      13825.78      14015.37       269.71 o                         
  -4   3  13        101.62        138.74        32.29 o                         
  -3   3  13       4188.40       4394.38        97.63 o                         
  -2   3  13       1511.17       1439.52        60.12 o                         
  -1   3  13         94.07         86.35        23.38 o                         
   0   3  13        619.08        604.40        29.39 o                         
   1   3  13       2429.95       2241.02        77.67 o                         
   2   3  13        844.53        818.58        79.37 o                         
  -5   4  13         11.37         60.13        48.46 o                         
  -4   4  13       9420.59       9573.25       195.76 o                         
  -3   4  13        163.18        166.20        37.98 o                         
  -2   4  13       3569.78       3630.35        98.08 o                         
  -1   4  13        279.50        309.34        28.75 o                         
   0   4  13        270.28        257.29        26.15 o                         
   1   4  13        419.74        345.75        42.62 o                         
   2   4  13       5037.65       5146.23       282.13 o                         
  -5   5  13      11623.02      11830.91       346.99 o                         
  -4   5  13       1470.72       1412.90       119.27 o                         
  -3   5  13       4887.94       4944.86       145.69 o                         
  -2   5  13       3588.66       3550.39       114.40 o                         
  -1   5  13        373.33        387.64        35.45 o                         
   0   5  13       4609.72       4819.49        97.04 o                         
   1   5  13       2175.18       2039.21       119.42 o                         
   2   5  13       2247.08       2206.90       176.29 o                         
  -5   6  13        429.46        304.48        68.33 o                         
  -4   6  13       3544.45       3854.21       165.61 o                         
  -3   6  13       4782.16       4764.17       145.14 o                         
  -2   6  13        210.93        257.34        49.66 o                         
  -1   6  13       9897.75      10072.04       174.65 o                         
   0   6  13        214.43        236.66        29.81 o                         
   1   6  13       7065.96       7163.75       172.79 o                         
   2   6  13       2053.34       2252.65       182.74 o                         
  -4   7  13       2307.08       2297.06       128.69 o                         
  -3   7  13          3.41        -22.71        46.15 o                         
  -2   7  13      11059.12      11022.25       270.97 o                         
  -1   7  13         19.40         -3.75        34.54 o                         
   0   7  13      10504.46      10781.81       201.74 o                         
   1   7  13        259.67        371.46        64.99 o                         
  -4   8  13       1378.23       1399.83       107.16 o                         
  -3   8  13       4593.10       4858.02       188.74 o                         
  -2   8  13        521.04        497.29        69.14 o                         
  -1   8  13      10922.51      10818.10       240.25 o                         
   0   8  13          1.43        -32.69        32.69 o                         
   1   8  13       7871.90       7758.57       381.81 o                         
  -3   9  13       1538.96       1537.39       231.80 o                         
  -2   9  13       4406.85       4454.42       179.65 o                         
  -1   9  13          6.07         32.38        72.64 o                         
   0   9  13       4233.34       4439.83       172.94 o                         
  -2  10  13       2369.71       2286.55       148.28 o                         
  -1  10  13       1499.09       1600.49       142.56 o                         
  -4   0  14       9640.42       9562.10       293.82 o                         
  -2   0  14       1950.81       2025.90       299.49 o                         
   0   0  14        730.26        703.40        61.72 o                         
  -5   1  14       8691.19       9055.68       289.11 o                         
  -4   1  14        382.11        441.20        54.43 o                         
  -3   1  14       3859.77       4019.95       118.86 o                         
  -2   1  14       1742.61       1649.49        71.18 o                         
  -1   1  14       1267.76       1342.03       103.83 o                         
   0   1  14        116.46        143.89        30.58 o                         
   1   1  14        605.22        604.35        72.75 o                         
  -5   2  14        232.86        268.01        94.89 o                         
  -4   2  14       3012.95       2954.17        96.52 o                         
  -3   2  14       2970.52       3105.60       109.87 o                         
  -2   2  14       1965.50       1925.97        76.45 o                         
  -1   2  14       9593.47       9568.66       215.57 o                         
   0   2  14         19.93          4.90        36.76 o                         
   1   2  14       7287.34       7485.86       229.31 o                         
  -4   3  14       1781.66       1793.23        77.90 o                         
  -3   3  14        900.38        928.97        88.00 o                         
  -2   3  14       9572.08       9636.99       199.01 o                         
  -1   3  14          3.26         17.33        36.56 o                         
   0   3  14      10285.73      10358.99       267.30 o                         
   1   3  14        332.29        244.60        57.44 o                         
  -4   4  14        612.02        637.52        56.62 o                         
  -3   4  14       5664.56       5768.81       169.57 o                         
  -2   4  14        228.14        209.84        48.53 o                         
  -1   4  14      12354.67      12675.77       238.74 o                         
   0   4  14          0.45         22.07        32.25 o                         
   1   4  14       6930.77       6884.52       206.99 o                         
  -4   5  14       1961.07       1856.42        96.48 o                         
  -3   5  14       3964.52       4152.25       115.39 o                         
  -2   5  14       5669.01       6081.34       297.66 o                         
  -1   5  14        581.22        427.97        50.89 o                         
   0   5  14       7488.90       7315.77       224.19 o                         
  -3   6  14       1786.89       1784.00        91.04 o                         
  -2   6  14       2340.82       2223.96       108.53 o                         
  -1   6  14       2933.35       2958.68       131.05 o                         
   0   6  14         22.21         42.87        52.69 o                         
  -3   7  14       4873.84       5027.38       257.85 o                         
  -2   7  14        389.98        420.21        67.57 o                         
  -1   7  14       1429.23       1385.28       102.65 o                         
  -1   0  15       5603.25       5519.80       184.93 o                         
  -2   1  15       4693.59       4766.54       128.64 o                         
  -1   1  15        395.22        339.14        43.34 o                         
  -2   2  15       1818.99       1860.86        77.53 o                         
                                                                                
